# Supplementary material for: Fitness Cost of Aflatoxin Production in Aspergillus flavus When Competing with Soil Microbes Could Maintain Balancing Selection
Source: mBio. 2019 Feb 19;10(1):e02782-18. doi: 10.1128/mBio.02782-18 (PMC6381279; doi:10.1128/mBio.02782-18)
Supplement: DATA SET S1 [file mBio.02782-18-sd001.xlsx]

## Sheet: Experiment 1
Temp	State	Isolate	Sterility	Tox	Biomass
25	FL	B-25-1	Natural	0	0.02274
25	FL	B-25-1	Natural	0	0.02258
25	FL	C-13-1	Natural	1	0.0170037
25	FL	C-13-1	Natural	1	0.0154581
25	FL	C-19-3	Natural	1	0.0190782
25	FL	C-19-3	Natural	1	0.0001
25	PA	B-1-2	Natural	0	0.0404616
25	PA	B-1-2	Natural	0	0.0715077
25	PA	B-14-2	Natural	0	0.065468
25	PA	B-14-2	Natural	0	0.0761093
25	PA	B-16-2	Natural	1	0.0632233
25	PA	B-16-2	Natural	1	0.0235423
25	PA	B-20-3	Natural	1	0.0385144
25	PA	B-20-3	Natural	1	0.0472572
37	FL	B-25-1	Natural	0	0.3354
37	FL	B-25-1	Natural	0	0.582
37	FL	C-13-1	Natural	1	0.015038
37	FL	C-13-1	Natural	1	0.2938
37	FL	C-19-3	Natural	1	0.3768
37	FL	C-19-3	Natural	1	0.3592
37	PA	B-1-2	Natural	0	0.3694
37	PA	B-1-2	Natural	0	0.6218
37	PA	B-14-2	Natural	0	0.6976
37	PA	B-14-2	Natural	0	0.7982
37	PA	B-16-2	Natural	1	0.4604
37	PA	B-16-2	Natural	1	0.2852
37	PA	B-20-3	Natural	1	0.7022
37	PA	B-20-3	Natural	1	0.3534
42	FL	B-25-1	Natural	0	0.02866
42	FL	B-25-1	Natural	0	0.02468
42	FL	C-13-1	Natural	1	0.01467
42	FL	C-13-1	Natural	1	0.02912
42	FL	C-19-3	Natural	1	0.003566
42	FL	C-19-3	Natural	1	0.00131
42	PA	B-1-2	Natural	0	0.0701
42	PA	B-1-2	Natural	0	0.02502
42	PA	B-14-2	Natural	0	0.016582
42	PA	B-14-2	Natural	0	0.10372
42	PA	B-16-2	Natural	1	0.008746
42	PA	B-16-2	Natural	1	0.0283
42	PA	B-20-3	Natural	1	0.002212
42	PA	B-20-3	Natural	1	0.0011954
25	FL	B-25-1	Sterile	0	0.09052
25	FL	B-25-1	Sterile	0	0.8686
25	FL	C-13-1	Sterile	1	1.0324
25	FL	C-13-1	Sterile	1	1.0216
25	FL	C-19-3	Sterile	1	1.0396
25	FL	C-19-3	Sterile	1	0.5856
25	PA	B-1-2	Sterile	0	1.1048
25	PA	B-1-2	Sterile	0	0.8852
25	PA	B-14-2	Sterile	0	1.3584
25	PA	B-14-2	Sterile	0	1.1314
25	PA	B-16-2	Sterile	1	0.7434
25	PA	B-16-2	Sterile	1	0.591
25	PA	B-20-3	Sterile	1	0.668
25	PA	B-20-3	Sterile	1	1.0222
37	FL	B-25-1	Sterile	0	1.3352
37	FL	B-25-1	Sterile	0	0.9526
37	FL	C-13-1	Sterile	1	1.3022
37	FL	C-13-1	Sterile	1	1.507
37	FL	C-19-3	Sterile	1	0.827
37	FL	C-19-3	Sterile	1	0.873
37	PA	B-1-2	Sterile	0	0.2952
37	PA	B-1-2	Sterile	0	1.122
37	PA	B-14-2	Sterile	0	0.9088
37	PA	B-14-2	Sterile	0	1.2016
37	PA	B-16-2	Sterile	1	1.1996
37	PA	B-16-2	Sterile	1	1.1556
37	PA	B-20-3	Sterile	1	0.851
37	PA	B-20-3	Sterile	1	0.8572
42	FL	B-25-1	Sterile	0	0.5042
42	FL	B-25-1	Sterile	0	0.3548
42	FL	C-13-1	Sterile	1	0.3446
42	FL	C-13-1	Sterile	1	0.3624
42	FL	C-19-3	Sterile	1	0.13142
42	FL	C-19-3	Sterile	1	0.03392
42	PA	B-1-2	Sterile	0	0.15974
42	PA	B-1-2	Sterile	0	0.4588
42	PA	B-14-2	Sterile	0	0.2278
42	PA	B-14-2	Sterile	0	0.04168
42	PA	B-16-2	Sterile	1	0.3918
42	PA	B-16-2	Sterile	1	0.5094
42	PA	B-20-3	Sterile	1	0.2914
42	PA	B-20-3	Sterile	1	0.29

## Sheet: Experiment 2
Isolate	Added Toxin	Tox	Biomass	Sterile
FL-B-11-1	0	1	0.380303	0
FL-B-11-1	0	1	0.409091	0
FL-A-15-3	0	1	0.916667	0
FL-A-15-3	0	1	0.469697	0
NC-E-6-3	0	1	0.419697	0
NC-E-6-3	0	1	0.457576	0
NC-A-3-5-1	0	0	0.656061	0
NC-A-3-5-1	0	0	0.968182	0
NC-D-2-8-2	0	1	0.683333	0
NC-D-2-8-2	0	1	0.666667	0
PA-C-1-1	0	1	0.524242	0
PA-C-1-1	0	1	0.763636	0
NC-E-7-1	0	1	0.974242	0
NC-E-7-1	0	1	0.672727	0
PA-B-13-3	0	0	0.777273	0
PA-B-13-3	0	0	0.672727	0
PA-B-16-3	0	0	0.763636	0
PA-B-16-3	0	0	0.798485	0
PA-A-20-1	0	1	0.290909	0
PA-A-20-1	0	1	0.210606	0
FL-C-24-1	0	0	0.578788	0
FL-C-24-1	0	0	0.637879	0
FL-B-11-1	0	1	1.16667	1
FL-B-11-1	0	1	1.34394	1
FL-A-15-3	0	1	0.830303	1
FL-A-15-3	0	1	0.793939	1
NC-E-6-3	0	1	0.0322727	1
NC-E-6-3	0	1	1.5303	1
NC-A-3-5-1	0	0	1.04545	1
NC-A-3-5-1	0	0	1.19848	1
NC-D-2-8-2	0	1	0.940909	1
NC-D-2-8-2	0	1	0.971212	1
NC-E-7-1	0	1	0.912121	1
NC-E-7-1	0	1	1.25303	1
NC-E-7-1	0	1	0.559091	1
NC-E-7-1	0	1	0.686364	1
PA-B-13-3	0	0	1.32121	1
PA-B-13-3	0	0	0.780303	1
PA-B-16-3	0	0	1.36212	1
PA-B-16-3	0	0	1.31061	1
PA-A-20-1	0	1	0.522727	1
PA-A-20-1	0	1	0.383333	1
FL-C-24-1	0	0	0.683333	1
FL-C-24-1	0	0	0.580303	1
FL-B-11-1	1	1	0.184848	0
FL-B-11-1	1	1	0.331818	0
FL-A-15-3	1	1	0.316667	0
FL-A-15-3	1	1	0.240909	0
NC-E-6-3	1	1	0.657576	0
NC-E-6-3	1	1	0.713636	0
NC-A-3-5-1	1	0	0.674242	0
NC-A-3-5-1	1	0	0.624242	0
NC-D-2-8-2	1	1	0.162121	0
NC-D-2-8-2	1	1	0.351515	0
NC-E-7-1	1	1	0.440909	0
NC-E-7-1	1	1	0.518182	0
NC-E-7-1	1	1	0.910606	0
NC-E-7-1	1	1	0.771212	0
PA-B-13-3	1	0	0.719697	0
PA-B-13-3	1	0	0.674242	0
PA-B-16-3	1	0	0.798485	0
PA-B-16-3	1	0	0.636364	0
PA-A-20-1	1	1	0.25303	0
PA-A-20-1	1	1	0.316667	0
FL-C-24-1	1	0	0.721212	0
FL-C-24-1	1	0	0.766667	0
FL-B-11-1	1	1	1.18939	1
FL-B-11-1	1	1	1.25	1
FL-A-15-3	1	1	0.678788	1
FL-A-15-3	1	1	0.695455	1
NC-E-6-3	1	1	0.984848	1
NC-E-6-3	1	1	1.31061	1
NC-A-3-5-1	1	0	1.28333	1
NC-A-3-5-1	1	0	1.24242	1
NC-D-2-8-2	1	1	0.898485	1
NC-D-2-8-2	1	1	0.754545	1
NC-E-7-1	1	1	0.915152	1
NC-E-7-1	1	1	0.95303	1
NC-E-7-1	1	1	0.681818	1
NC-E-7-1	1	1	0.645455	1
PA-B-13-3	1	0	1.26364	1
PA-B-13-3	1	0	0.875758	1
PA-B-16-3	1	0	1.07273	1
PA-B-16-3	1	0	1.4303	1
PA-A-20-1	1	1	0.478788	1
PA-A-20-1	1	1	0.680303	1
FL-C-24-1	1	0	0.609091	1
FL-C-24-1	1	0	0.710606	1

## Sheet: Experiment 3
Designation	Tox	Biomass	Experiment	Population
FL-B-25-1	0	0.3354	1	A
FL-B-25-1	0	0.582	1	A
FL-C-13-1	1	0.015038	1	A
FL-C-13-1	1	0.2938	1	A
FL-C-19-3	1	0.3592	1	B
FL-C-19-3	1	0.3768	1	B
PA-B-1-2	0	0.3694	1	A
PA-B-1-2	0	0.6218	1	A
PA-B-14-2	0	0.6976	1	A
PA-B-14-2	0	0.7982	1	A
PA-B-16-2	1	0.2852	1	A
PA-B-16-2	1	0.4604	1	A
PA-B-20-3	1	0.3534	1	B
PA-B-20-3	1	0.7022	1	B
FL-A-15-3	1	0.469697	2	B
FL-A-15-3	1	0.916667	2	B
FL-B-11-1	1	0.380303	2	A
FL-B-11-1	1	0.409091	2	A
FL-C-24-1	0	0.578788	2	B
FL-C-24-1	0	0.637879	2	B
NC-A-3-5-1	0	0.656061	2	A
NC-A-3-5-1	0	0.968182	2	A
NC-D-2-8-2	1	0.666667	2	B
NC-D-2-8-2	1	0.683333	2	B
NC-E-6-3	1	0.419697	2	A
NC-E-6-3	1	0.457576	2	A
NC-E-7-1	1	0.672727	2	A
NC-E-7-1	1	0.974242	2	B
PA-A-20-1	1	0.210606	2	B
PA-A-20-1	1	0.290909	2	B
PA-B-13-3	0	0.672727	2	A
PA-B-13-3	0	0.777273	2	A
PA-B-16-3	0	0.763636	2	A
PA-B-16-3	0	0.798485	2	A
PA-C-1-1	1	0.763636	2	A
PA-C-1-1	1	0.524242	2	B
FL-A-11-1	0	0.27	3	B
FL-A-11-1	0	0.276	3	B
FL-A-12-3	1	0.202	3	A
FL-A-12-3	1	0.268	3	A
FL-A-22-2	0	0.1708	3	A
FL-A-22-2	0	0.1986	3	A
FL-B-11-1	1	0.246	3	A
FL-B-11-1	1	0.322	3	A
FL-B-2-1	1	0.1836	3	B
FL-B-2-1	1	0.262	3	B
NC-A-3-5-1	0	0.42	3	A
NC-A-3-5-1	0	0.542	3	A
NC-D-4-4-1	1	0.368	3	A
NC-D-4-4-1	1	0.648	3	A
NC-E-14-1	1	0.194	3	A
NC-E-14-1	1	0.212	3	A
NC-E-17-3	1	0.68	3	B
NC-E-17-3	1	0.818	3	B
NC-E-25-3	1	0.244	3	B
NC-E-25-3	1	0.41	3	B
NC-E-5-3	0	0.226	3	B
NC-E-5-3	0	0.29	3	B
NC-E-6-1	0	0.226	3	A
NC-E-6-1	0	0.328	3	A
NC-E-7-1	1	0.366	3	A
NC-E-7-1	1	0.406	3	A
OK-B-3-1	1	0.1896	3	A
OK-B-3-1	1	0.226	3	A
OK-B-4-1	1	0.394	3	A
OK-B-4-1	1	0.424	3	A
OK-B-5-1	1	0.324	3	A
OK-B-5-1	1	0.472	3	A
OK-B-6-1	1	0.2	3	A
OK-B-6-1	1	0.374	3	A
OK-B-7-1	1	0.1372	3	A
OK-B-7-1	1	0.1516	3	A
PA-B-1-1	1	0.64	3	B
PA-B-1-1	1	0.882	3	B
PA-B-11-1	1	0.33	3	A
PA-B-11-1	1	0.496	3	A
PA-B-14-2	0	0.7	3	A
PA-B-14-2	0	1.104	3	A
PA-B-7-1	0	0.368	3	A
PA-B-7-1	0	0.504	3	A
TX-A-13-1	1	0.254	3	B
TX-A-13-1	1	0.272	3	B
TX-A-15-1	1	0.334	3	B
TX-A-15-1	1	0.388	3	B
TX-A-2-1	1	0.318	3	A
TX-A-2-1	1	0.426	3	A
TX-B-2-1	1	0.308	3	A
TX-B-2-1	1	0.328	3	A
TX-C-19-1	1	0.312	3	A
TX-C-19-1	1	0.314	3	A

## Sheet: Bacterial OTU
	AF1	AF10	AF11	AF12	AF13	AF14	AF15	AF16	AF17	AF18	AF19	AF2	AF20	AF21	AF22	AF23	AF24	AF25	AF26	AF27	AF28	AF29	AF3	AF30	AF31	AF32	AF33	AF34	AF35	AF36	AF37	AF38	AF39	AF4	AF40	AF41	AF42	AF43	AF44	AF45	AF46	AF47	AF48	AF5	AF6	AF7	AF8	AF9
OTU_2	1667	859	873	1777	1012	551	918	1068	1445	1009	6193	1230	6400	1628	937	1544	1761	1210	832	2082	1082	1458	1306	876	935	1458	1824	1464	2373	1489	891	862	1223	1898	11546	2035	2331	1749	8390	3946	1834	2364	2375	1011	1250	1128	1412	2051
OTU_3	2032	942	1095	1141	1194	880	1159	1123	1085	998	5852	1251	6159	1684	1046	1311	1607	1214	813	1880	1111	1155	1262	882	960	1233	1176	830	1345	907	566	654	864	1339	5356	1666	2118	1681	6982	2838	1405	1573	1917	974	986	1215	1189	1369
OTU_4	561	330	403	452	408	285	402	271	368	351	1928	353	2898	607	387	590	651	361	338	584	403	287	577	288	432	397	482	329	531	353	271	251	416	516	2468	430	460	647	2400	1031	556	559	815	313	387	449	389	860
OTU_6	95	122	61	22	54	77	82	59	29	52	287	30	192	42	97	59	152	20	56	46	77	62	54	157	56	34	56	55	63	43	17	48	27	57	151	30	113	153	857	168	118	69	89	48	30	117	76	206
OTU_7	15	9	11	142	8	14	9	12	25	24	136	16	2363	48	24	44	39	55	18	49	12	14	15	7	9	19	24	18	26	21	12	17	27	10	246	30	18	17	114	374	25	44	41	16	5	13	7	24
OTU_8	484	249	330	341	278	185	268	264	298	203	1367	298	1331	461	262	391	467	313	203	524	279	318	359	240	316	360	344	336	413	299	150	179	246	451	1607	474	592	478	1856	809	368	466	546	289	285	358	296	336
OTU_9	307	219	235	230	220	209	237	180	262	262	1409	242	1924	379	216	368	419	284	254	428	250	211	197	194	233	213	201	173	357	147	142	123	238	223	1570	334	471	453	1891	816	339	353	449	170	199	234	215	575
OTU_10	9	14	42	66	32	3	45	14	6	4	33	16	39	1	15	20	40	4	8	110	4	13	11	9	0	1	4	16	15	16	7	13	0	12	54	11	31	6	695	17	47	35	0	6	7	10	25	34
OTU_11	810	308	450	394	563	329	636	585	455	549	2820	647	2933	1151	515	686	693	674	317	893	435	554	520	319	323	512	472	422	639	402	283	240	396	603	2505	752	908	676	2799	1414	581	845	875	389	429	502	471	409
OTU_12	211	133	145	132	134	85	126	113	125	94	685	125	818	181	111	184	199	164	136	211	129	118	167	103	117	147	165	119	192	114	84	67	164	178	913	186	199	209	778	446	150	201	290	137	144	131	166	313
OTU_13	93	59	60	55	85	53	62	69	70	72	496	47	510	88	59	118	108	74	78	158	68	68	65	60	79	80	59	45	100	36	31	27	59	86	408	99	132	141	544	214	68	95	134	62	62	84	95	157
OTU_14	149	91	96	127	97	78	86	84	135	105	562	99	663	136	85	142	185	130	105	172	98	97	101	105	79	117	99	76	133	63	74	66	89	142	615	122	167	156	642	292	122	127	165	80	108	127	121	261
OTU_15	65	42	73	60	67	45	77	70	61	52	351	64	387	129	49	124	115	93	71	135	74	56	54	35	53	81	62	58	104	61	45	54	97	61	557	86	109	81	385	254	114	116	151	59	28	44	35	137
OTU_16	37	31	36	42	28	20	55	34	60	39	244	35	371	43	51	67	74	41	36	89	36	22	26	37	32	43	29	32	49	22	13	16	33	49	283	74	39	49	278	81	26	63	57	23	38	41	36	78
OTU_17	121	66	84	84	89	69	87	80	93	82	409	76	528	132	82	115	130	102	80	123	96	74	87	67	78	106	85	61	137	63	52	44	83	102	558	132	150	130	461	285	135	161	174	86	82	87	86	154
OTU_18	78	63	61	74	52	52	77	45	64	69	307	73	347	93	71	103	128	67	46	98	71	55	94	53	52	89	78	56	85	60	45	38	81	79	465	88	104	86	359	229	82	100	146	60	59	61	58	143
OTU_19	50	35	44	57	41	34	48	36	42	43	296	39	357	83	60	81	71	47	45	85	44	47	51	41	42	45	43	38	83	39	30	33	37	58	326	66	75	72	317	152	51	59	113	30	45	49	54	113
OTU_21	243	152	160	192	171	110	186	129	184	158	979	186	1191	343	184	303	290	185	152	297	170	178	206	117	128	185	205	163	268	120	133	111	216	200	1268	223	291	261	1041	682	257	308	390	160	166	162	165	290
OTU_22	158	105	105	113	112	76	90	90	96	76	520	98	700	136	66	144	134	112	80	177	123	97	116	83	90	110	127	78	136	78	48	59	87	150	821	150	200	182	682	319	142	165	211	92	107	108	113	231
OTU_24	132	73	61	70	78	45	78	57	63	51	584	77	785	97	57	97	114	60	58	86	65	58	92	65	68	87	89	61	92	58	52	46	83	86	802	116	154	154	1030	319	91	119	182	76	72	58	65	125
OTU_25	179	98	116	108	90	77	93	104	148	129	739	126	794	184	115	194	229	145	118	228	155	119	139	94	112	133	142	116	176	96	95	69	155	152	936	161	239	227	878	526	197	247	271	115	102	128	149	258
OTU_26	32	7	70	10	44	46	10	3	40	16	85	22	5	2	25	12	46	0	18	174	9	15	114	21	6	20	8	46	53	4	11	1	4	24	313	27	23	10	141	73	3	23	27	28	2	31	24	4
OTU_27	104	69	83	79	62	28	72	57	68	60	385	61	430	123	63	119	111	60	45	118	58	61	92	41	52	90	108	77	116	74	58	44	85	100	572	109	131	150	508	307	130	133	178	73	82	50	67	158
OTU_28	101	66	73	114	77	45	80	51	72	91	556	95	644	179	88	160	138	68	55	138	80	82	107	63	65	92	106	77	143	59	57	44	96	93	733	121	158	125	610	321	135	133	194	60	95	81	60	119
OTU_29	215	153	151	192	165	104	192	121	168	142	822	153	1051	356	170	290	218	155	109	286	150	121	192	104	141	173	173	151	225	133	108	105	177	151	1362	219	274	244	1015	602	248	270	366	145	120	134	149	366
OTU_30	39	20	7	10	20	6	11	16	3	7	47	11	33	10	6	8	32	13	11	26	1	21	8	18	17	14	14	6	11	10	3	2	6	16	39	17	23	22	101	14	8	16	10	6	8	27	13	11
OTU_31	87	68	49	33	26	29	44	25	40	30	235	37	218	64	31	67	68	46	31	55	55	56	29	71	85	53	46	37	58	37	23	21	27	41	232	93	109	112	441	128	68	42	90	46	33	72	56	98
OTU_32	94	57	82	91	82	72	87	70	100	98	415	76	490	135	80	160	169	96	71	130	80	69	76	60	66	82	98	62	96	58	52	45	83	94	621	126	123	122	438	249	112	163	175	74	65	80	82	179
OTU_33	76	46	65	53	58	31	65	37	51	53	303	53	359	90	69	116	84	49	40	90	60	52	92	39	73	68	72	54	100	39	44	35	78	86	474	79	89	95	355	188	93	127	146	36	40	63	75	151
OTU_34	62	41	35	27	30	37	33	25	43	37	188	25	242	61	33	51	87	40	29	54	50	36	32	26	35	39	53	33	47	34	22	23	41	47	242	41	67	48	196	124	50	53	84	30	45	27	36	81
OTU_35	103	82	61	85	70	44	71	69	96	77	373	69	478	104	48	90	103	87	83	129	89	89	103	52	80	85	96	81	117	73	44	54	86	93	565	107	132	135	437	240	133	139	178	76	60	77	99	154
OTU_36	51	23	43	35	38	20	47	31	33	35	175	41	218	59	39	51	59	34	28	55	51	40	30	23	26	42	33	18	47	22	23	24	37	60	216	32	56	46	205	106	47	43	62	32	30	29	54	82
OTU_37	56	31	43	29	39	24	36	34	34	52	188	43	195	56	34	69	72	43	32	55	33	44	42	31	34	39	51	27	57	20	19	18	39	56	268	53	53	48	168	140	57	60	60	25	33	48	44	97
OTU_38	53	37	34	85	43	32	38	39	40	41	237	48	294	67	28	67	56	44	39	59	61	39	84	31	38	52	65	51	58	39	37	35	49	58	409	65	69	70	344	154	63	90	87	33	37	31	35	102
OTU_39	52	54	43	28	26	32	37	36	38	33	189	31	216	48	33	46	60	41	30	60	39	29	56	34	38	60	40	33	53	22	19	22	44	52	240	56	56	68	263	100	46	64	65	31	48	31	53	72
OTU_40	73	48	63	51	72	40	55	53	50	69	422	57	467	102	72	87	103	62	41	83	65	52	61	45	45	65	38	47	66	31	31	32	68	73	392	91	109	109	366	161	66	77	106	51	49	58	63	134
OTU_41	101	52	87	101	59	35	86	59	78	51	329	58	374	145	58	136	100	69	49	142	77	76	99	54	54	101	110	66	99	69	70	53	87	81	629	93	124	121	506	242	104	124	156	60	55	69	73	148
OTU_42	48	31	23	40	41	28	31	27	37	29	182	25	250	73	40	71	58	33	22	65	41	34	45	23	26	50	47	36	58	28	20	21	44	45	278	42	48	62	228	118	49	64	93	33	39	44	46	73
OTU_43	76	29	33	51	31	30	27	39	45	54	248	56	291	118	40	84	72	55	34	90	53	53	69	34	50	60	71	41	110	44	30	31	69	63	400	79	91	75	291	197	80	93	105	46	33	43	47	68
OTU_44	81	40	44	51	23	12	21	20	14	13	150	40	164	53	25	33	54	27	32	51	28	32	49	26	39	55	55	33	70	38	24	31	24	58	198	48	56	61	213	53	38	44	67	30	43	48	51	44
OTU_45	45	13	25	15	14	6	29	18	20	13	99	22	119	26	22	33	28	19	30	38	29	26	30	18	35	35	17	26	47	16	11	16	17	36	115	36	53	43	214	55	34	25	32	29	18	22	21	51
OTU_46	80	52	71	60	54	43	77	61	51	53	298	60	326	87	45	59	105	70	46	83	54	55	55	47	52	43	77	65	99	45	37	31	72	57	374	68	90	77	287	169	74	99	106	51	58	48	51	137
OTU_47	52	29	17	22	22	36	31	39	18	21	125	37	118	52	20	31	27	30	13	56	32	54	41	23	28	21	19	17	45	32	12	14	17	32	130	37	71	33	200	39	40	35	37	35	28	41	29	16
OTU_48	0	2	4	2	26	19	6	6	3	0	6	6	7	11	12	8	7	8	8	3	1	9	2	0	5	11	8	4	4	3	1	1	0	5	0	8	2	10	159	8	1	2	5	2	3	2	1	25
OTU_49	47	27	37	44	41	17	36	33	33	36	207	37	250	43	36	56	50	35	38	63	42	32	54	26	44	46	55	41	77	35	33	24	52	61	306	59	43	46	252	157	47	65	74	35	40	54	33	95
OTU_50	108	53	74	86	67	54	73	69	91	104	599	88	634	114	79	113	137	129	90	150	110	84	75	71	66	90	102	77	106	77	49	57	110	121	744	98	139	106	601	334	101	145	164	58	76	99	85	174
OTU_51	39	35	32	33	26	26	39	34	32	28	192	45	314	51	22	41	53	36	37	59	44	38	31	25	34	37	32	27	44	17	25	18	46	38	241	49	42	54	149	104	33	67	77	30	20	42	39	51
OTU_52	39	27	21	22	19	8	15	20	16	10	109	22	125	38	15	29	41	22	7	27	18	21	26	22	32	26	31	21	25	29	12	7	16	28	107	30	25	32	162	41	23	22	25	16	24	21	39	41
OTU_53	114	82	100	73	62	57	78	74	68	63	369	95	419	92	66	86	132	77	59	124	77	75	87	59	71	72	89	53	103	43	44	56	90	92	522	104	121	145	465	220	96	120	152	67	71	69	107	160
OTU_54	39	22	23	28	23	16	24	20	30	30	143	32	152	38	28	33	51	22	24	31	18	31	28	17	21	26	27	18	36	12	14	14	27	25	129	30	35	30	153	80	32	30	48	32	25	28	26	55
OTU_55	33	39	28	19	16	17	25	9	16	22	126	21	113	29	26	21	31	23	21	28	19	26	31	22	26	27	19	15	26	18	7	10	18	38	108	41	41	50	147	42	15	29	34	15	28	25	19	50
OTU_56	39	20	26	34	27	22	35	24	33	14	163	37	187	25	24	35	47	47	28	61	30	20	31	23	44	42	43	25	55	29	26	22	40	46	237	46	59	61	225	99	67	47	85	34	36	25	33	58
OTU_57	54	33	50	43	35	30	25	26	37	37	225	36	261	65	42	51	99	42	31	50	31	25	50	31	43	52	35	23	65	24	29	23	37	48	299	58	75	53	303	149	54	50	78	33	34	47	39	72
OTU_58	21	19	20	22	20	10	18	17	17	22	103	24	137	28	20	27	35	24	10	24	22	17	20	12	17	15	23	15	28	12	13	15	23	23	144	19	34	30	117	85	19	36	47	15	23	21	25	34
OTU_59	32	21	22	27	26	16	15	18	15	27	113	29	123	38	19	45	38	19	13	40	18	21	27	4	18	32	31	23	37	19	16	24	34	32	169	24	35	32	133	61	17	24	37	14	21	13	13	53
OTU_60	148	83	80	125	66	29	78	44	61	60	423	81	473	113	70	91	132	72	36	128	68	71	124	35	87	104	114	71	127	80	39	58	67	98	594	154	139	113	353	241	116	162	156	79	81	90	102	160
OTU_61	36	27	36	28	34	22	28	24	34	28	291	16	422	47	24	63	56	30	43	59	36	31	39	25	39	26	44	21	64	22	16	18	47	29	306	50	65	77	426	131	38	90	101	24	25	41	23	75
OTU_62	39	28	21	30	30	25	24	18	37	33	226	19	234	44	18	49	70	37	26	61	46	30	35	21	25	28	48	23	42	19	17	16	36	33	240	33	62	48	246	103	48	56	69	24	20	15	36	77
OTU_63	0	5	0	0	0	0	0	0	0	0	1	0	0	0	2	0	1	0	0	0	0	0	0	0	1	0	0	0	0	0	0	0	0	0	3	0	0	3	120	1	0	0	1	0	0	0	1	0
OTU_64	61	37	42	47	31	37	39	26	39	42	216	52	212	50	49	64	76	40	48	65	44	42	28	39	26	35	47	34	54	38	29	31	42	41	273	69	56	44	204	141	58	54	82	31	29	31	39	103
OTU_65	36	41	36	32	50	23	33	23	47	40	382	32	273	51	39	58	51	46	38	67	39	35	40	41	47	39	38	21	52	26	25	19	55	37	370	44	81	65	322	127	50	41	56	37	43	42	36	78
OTU_66	36	25	32	28	22	19	32	22	27	33	207	32	236	36	24	43	47	35	26	60	33	25	39	28	25	37	44	34	58	26	25	21	54	34	271	35	53	38	238	132	49	37	82	25	28	38	27	68
OTU_67	35	28	32	32	18	18	30	15	20	18	111	30	147	49	19	55	18	18	15	28	24	18	37	13	22	26	31	26	35	30	27	18	32	36	219	33	51	53	197	96	49	38	59	25	27	24	18	48
OTU_68	33	11	21	23	24	15	16	23	23	13	111	17	122	37	10	33	29	25	22	35	22	14	25	15	18	39	23	20	24	17	17	12	31	21	171	26	35	37	140	62	28	35	45	32	19	24	27	54
OTU_69	33	14	26	24	23	18	33	29	29	28	113	21	140	40	21	33	37	29	14	41	28	31	24	21	23	19	18	13	33	18	14	18	21	25	167	29	44	31	139	80	42	43	27	22	10	24	31	46
OTU_70	77	19	33	49	34	23	50	49	38	30	212	46	258	62	36	34	68	58	23	69	28	45	46	26	41	57	58	32	70	41	25	19	37	71	361	61	77	69	297	122	77	64	63	26	51	42	58	83
OTU_71	208	113	124	142	153	113	165	116	140	167	885	101	1051	223	176	233	243	181	143	358	169	147	144	105	135	139	167	100	219	111	102	86	209	142	1095	194	268	207	801	526	187	292	279	115	128	107	117	330
OTU_72	24	13	21	20	21	20	19	17	30	23	146	16	170	40	24	37	38	28	21	37	18	17	15	25	31	20	13	16	40	15	15	13	22	24	166	41	38	39	178	82	28	37	50	18	20	26	28	72
OTU_73	40	21	36	39	34	27	44	29	40	32	133	31	189	54	35	44	56	29	35	58	32	31	31	20	29	35	25	29	47	25	16	16	45	40	250	45	59	44	158	103	46	55	46	37	31	36	26	58
OTU_74	84	36	69	53	46	45	68	45	51	44	310	62	355	92	59	91	119	67	69	107	63	57	66	36	35	64	72	30	68	42	36	30	78	53	408	76	72	69	333	206	79	87	104	58	44	49	64	119
OTU_75	30	20	17	23	30	19	15	36	26	20	192	30	218	29	24	71	52	32	26	41	14	22	32	16	36	20	15	14	20	16	12	9	31	26	198	49	70	40	225	99	38	48	50	20	12	32	24	55
OTU_76	43	24	28	14	21	24	33	21	27	33	148	20	179	65	30	44	29	34	29	64	34	37	28	34	34	29	30	16	44	31	18	19	46	28	171	37	53	49	152	109	31	47	50	22	22	14	21	59
OTU_77	50	16	30	32	34	22	32	38	35	25	212	24	227	54	38	46	49	52	53	84	41	30	37	27	37	30	50	27	53	16	21	24	45	40	283	28	55	56	202	123	35	60	66	21	14	22	29	79
OTU_78	53	29	41	43	38	17	32	30	43	41	190	29	210	46	34	48	67	47	27	70	33	23	26	20	31	38	38	27	49	28	17	14	33	32	198	37	43	48	199	126	45	50	67	30	29	39	36	74
OTU_79	22	10	8	10	6	9	19	13	8	11	81	14	86	13	11	16	25	12	8	26	10	10	11	8	12	9	17	10	25	6	6	7	19	20	98	15	15	18	86	38	15	22	33	8	5	19	18	37
OTU_80	29	12	12	20	19	21	21	23	20	20	128	18	136	30	30	34	32	21	14	26	22	16	16	11	13	17	15	16	29	21	16	15	27	23	140	26	36	19	108	61	30	34	31	18	15	10	18	48
OTU_82	24	16	16	29	21	12	18	16	27	25	123	18	154	35	15	38	35	20	24	37	25	20	20	9	19	20	32	21	35	11	16	8	31	20	153	28	38	34	118	79	25	32	43	15	23	9	22	53
OTU_83	54	34	41	51	34	27	39	34	51	38	241	35	298	64	41	73	68	49	50	76	37	18	47	25	25	37	40	46	71	25	24	24	60	53	338	67	62	47	277	125	53	70	94	35	30	29	42	80
OTU_84	32	18	28	26	15	19	30	23	31	18	148	38	155	36	18	25	59	21	12	50	28	28	33	12	30	31	19	22	36	19	16	10	27	30	157	34	37	34	137	71	24	34	35	27	21	20	33	58
OTU_85	36	21	22	28	23	11	24	27	15	22	117	36	136	39	19	36	36	34	19	43	33	29	40	15	23	26	37	22	29	24	26	19	40	34	200	38	30	45	140	97	42	52	63	30	29	24	24	42
OTU_86	54	36	32	41	39	27	51	32	34	24	205	45	239	67	27	76	68	44	46	78	30	29	47	31	26	25	48	28	47	32	21	28	62	37	283	37	67	47	186	112	43	72	66	32	31	28	37	91
OTU_87	32	16	18	18	18	10	12	5	22	18	72	12	98	26	17	23	38	27	18	30	25	19	19	17	12	19	18	14	28	13	9	10	16	27	116	20	35	31	102	43	22	32	29	17	19	16	15	31
OTU_88	63	44	52	54	47	36	60	48	50	60	292	56	529	68	34	70	57	30	44	95	45	36	43	37	33	47	36	31	66	36	36	20	40	62	362	61	78	58	311	188	67	88	86	38	39	40	39	98
OTU_90	72	34	59	48	36	9	43	15	18	25	191	44	176	62	33	54	53	42	21	69	34	32	54	31	56	63	38	48	64	35	25	21	19	74	211	62	82	73	243	116	47	58	58	40	27	37	47	93
OTU_91	52	23	61	58	31	23	26	24	45	29	183	44	186	66	33	66	54	29	33	70	40	43	51	26	46	40	65	48	61	50	28	35	45	50	263	70	81	77	334	120	59	56	83	31	37	46	39	76
OTU_92	39	23	31	19	28	20	34	19	20	16	124	17	128	33	16	30	36	28	21	38	32	22	27	17	14	32	24	17	31	7	11	16	22	27	148	27	32	39	116	58	30	40	49	18	31	24	28	37
OTU_93	33	13	17	20	22	9	12	18	22	13	95	19	115	27	20	35	46	24	16	34	17	20	19	17	13	19	18	9	28	16	7	9	17	20	127	28	27	22	81	41	17	22	33	17	14	14	19	43
OTU_94	21	16	17	16	18	14	12	9	16	21	99	13	99	25	17	27	31	18	14	22	14	6	19	12	7	21	9	12	18	10	12	7	21	14	103	31	34	36	109	45	18	40	33	14	18	14	7	27
OTU_95	29	36	34	45	39	30	36	36	34	52	222	47	354	54	30	80	60	35	41	108	35	30	45	22	23	42	48	35	58	31	19	24	44	40	298	50	63	61	216	203	70	47	145	26	34	43	33	53
OTU_96	27	22	28	22	17	13	25	15	25	34	127	19	134	41	21	42	42	29	30	36	23	22	26	19	17	31	27	18	26	16	16	9	23	22	138	24	37	27	143	75	35	43	52	24	30	26	15	62
OTU_97	46	22	41	44	20	12	38	31	42	39	211	37	234	56	32	45	58	46	25	63	46	23	36	15	28	37	43	28	56	29	18	17	46	48	275	46	61	54	220	123	57	46	80	34	36	38	25	78
OTU_98	13	6	7	6	2	3	7	8	9	15	49	5	95	7	11	14	12	22	5	12	20	6	15	1	3	8	16	7	18	6	5	1	10	3	92	7	3	15	53	16	3	10	17	12	9	7	10	10
OTU_99	55	52	50	47	53	30	50	36	44	43	309	45	315	70	42	57	70	38	33	81	45	46	39	39	58	37	39	31	83	28	33	30	59	52	343	66	73	59	229	140	48	69	79	41	49	45	47	92
OTU_101	15	13	14	14	14	10	12	14	10	28	94	11	100	34	22	26	23	16	11	34	16	18	17	7	8	15	21	8	24	7	6	12	22	18	127	21	23	25	89	49	17	36	38	6	18	16	19	43
OTU_102	28	18	24	25	22	17	19	13	17	19	117	15	136	45	26	33	37	23	17	29	23	23	31	15	16	20	17	11	21	15	6	17	22	26	97	24	28	35	138	41	26	23	37	24	21	19	19	33
OTU_103	18	15	15	12	11	9	9	14	18	12	63	23	73	19	17	32	30	19	14	21	10	11	14	11	11	19	23	16	24	10	8	8	16	24	107	18	21	23	83	49	28	20	32	11	9	20	17	41
OTU_104	36	20	19	14	26	14	24	9	31	12	104	20	126	32	19	42	34	18	23	35	33	25	36	5	15	24	38	17	39	19	16	18	44	38	168	35	22	38	117	78	25	41	46	12	22	20	18	43
OTU_105	28	15	18	20	23	16	26	16	26	21	149	21	180	29	18	32	41	19	20	34	21	24	17	12	16	13	26	24	26	11	21	8	28	15	159	24	29	29	152	57	26	34	46	15	20	23	22	57
OTU_106	44	18	24	38	24	19	20	22	30	22	128	31	174	41	16	32	41	36	28	41	39	17	32	16	39	18	35	24	39	22	22	26	46	12	245	34	46	55	151	90	51	64	66	33	21	18	28	48
OTU_107	19	9	11	19	13	11	9	8	17	12	80	7	85	26	12	21	17	19	9	18	7	14	16	15	14	14	14	12	14	12	4	8	16	14	112	9	16	20	73	34	15	21	25	10	8	16	7	35
OTU_108	15	7	0	15	2	0	4	2	13	0	6	2	9	4	5	0	69	6	1	7	6	5	7	1	2	4	4	1	5	10	1	0	3	0	100	1	2	3	4	8	3	0	4	0	3	6	74	6
OTU_109	18	10	13	10	10	7	8	6	9	13	67	15	68	12	10	10	24	13	12	19	12	10	12	8	8	10	11	6	22	5	8	7	14	15	82	10	10	17	63	40	14	16	27	16	20	12	10	21
OTU_110	29	22	23	18	21	12	16	15	21	17	107	17	146	48	20	43	33	27	20	30	32	24	21	13	11	24	26	25	35	15	14	12	27	29	170	24	42	26	128	55	32	27	61	17	24	20	18	40
OTU_111	29	12	16	12	9	14	11	12	18	14	67	14	94	27	14	29	24	10	10	24	16	10	21	14	9	16	17	9	9	11	14	17	15	21	104	16	31	18	71	49	21	20	30	13	27	19	16	33
OTU_112	44	24	27	26	24	24	27	26	25	17	99	23	136	40	23	27	37	28	20	36	27	19	34	25	24	25	28	13	40	11	26	9	27	37	180	35	38	45	125	87	43	43	43	20	34	20	39	48
OTU_113	14	6	9	10	11	4	13	10	8	5	75	10	124	33	12	16	20	14	8	19	8	14	12	11	6	13	11	6	19	10	3	1	15	14	104	16	19	18	101	50	16	23	25	10	13	8	7	43
OTU_114	185	107	134	148	111	62	124	73	94	97	264	137	389	221	106	214	175	82	99	190	106	124	148	87	96	136	137	110	157	94	75	89	113	130	440	178	198	194	498	277	147	166	240	120	97	139	119	192
OTU_115	28	14	13	24	12	8	16	15	19	17	76	20	99	25	12	27	29	22	15	21	14	11	23	10	22	27	17	14	20	22	6	8	18	15	118	18	21	21	99	61	27	24	31	15	15	20	23	38
OTU_116	13	13	17	12	14	14	18	14	13	17	106	13	131	35	14	32	28	11	26	25	25	13	14	19	14	26	15	15	21	15	14	6	13	22	144	31	30	25	105	81	19	20	35	13	27	16	21	33
OTU_117	141	102	113	116	107	74	110	73	93	121	514	104	679	189	108	185	168	151	105	216	162	110	97	86	104	137	136	97	166	98	78	73	152	129	662	137	166	168	599	344	124	204	197	103	91	88	80	230
OTU_118	20	16	16	17	7	11	16	11	8	19	67	12	77	20	17	26	16	26	14	26	16	10	13	13	16	11	13	10	10	9	14	12	16	27	110	13	22	19	84	34	23	23	17	9	11	11	16	29
OTU_119	29	19	15	12	17	15	15	16	10	23	64	13	94	33	14	24	24	18	17	30	16	11	17	8	16	17	12	10	14	12	13	9	13	7	105	21	30	24	93	52	24	29	25	16	13	15	15	36
OTU_120	14	20	11	16	20	11	23	13	10	27	95	15	106	33	22	23	39	17	15	35	18	19	22	14	11	19	34	28	33	15	15	7	25	13	127	12	24	38	135	93	54	39	59	11	11	16	26	65
OTU_121	31	12	19	25	22	12	19	19	15	24	144	25	165	21	17	30	40	27	24	43	38	24	10	17	23	21	28	18	41	11	16	12	28	25	214	33	44	31	166	90	34	39	48	15	16	21	17	49
OTU_122	19	18	14	17	17	10	20	10	13	14	84	17	94	37	12	37	23	14	17	20	26	11	28	6	11	19	25	15	33	17	16	11	22	19	116	14	36	26	90	46	25	24	30	13	14	18	10	23
OTU_123	12	11	7	9	5	2	7	5	9	6	41	12	80	17	2	17	20	17	7	14	12	11	14	4	6	20	9	7	10	8	4	19	6	16	93	15	14	10	54	27	15	9	13	10	16	8	8	5
OTU_124	38	23	17	28	22	22	34	17	27	40	137	22	138	48	23	43	46	39	22	39	26	21	27	17	25	20	23	16	34	20	16	18	42	30	169	44	34	47	147	75	35	33	58	20	25	24	18	53
OTU_125	29	9	21	17	23	11	19	23	21	25	93	13	104	34	20	24	20	15	6	24	13	18	16	12	15	16	13	13	24	12	10	6	8	17	106	13	15	26	113	62	15	26	46	16	16	28	10	35
OTU_126	15	4	6	17	4	2	9	7	8	5	48	10	72	16	8	15	16	20	10	18	12	5	19	9	9	10	10	11	13	9	8	10	8	9	60	17	10	13	66	26	11	15	25	14	9	4	17	25
OTU_127	43	22	31	44	24	19	23	25	29	28	130	29	136	49	24	47	46	25	22	44	26	38	27	17	20	28	43	25	36	17	21	30	36	41	186	43	39	43	170	99	47	52	65	29	24	24	28	62
OTU_128	26	20	24	14	20	10	21	12	29	19	118	11	112	19	19	29	21	22	11	26	15	19	15	18	16	14	31	20	35	17	9	8	38	28	138	26	33	26	119	64	20	32	36	21	17	21	18	69
OTU_129	6	11	6	9	6	3	14	9	13	10	70	11	78	11	13	24	19	7	6	30	11	7	2	11	9	5	11	8	9	4	6	6	12	18	96	26	20	12	84	33	13	15	18	6	1	5	15	23
OTU_130	2	1	0	2	3	1	0	3	1	0	4	1	5	5	1	2	10	62	0	2	1	10	10	3	1	2	2	8	3	7	2	4	12	5	42	3	8	2	40	15	4	6	12	3	1	2	61	7
OTU_131	13	14	14	25	14	9	17	13	16	6	82	18	81	26	16	33	24	9	4	25	17	19	18	11	11	14	30	13	13	14	11	9	18	21	98	23	30	31	93	63	24	17	27	20	21	15	12	29
OTU_132	18	8	8	7	5	12	14	10	10	16	65	12	106	16	12	14	22	9	8	17	17	9	10	3	8	12	5	6	17	7	5	5	18	11	71	14	13	10	45	28	12	7	14	11	14	9	13	19
OTU_133	17	8	12	14	10	3	8	5	7	7	63	8	60	16	7	16	15	7	4	24	7	9	9	7	5	13	12	9	16	7	6	9	10	17	88	17	12	14	68	45	16	13	14	9	6	6	13	35
OTU_134	27	15	19	16	12	8	15	17	17	22	83	28	102	21	16	29	35	21	15	31	17	11	22	12	25	16	25	10	32	13	11	10	16	17	113	32	27	26	89	63	24	29	27	19	20	17	18	39
OTU_135	18	4	9	12	10	12	12	8	12	12	77	12	78	21	11	16	27	14	4	19	10	6	5	10	9	7	18	11	11	10	6	5	11	11	84	14	12	15	65	33	16	25	22	2	11	7	15	24
OTU_136	20	7	8	14	13	6	10	7	4	6	46	10	72	29	8	25	21	8	9	25	12	14	24	9	13	28	22	17	13	13	12	12	16	11	93	26	21	24	87	35	17	24	23	15	12	10	22	23
OTU_137	21	11	15	3	12	8	19	12	12	17	92	11	105	21	12	15	28	22	9	34	14	11	18	10	12	14	26	8	40	12	13	6	18	15	110	21	18	23	103	53	13	25	36	22	8	13	20	25
OTU_138	33	16	18	29	19	11	34	21	15	21	147	24	182	43	12	44	45	15	13	43	17	13	24	11	19	18	18	7	22	18	4	17	31	27	166	31	47	38	136	73	29	34	40	22	13	19	17	44
OTU_139	71	42	47	49	56	45	40	36	58	36	141	49	152	100	50	88	87	65	53	100	43	46	42	47	56	56	46	37	60	38	27	32	61	40	196	62	93	84	178	168	52	66	93	39	58	42	49	105
OTU_140	30	17	32	29	23	27	28	24	34	30	96	33	143	38	33	37	64	22	27	64	35	20	27	22	24	21	16	14	37	18	16	9	26	22	194	35	27	48	168	82	26	27	55	20	28	36	22	50
OTU_141	0	0	0	0	0	0	0	0	0	0	0	0	55	0	0	0	0	0	0	0	0	0	0	0	0	0	0	0	0	0	0	0	0	0	0	0	0	0	0	1	0	0	0	0	0	0	0	0
OTU_142	48	36	34	40	33	29	33	29	44	36	219	29	243	81	40	60	65	44	37	74	34	42	37	26	30	39	49	26	59	24	28	19	41	33	285	59	59	46	244	141	46	50	80	13	35	29	34	68
OTU_143	23	13	21	18	14	8	15	10	13	11	108	16	110	32	12	22	30	13	13	33	17	23	21	8	19	7	18	5	32	16	11	10	9	22	107	14	27	30	95	41	23	29	27	7	14	24	16	36
OTU_144	12	12	8	20	11	5	10	10	14	8	44	12	81	9	9	19	9	15	4	16	6	9	8	10	11	7	13	5	11	8	7	8	2	7	78	18	9	15	71	30	8	9	21	12	9	10	10	16
OTU_145	10	8	5	6	12	8	10	11	5	7	47	10	90	7	5	12	16	10	9	19	8	9	6	2	9	10	16	8	16	10	6	6	13	9	82	7	10	7	62	20	16	18	25	6	7	8	6	14
OTU_146	8	2	5	6	3	3	6	6	2	7	39	8	35	11	12	11	18	11	6	9	5	4	10	7	9	6	5	9	8	5	1	6	5	7	58	7	13	5	53	16	7	9	13	6	7	8	8	13
OTU_147	19	12	13	13	11	7	16	15	11	13	55	11	94	16	9	13	19	21	10	19	19	9	10	11	12	19	15	15	21	11	6	6	13	26	108	15	12	13	69	41	18	18	28	8	9	3	14	28
OTU_148	10	8	7	9	10	7	6	9	6	7	34	8	39	8	9	17	9	3	6	10	3	10	8	5	8	8	9	10	9	9	3	3	6	10	64	8	21	10	37	32	7	16	18	7	9	7	7	15
OTU_149	55	27	72	49	65	34	47	55	58	27	283	30	302	72	38	74	81	83	44	102	69	45	59	43	40	50	41	35	79	35	38	25	53	61	255	68	93	85	312	177	63	76	111	49	65	51	57	117
OTU_150	30	8	21	19	15	13	13	16	13	7	78	18	89	14	12	24	20	17	11	21	17	9	31	7	14	29	20	13	16	14	11	13	23	18	130	11	15	28	103	55	16	27	34	21	10	11	17	29
OTU_151	37	28	22	42	44	13	36	27	34	24	154	44	199	42	21	42	60	48	36	64	38	41	39	21	29	32	54	18	36	24	21	15	41	39	249	42	46	59	177	128	34	45	49	30	35	40	22	72
OTU_152	12	7	8	11	13	11	12	6	16	7	71	12	93	21	10	18	26	13	10	16	9	9	9	11	12	8	9	7	16	4	6	6	16	11	95	16	28	23	80	48	12	28	15	3	7	11	7	29
OTU_153	30	29	23	29	16	16	22	17	17	22	131	19	151	29	25	29	42	19	20	38	22	23	27	15	26	28	19	21	34	16	19	19	26	24	153	34	31	42	133	65	35	39	62	20	16	30	20	52
OTU_154	19	5	11	15	11	6	7	7	11	16	45	15	80	18	14	14	14	13	6	15	8	11	19	7	6	14	19	9	17	6	7	6	19	11	116	15	21	21	46	49	14	19	24	6	9	9	4	22
OTU_155	21	9	5	10	2	5	9	8	9	7	39	6	43	18	9	11	12	9	10	16	9	5	8	5	11	8	9	10	11	8	9	5	6	6	43	9	16	12	43	19	10	11	11	13	10	6	5	23
OTU_156	5	3	5	6	4	2	3	4	3	5	32	4	35	7	2	8	10	4	3	12	4	5	7	0	6	2	3	2	7	1	2	5	4	6	22	4	9	4	43	17	6	6	2	1	5	7	6	11
OTU_157	27	8	16	26	18	14	29	23	18	22	130	18	155	25	16	39	39	20	18	33	21	19	16	12	20	17	18	13	27	20	16	11	27	13	144	24	34	35	163	61	25	30	26	16	25	14	12	38
OTU_158	2	0	0	5	4	0	0	1	4	3	19	3	53	4	2	5	6	1	0	8	2	0	7	2	0	2	3	1	2	3	1	3	6	2	13	3	0	1	5	9	4	5	1	3	1	3	4	3
OTU_159	14	8	7	12	5	4	6	10	7	5	49	3	61	15	8	21	9	10	7	15	13	8	7	8	5	7	18	4	11	4	7	4	11	10	79	12	15	10	53	37	16	15	26	11	4	11	7	26
OTU_160	16	9	14	7	8	6	5	6	10	6	28	5	57	10	3	12	19	6	7	12	6	4	6	6	6	9	7	9	10	4	1	6	10	14	49	14	1	9	43	21	8	14	12	2	10	3	5	10
OTU_161	10	2	6	6	6	3	5	7	3	7	43	10	57	13	4	11	15	9	6	14	8	6	5	8	3	4	6	10	4	1	2	4	5	12	61	12	13	10	43	35	9	18	11	6	9	4	11	14
OTU_162	29	16	18	16	9	6	13	12	20	18	79	14	125	29	22	28	27	20	12	35	11	16	26	11	24	16	18	14	28	14	10	17	18	13	114	26	20	26	105	68	13	25	35	7	25	17	20	39
OTU_163	11	9	8	17	2	4	8	7	9	4	47	7	73	24	9	17	9	5	12	21	14	12	12	4	7	8	9	8	7	5	3	3	8	7	114	14	15	11	85	36	10	13	21	8	7	10	18	16
OTU_164	1	3	9	6	3	2	7	8	7	4	35	8	27	8	4	12	11	10	6	14	6	4	3	4	6	4	6	3	2	5	3	0	11	11	34	11	11	17	35	20	11	12	11	2	6	6	2	9
OTU_166	10	15	16	13	11	11	13	10	11	11	98	10	94	19	7	17	20	21	9	27	12	11	8	10	11	15	15	9	19	7	5	6	10	9	99	13	20	13	104	35	19	9	32	12	5	8	11	19
OTU_167	14	10	11	18	14	9	13	13	9	9	81	13	71	21	15	14	11	11	7	19	14	12	14	5	9	12	16	18	23	9	8	12	8	19	92	15	21	17	75	43	24	16	20	9	15	15	14	27
OTU_168	13	3	8	11	4	3	10	7	9	3	45	9	29	12	9	11	18	7	2	13	10	3	13	8	6	7	11	3	8	9	10	4	9	9	61	13	15	20	40	23	19	19	23	7	7	7	9	25
OTU_169	15	10	19	11	10	5	9	14	10	9	70	10	56	7	9	13	19	4	9	12	14	6	17	7	8	14	8	7	19	8	4	2	21	12	105	15	8	18	64	42	11	11	24	8	8	10	10	29
OTU_170	12	6	5	12	6	8	5	9	4	5	50	4	61	18	3	11	20	8	6	17	8	3	9	6	6	9	9	6	19	6	5	7	8	6	69	12	18	15	65	36	17	15	27	5	7	12	12	16
OTU_171	20	7	10	10	8	6	13	7	14	10	58	8	65	27	14	14	15	11	9	16	19	16	15	4	6	10	11	6	8	9	5	7	17	13	72	8	11	15	61	23	11	16	17	7	11	6	10	19
OTU_172	8	7	6	8	7	5	9	4	13	13	52	8	63	7	10	12	11	9	4	20	6	8	7	6	8	3	12	5	11	6	2	3	13	7	52	11	8	11	51	20	12	6	12	6	3	2	8	21
OTU_173	24	12	20	10	16	5	14	8	23	21	99	12	130	33	13	20	38	20	8	34	10	5	9	17	11	10	14	15	22	20	12	7	22	13	99	26	26	36	108	59	22	19	33	8	4	13	9	33
OTU_174	37	4	14	23	8	7	7	16	14	16	100	6	109	21	8	20	14	15	5	24	12	11	23	16	6	16	25	13	28	9	11	7	13	9	123	14	29	31	94	68	24	23	29	5	9	12	18	35
OTU_175	10	10	5	7	5	6	11	4	17	4	39	11	50	15	7	9	24	12	7	23	7	5	9	7	6	7	18	5	15	8	6	4	10	9	66	14	16	12	54	22	8	18	21	9	2	6	10	21
OTU_176	8	10	5	9	4	7	4	4	7	9	49	7	34	9	8	12	12	5	5	12	5	7	9	8	7	5	2	6	4	2	3	3	8	12	55	3	9	15	62	26	9	6	17	6	5	8	10	14
OTU_177	21	7	8	7	13	8	8	7	6	8	57	5	58	9	10	11	8	12	4	17	13	5	7	12	9	7	2	4	17	6	2	5	8	9	48	15	9	19	44	20	8	12	11	11	4	5	9	22
OTU_178	16	13	20	29	23	15	30	20	29	32	132	18	147	38	20	27	37	34	22	35	16	27	20	18	13	21	23	20	32	15	10	11	22	28	158	35	35	30	118	79	29	34	52	13	22	24	26	61
OTU_179	14	6	13	7	8	1	12	3	8	6	34	3	36	20	9	8	10	4	9	8	9	4	9	10	6	10	5	9	10	6	5	3	11	4	58	8	17	8	31	27	14	12	21	5	10	6	7	9
OTU_180	31	10	12	14	11	12	10	17	20	16	86	17	97	28	13	32	32	13	6	27	18	12	19	12	11	17	13	16	27	16	12	7	16	23	98	17	22	31	125	49	13	24	29	12	27	17	18	22
OTU_181	36	24	30	26	28	25	30	21	25	26	146	36	201	60	25	56	53	23	27	39	24	22	28	12	24	26	27	16	29	22	14	16	34	36	232	57	37	41	180	118	46	42	55	26	24	26	22	56
OTU_184	16	11	11	17	11	5	7	8	15	15	64	6	62	13	8	24	18	7	4	16	4	4	13	7	6	20	7	9	28	16	9	5	12	19	93	19	21	18	49	34	23	23	24	16	11	14	25	12
OTU_185	8	3	4	5	11	1	6	5	5	4	32	3	38	7	5	11	11	7	4	12	6	6	4	4	5	4	8	5	5	3	0	3	8	3	59	17	7	11	40	24	5	10	17	1	4	5	6	10
OTU_186	21	16	15	14	26	9	28	11	12	18	124	18	148	23	9	37	38	16	16	38	15	12	16	11	6	15	19	6	15	5	9	8	22	20	136	24	16	20	131	46	12	23	41	7	15	14	22	34
OTU_187	4	3	1	9	6	2	2	2	3	2	17	4	59	1	6	8	0	2	3	37	1	1	6	0	1	0	2	3	2	2	3	2	8	2	14	8	0	2	11	25	2	4	6	3	3	5	2	3
OTU_188	8	4	5	7	8	4	5	9	7	5	43	4	60	6	5	5	11	9	7	10	2	7	6	4	7	6	8	4	9	3	3	3	9	8	48	4	10	21	33	19	10	10	4	4	5	3	8	7
OTU_189	68	18	49	14	41	16	28	16	16	51	99	18	115	65	17	55	69	20	10	35	18	19	23	10	13	9	56	45	58	17	11	5	29	44	145	30	55	57	110	63	53	35	41	13	13	20	43	79
OTU_190	13	4	11	11	14	4	13	11	8	7	72	9	92	18	10	16	17	13	9	24	10	13	11	9	10	14	21	11	11	6	4	8	10	6	73	19	21	22	74	42	10	16	30	12	14	13	7	21
OTU_191	15	11	9	13	12	5	4	7	7	6	52	9	50	19	6	12	12	5	9	18	3	8	10	5	6	11	8	7	10	11	5	7	13	19	94	15	16	9	55	41	24	17	18	13	8	15	14	17
OTU_192	6	8	10	8	6	2	6	7	10	7	21	13	29	17	8	7	6	6	6	9	8	5	9	5	3	4	5	7	8	5	8	7	13	16	40	16	14	10	65	21	8	10	14	7	10	5	7	8
OTU_193	5	6	5	3	5	2	4	2	8	7	37	5	46	6	12	10	11	10	5	13	6	5	7	7	5	5	3	5	3	8	3	5	2	3	31	9	7	9	45	19	11	6	6	5	4	1	7	8
OTU_194	15	7	13	8	14	4	9	8	9	7	53	6	43	8	6	22	10	3	15	11	8	9	15	8	12	10	13	14	10	9	17	8	5	21	71	18	10	18	37	38	21	18	16	13	11	6	16	17
OTU_195	26	10	24	19	23	10	23	19	19	17	133	10	155	24	14	25	39	35	13	33	12	17	19	13	24	14	27	12	28	7	12	13	17	19	142	31	26	27	147	76	23	43	52	22	10	22	14	50
OTU_196	6	3	4	5	3	5	4	2	3	6	23	6	25	6	6	10	10	6	4	6	7	7	5	4	3	4	9	7	7	6	5	2	5	5	51	10	9	5	41	24	5	9	10	2	2	7	8	9
OTU_197	14	13	12	10	12	10	8	8	13	10	56	6	65	18	10	10	17	9	9	19	19	12	11	2	11	13	16	11	25	11	11	3	11	11	79	12	11	17	79	32	21	25	23	14	12	8	9	38
OTU_198	18	10	17	16	15	4	14	11	7	12	54	13	95	27	13	21	22	15	13	25	13	16	13	9	6	16	10	26	17	10	9	7	20	18	115	26	23	22	97	48	14	26	40	12	8	18	11	31
OTU_199	44	29	38	40	40	27	42	32	31	34	127	39	144	75	36	48	56	66	27	61	52	37	40	36	34	40	44	34	51	36	26	28	38	33	123	48	58	48	144	79	47	62	90	41	41	35	35	83
OTU_200	12	2	4	12	11	7	7	7	12	9	86	4	97	9	8	13	16	10	7	11	7	4	6	7	12	14	15	6	20	5	8	4	10	6	75	9	14	10	50	19	10	10	17	3	9	7	8	19
OTU_201	5	1	3	9	4	5	4	4	1	1	25	7	29	4	6	7	8	6	6	9	5	4	5	8	0	1	7	2	8	4	4	5	1	4	36	1	7	3	43	10	10	9	11	2	10	2	6	11
OTU_202	0	1	0	1	0	2	1	0	0	1	14	1	17	3	1	1	2	3	2	2	3	0	1	1	2	2	1	4	2	0	1	1	0	2	9	3	0	0	8	1	4	1	1	1	1	1	1	2
OTU_203	14	18	12	12	9	12	11	10	13	7	82	12	109	19	17	20	27	12	9	20	19	12	24	7	10	15	18	9	34	9	13	13	23	19	102	14	28	10	86	47	16	24	27	15	12	12	17	36
OTU_204	12	8	10	6	9	4	10	6	9	12	83	7	86	16	15	25	17	15	8	20	15	4	16	2	10	9	11	16	18	6	13	6	9	14	78	18	16	22	89	42	13	18	18	8	3	8	4	25
OTU_205	10	11	14	9	4	7	13	7	8	11	27	3	37	8	7	16	13	11	8	21	14	10	9	9	11	11	13	11	6	4	6	7	11	16	51	12	15	21	44	36	19	8	18	3	15	9	10	16
OTU_206	8	6	6	12	17	5	11	10	8	12	82	8	69	15	3	18	20	8	13	15	10	9	14	7	10	15	13	14	16	12	14	7	16	15	69	11	22	22	80	40	14	10	21	7	13	8	17	34
OTU_207	9	3	4	6	11	1	10	5	8	8	45	5	65	13	15	8	17	7	7	12	4	5	3	9	4	3	7	7	14	3	6	7	10	4	48	12	24	12	44	33	10	11	15	4	6	7	6	16
OTU_208	7	7	5	3	4	5	4	4	5	7	60	6	71	3	4	10	15	6	8	16	9	5	5	8	4	5	4	3	12	1	2	5	7	3	87	7	5	4	52	26	4	8	11	2	3	4	1	12
OTU_209	15	5	14	12	10	5	11	7	9	7	43	10	53	11	11	11	18	6	13	21	11	6	11	7	9	15	10	6	8	7	8	4	7	12	72	12	16	6	57	25	16	21	29	7	5	4	12	17
OTU_210	11	8	10	2	15	3	7	5	7	5	40	2	50	8	15	7	7	6	5	15	8	9	11	6	4	9	7	7	13	9	8	1	7	11	51	10	14	12	60	41	17	10	25	9	2	9	9	15
OTU_211	12	4	7	5	8	2	7	5	6	11	28	5	43	20	6	8	8	7	3	16	9	10	9	4	10	3	11	6	12	4	5	12	9	5	53	13	11	14	51	23	10	6	8	4	12	6	3	13
OTU_212	15	7	4	10	3	4	8	0	14	4	36	4	55	10	4	7	8	7	10	15	4	4	10	4	2	4	8	4	7	3	5	2	11	3	57	9	7	12	53	26	6	13	9	7	8	7	7	14
OTU_213	24	12	17	12	12	9	17	10	16	7	59	14	103	17	7	19	28	18	13	13	16	10	10	9	11	20	16	13	8	9	7	14	15	14	79	26	31	15	67	29	17	16	29	8	19	9	14	33
OTU_214	10	8	13	10	9	4	5	3	10	8	34	9	45	14	4	13	13	12	3	9	7	5	13	4	5	14	9	2	6	5	2	6	7	12	41	7	13	13	45	30	6	14	16	6	7	8	5	23
OTU_215	3	1	1	16	3	4	3	1	1	3	22	3	13	5	2	3	4	6	2	2	2	3	26	2	2	2	3	3	1	1	1	1	5	2	47	3	6	4	8	11	3	6	3	0	5	0	4	3
OTU_216	13	11	10	17	9	8	19	12	7	14	81	12	87	23	8	26	19	14	18	21	10	13	17	10	14	4	6	8	22	9	6	12	15	10	114	11	17	7	84	57	18	24	28	11	7	10	9	39
OTU_217	22	21	11	24	17	17	19	11	15	19	81	9	102	23	15	17	17	16	14	36	17	10	9	7	7	18	28	8	20	13	12	5	12	7	103	13	19	22	93	46	21	24	34	9	15	9	7	27
OTU_218	12	9	5	9	9	5	13	6	9	17	46	10	49	18	10	16	17	8	8	14	5	10	11	9	6	12	4	10	11	4	7	6	12	9	52	9	11	14	60	41	10	13	24	9	6	6	9	20
OTU_219	8	5	5	7	9	7	13	7	10	8	55	8	44	15	2	10	7	8	11	11	10	7	6	5	4	5	10	3	17	7	4	2	10	13	65	16	14	11	43	28	7	18	15	10	11	2	6	19
OTU_220	15	7	10	7	8	8	9	5	4	6	55	6	50	14	8	12	11	9	6	11	8	6	11	5	8	11	12	10	23	9	7	6	22	6	67	10	14	13	44	36	13	22	22	6	9	13	5	22
OTU_221	9	5	2	8	3	3	6	2	2	2	38	0	46	9	4	10	10	8	5	19	4	6	7	4	6	8	2	6	8	4	3	4	5	7	48	3	7	9	49	17	5	4	18	4	6	6	4	11
OTU_222	7	2	8	6	8	5	2	6	5	10	29	8	37	12	8	11	13	11	4	7	7	7	11	4	2	10	7	3	11	2	4	4	6	5	48	9	8	9	36	12	3	5	7	1	8	10	5	12
OTU_223	2	0	0	1	0	1	1	0	0	0	4	0	3	1	0	6	0	1	0	2	2	0	0	1	2	1	0	0	0	0	0	0	0	0	40	0	1	3	3	3	0	0	1	0	0	0	0	0
OTU_224	30	16	20	17	17	9	17	10	15	13	81	20	91	27	19	16	26	24	6	30	15	21	30	16	16	14	18	20	26	17	11	10	23	27	108	16	41	26	83	34	20	23	32	12	9	20	22	38
OTU_225	5	6	6	8	1	5	7	7	7	8	31	7	42	9	7	10	3	8	5	7	7	7	4	4	5	7	6	4	4	3	1	4	11	5	54	6	8	6	48	20	7	8	13	3	3	4	6	12
OTU_226	0	3	5	7	10	3	7	7	5	5	41	5	42	12	4	14	7	6	7	6	6	4	4	7	11	6	7	3	7	4	7	1	14	8	43	9	13	10	52	27	7	16	14	2	6	10	5	9
OTU_227	40	14	23	16	9	4	3	4	12	5	79	4	59	15	3	16	17	11	4	21	11	12	17	3	7	18	25	8	26	14	9	10	6	34	93	25	35	34	133	40	19	15	18	11	14	12	13	28
OTU_228	12	12	10	13	8	7	11	11	9	9	69	17	75	18	9	23	21	18	10	31	20	4	11	12	19	13	16	11	22	11	12	10	15	11	82	12	20	16	60	45	18	31	28	8	13	11	14	21
OTU_229	11	6	11	11	11	8	9	10	16	22	70	8	113	15	18	15	20	16	10	10	17	15	4	13	4	12	9	8	26	5	8	11	10	17	89	17	16	15	72	44	10	22	21	6	5	9	9	18
OTU_230	10	10	6	15	5	17	14	10	8	12	55	9	81	21	6	14	13	12	10	14	9	6	9	9	10	13	8	8	14	7	5	1	9	14	85	9	16	15	63	33	8	15	11	10	7	7	10	21
OTU_231	14	6	7	16	21	7	16	12	12	17	114	11	108	30	16	18	32	23	16	17	24	11	12	14	15	18	14	9	18	6	8	8	12	14	109	23	22	29	100	40	16	19	15	10	9	15	26	33
OTU_232	15	19	16	17	13	9	18	11	17	16	95	13	128	19	18	30	44	16	17	36	18	14	15	12	18	21	18	24	14	15	12	16	36	18	179	35	54	45	181	91	30	48	39	20	17	14	16	33
OTU_233	4	5	6	5	10	5	9	5	9	9	43	6	48	12	5	21	11	6	8	14	7	7	15	4	3	10	11	8	6	3	4	2	9	6	53	13	15	16	33	22	7	10	15	5	9	12	12	9
OTU_234	11	7	12	9	13	6	12	15	17	23	81	13	90	27	15	19	39	11	9	9	13	11	10	6	14	12	10	7	18	13	8	8	12	5	97	16	17	14	77	46	9	22	28	7	8	9	8	37
OTU_235	4	6	2	4	4	4	3	3	5	8	36	2	35	6	1	7	7	2	2	8	6	2	6	3	1	4	6	3	4	4	3	5	4	2	37	4	5	9	29	23	8	5	10	1	4	2	8	10
OTU_236	33	17	17	25	21	19	26	20	17	19	124	19	165	47	16	29	35	26	14	36	26	25	22	10	18	32	16	11	41	16	12	14	31	21	153	30	36	29	123	62	17	44	40	8	19	11	14	26
OTU_237	9	1	3	4	7	7	1	4	5	4	36	2	44	9	6	9	11	5	7	7	3	3	4	2	1	3	3	2	7	2	3	3	4	4	40	7	11	9	35	14	5	8	6	3	5	7	4	9
OTU_238	15	8	8	13	15	8	17	3	16	15	58	12	69	25	13	22	22	14	7	13	9	5	8	7	14	14	15	10	12	8	11	9	11	16	86	10	12	6	56	39	15	21	33	7	6	10	10	15
OTU_239	12	7	10	11	6	4	9	11	8	9	47	7	48	8	5	6	11	21	5	17	11	3	5	4	10	12	5	7	18	7	6	7	15	4	70	15	16	5	52	36	11	21	22	6	3	7	9	19
OTU_240	8	2	9	11	8	8	9	6	3	8	43	9	39	13	5	8	11	9	4	12	9	5	10	4	6	10	5	10	15	1	4	4	11	7	73	10	12	9	49	29	3	15	17	11	9	10	6	12
OTU_241	21	20	12	18	15	10	18	12	30	18	105	12	131	23	9	42	32	18	19	32	20	15	29	14	16	27	23	16	28	14	14	10	20	24	161	29	17	19	113	85	25	25	53	13	11	16	16	35
OTU_242	7	9	7	5	8	2	8	9	7	6	30	8	41	11	7	6	10	3	2	10	9	12	5	3	7	9	5	1	9	6	4	5	6	7	33	8	10	7	48	19	8	9	16	6	3	4	7	12
OTU_243	8	4	5	3	5	4	4	4	10	14	39	2	50	8	4	17	15	17	6	13	13	5	3	4	4	3	8	4	9	3	0	5	5	10	42	7	15	9	46	23	7	11	18	2	3	6	3	16
OTU_244	9	5	3	5	10	9	4	5	9	7	43	8	50	15	2	6	18	2	7	12	6	6	8	10	4	14	10	6	10	3	5	6	11	9	48	9	14	15	47	23	9	9	17	6	8	5	6	16
OTU_245	12	7	3	6	10	3	7	7	5	10	41	3	39	6	2	5	17	8	6	18	8	4	9	4	2	8	7	3	13	10	7	1	13	11	44	9	12	9	43	22	5	14	18	6	3	5	1	6
OTU_246	16	6	21	9	7	9	20	8	9	12	60	12	77	16	13	13	20	13	3	18	18	9	14	8	10	18	17	7	22	8	18	8	14	11	94	18	17	13	53	43	18	17	31	11	7	12	15	12
OTU_247	32	24	15	30	28	12	20	17	22	19	150	15	117	32	6	37	36	40	27	51	31	18	18	12	15	34	24	21	37	24	15	14	28	27	156	31	36	32	81	65	33	32	32	11	17	10	18	55
OTU_248	11	9	13	9	11	7	16	7	6	8	41	10	54	15	8	8	19	13	10	7	11	6	4	4	4	6	8	4	12	5	7	3	9	8	71	8	9	7	41	35	9	10	20	6	4	22	12	23
OTU_249	19	13	15	16	18	4	19	9	16	16	69	14	76	20	19	24	12	16	10	27	21	15	21	11	12	26	15	19	20	19	8	9	23	27	103	18	16	21	80	46	20	32	32	12	11	14	13	31
OTU_250	11	4	4	13	5	6	7	6	6	6	40	6	51	23	10	12	11	9	6	7	6	4	10	3	3	8	10	5	8	2	10	5	9	10	64	7	11	3	38	24	15	13	14	3	5	4	11	17
OTU_251	13	3	11	6	6	7	7	7	11	10	52	4	41	14	7	15	17	15	7	16	3	7	10	5	10	9	10	5	14	13	5	4	6	19	61	10	17	18	42	35	15	8	25	4	6	8	10	17
OTU_252	12	0	16	17	5	8	6	11	14	8	52	4	56	19	8	12	16	8	4	23	13	7	9	5	4	8	9	2	11	5	5	2	9	5	70	15	10	15	59	30	8	18	20	11	7	6	7	28
OTU_253	17	10	11	10	9	6	3	6	7	6	35	4	40	10	4	14	8	4	7	21	4	7	11	2	9	15	8	7	10	8	7	6	13	16	53	15	4	6	55	18	4	10	8	5	4	10	14	14
OTU_254	14	4	9	12	11	9	13	2	7	8	36	12	39	12	8	16	16	13	8	7	4	9	10	4	8	9	7	5	6	4	5	1	8	12	44	11	19	16	47	24	12	9	9	7	7	15	8	21
OTU_255	5	5	9	5	10	1	3	4	2	2	32	2	34	5	4	4	8	4	5	7	7	4	4	5	5	10	4	2	7	4	1	1	6	12	38	10	5	7	40	12	6	12	3	5	2	4	7	12
OTU_256	17	3	9	9	7	3	12	7	6	11	47	11	38	13	8	20	16	14	7	11	5	6	6	7	6	7	13	3	15	11	7	7	11	12	59	10	13	10	42	34	9	20	13	4	9	4	9	18
OTU_257	9	4	4	8	9	3	7	6	4	12	79	9	77	14	3	13	8	13	7	22	11	9	1	3	2	5	9	6	14	1	6	7	14	3	58	7	9	6	64	41	5	9	16	5	8	8	1	18
OTU_258	5	2	7	6	5	1	12	5	9	5	61	6	55	9	10	14	11	17	6	13	4	5	11	3	7	7	4	7	13	6	6	6	7	4	78	8	15	12	35	22	8	14	15	11	3	4	4	21
OTU_259	11	6	16	3	5	3	1	7	5	4	25	9	55	11	9	14	12	4	6	6	6	10	13	8	12	10	13	6	8	9	9	1	11	12	49	10	9	22	62	19	6	14	20	5	10	5	6	18
OTU_260	17	9	6	3	6	5	9	1	4	8	22	4	39	12	11	13	11	8	4	9	5	7	5	2	9	8	7	9	10	2	3	6	4	7	38	7	11	20	36	14	8	7	8	1	12	3	7	21
OTU_261	26	14	21	21	13	12	23	12	12	7	77	12	64	22	7	19	25	18	13	38	22	16	16	8	19	23	24	11	29	11	18	7	25	14	152	26	29	26	64	60	26	29	42	7	14	16	13	36
OTU_262	6	5	9	8	7	3	6	8	5	9	54	9	48	18	10	8	11	11	3	8	9	17	9	5	7	9	14	9	16	3	8	6	13	14	65	12	13	9	46	42	10	22	22	7	9	9	5	17
OTU_263	14	5	14	15	13	6	12	11	10	12	71	14	66	11	4	13	15	7	15	21	10	7	7	9	8	11	14	3	13	4	6	5	9	7	87	13	24	25	76	25	13	16	20	6	7	6	6	22
OTU_264	3	5	3	4	1	1	1	3	5	1	17	4	27	10	2	7	14	2	5	8	8	3	4	7	0	4	0	2	6	0	1	4	3	0	24	6	2	5	35	18	6	5	8	3	0	6	1	7
OTU_265	5	2	1	3	2	0	4	2	3	4	22	2	23	2	3	5	6	4	3	4	1	0	2	0	3	1	1	4	5	3	2	1	3	1	30	2	9	5	24	5	2	3	6	3	3	3	2	6
OTU_266	9	3	6	10	9	3	8	12	10	4	68	5	73	14	11	14	25	6	2	19	10	3	8	4	8	6	4	5	8	2	4	4	6	8	88	10	7	8	57	19	7	12	14	9	9	11	10	19
OTU_267	4	8	5	4	4	2	11	4	6	7	32	1	32	8	6	3	7	4	5	9	1	5	6	5	2	7	2	2	9	2	2	5	4	5	31	6	15	9	30	17	4	7	12	4	3	7	4	9
OTU_268	17	3	4	8	10	9	9	5	13	9	57	7	65	23	3	14	22	16	10	20	11	11	1	8	8	9	9	6	7	10	6	5	22	8	95	13	17	15	53	41	7	21	24	6	8	4	7	11
OTU_269	9	8	6	7	6	8	10	9	9	8	74	4	93	14	9	15	13	14	13	14	12	10	5	4	5	11	8	6	8	1	4	4	10	4	87	8	11	11	49	37	6	10	21	4	10	2	5	8
OTU_270	4	3	4	0	2	2	2	2	3	3	31	4	32	9	3	9	14	1	4	6	5	6	5	5	6	5	3	7	6	3	8	6	3	4	17	5	13	6	33	13	7	6	9	2	1	6	5	10
OTU_271	9	5	7	6	4	3	4	8	7	8	40	5	49	11	7	8	24	9	8	12	9	3	7	7	5	9	2	4	7	4	4	4	6	8	54	7	10	8	40	22	9	7	16	3	2	5	6	13
OTU_272	7	2	3	5	7	5	5	8	7	9	40	7	58	14	9	8	12	12	8	14	8	6	7	9	7	7	7	7	9	6	6	5	6	10	50	14	11	21	43	22	9	10	11	10	10	7	4	14
OTU_273	15	10	15	13	11	5	10	13	18	18	64	9	91	14	12	17	32	13	13	15	8	10	16	13	19	13	11	8	13	8	5	4	10	13	73	8	23	19	78	25	10	22	27	8	14	12	14	24
OTU_274	5	5	8	6	0	4	6	3	6	5	22	1	39	5	5	7	9	12	2	10	4	6	2	2	5	5	5	1	3	1	3	3	1	4	17	7	8	9	28	18	2	4	10	4	9	9	2	5
OTU_275	17	7	6	9	9	7	10	4	9	5	52	3	75	17	8	13	14	16	13	8	7	10	3	6	7	12	9	6	14	4	5	5	12	9	37	6	17	13	62	32	14	9	15	4	9	8	5	7
OTU_276	11	3	4	9	4	4	4	5	5	4	18	6	31	6	6	6	13	7	2	13	2	9	8	5	3	5	5	5	3	8	9	3	4	3	42	11	8	6	23	20	7	6	15	7	5	8	2	9
OTU_277	9	5	10	7	11	2	11	3	8	8	31	6	32	13	11	11	11	12	4	10	5	7	9	5	6	9	6	7	9	5	6	4	12	8	51	6	9	15	50	24	13	14	28	4	9	7	6	15
OTU_278	4	4	9	2	2	6	8	4	8	7	34	12	35	11	6	8	10	10	4	5	11	3	8	12	2	7	6	4	4	7	4	2	8	9	35	13	7	14	37	17	3	10	15	5	5	10	4	11
OTU_279	12	4	8	5	2	3	4	3	2	7	18	5	19	7	4	6	5	6	4	5	4	4	7	2	7	4	8	5	7	5	6	3	11	1	43	4	10	10	46	20	17	5	11	4	5	14	3	10
OTU_280	7	4	4	8	6	7	8	6	4	4	28	1	39	11	1	7	9	9	3	15	7	6	5	3	5	3	3	5	7	4	1	5	10	1	35	12	6	5	43	7	6	10	13	5	3	5	7	9
OTU_281	14	5	7	4	4	6	10	3	6	4	47	8	41	7	5	15	6	13	3	7	8	8	5	4	3	7	10	12	6	4	7	5	9	5	36	6	4	10	38	23	10	13	14	7	3	1	6	10
OTU_282	15	5	7	5	2	4	6	4	10	10	37	7	45	14	6	10	22	3	4	8	13	8	7	4	4	13	9	10	15	7	11	6	7	15	58	6	11	14	46	40	8	18	10	8	8	5	13	25
OTU_283	0	1	30	1	0	2	0	1	0	1	6	1	3	1	2	2	0	0	0	0	2	1	1	0	0	2	0	0	1	0	0	0	1	0	4	0	0	3	4	0	0	2	1	0	1	0	0	1
OTU_284	12	7	7	9	11	5	9	5	10	4	44	11	53	16	8	11	12	2	12	11	10	10	18	3	6	6	7	4	27	10	9	5	4	7	40	10	18	17	43	31	14	16	14	9	8	5	14	21
OTU_285	13	14	9	45	11	8	17	11	12	11	51	17	60	13	12	12	24	17	11	16	16	7	9	12	7	10	10	12	17	9	10	8	14	12	118	17	18	13	51	34	13	12	22	9	6	11	14	12
OTU_286	15	0	7	8	5	3	8	2	6	5	41	6	32	10	5	5	8	9	9	14	8	7	1	7	6	7	4	6	10	5	6	2	5	7	33	8	10	11	25	20	10	9	12	6	7	4	12	14
OTU_287	14	4	3	9	8	13	7	15	14	11	57	8	75	18	10	14	24	8	5	25	6	6	10	6	6	10	12	3	6	2	5	1	12	16	82	11	4	10	48	29	10	14	18	3	8	5	11	19
OTU_288	2	0	4	0	1	0	1	1	7	1	5	2	19	1	0	42	2	6	1	0	1	3	5	1	2	0	2	2	5	1	0	2	1	8	6	3	3	1	8	7	2	2	2	1	1	1	0	3
OTU_289	10	7	12	5	12	10	6	9	4	3	25	2	45	8	6	7	13	4	4	8	2	5	8	4	1	5	9	6	10	5	8	4	11	6	46	8	8	8	34	24	14	11	13	6	8	12	9	13
OTU_290	20	10	12	21	13	11	17	18	14	15	92	12	97	30	19	32	28	28	19	24	10	5	8	12	13	21	9	18	18	10	10	10	26	15	110	17	25	25	68	59	18	24	27	13	18	14	15	29
OTU_291	6	2	4	9	3	2	2	5	1	2	24	3	27	13	0	5	8	4	5	8	2	1	3	6	3	5	4	3	6	3	3	6	2	5	34	4	4	7	20	9	4	3	9	2	4	6	7	6
OTU_292	7	1	4	3	5	0	4	3	4	3	13	1	30	3	2	6	5	7	2	2	5	5	4	2	4	3	3	1	6	3	1	3	1	2	21	4	4	7	16	8	0	5	6	0	2	2	1	8
OTU_294	8	12	10	8	15	7	9	7	4	9	36	3	37	10	7	9	12	12	3	4	17	13	10	4	11	7	9	10	13	8	2	5	4	7	26	10	16	9	36	25	12	14	11	6	3	8	9	17
OTU_295	6	8	6	4	5	3	8	4	8	3	41	5	50	13	9	13	11	14	8	12	1	5	6	6	4	2	8	4	4	1	2	6	5	11	49	9	9	9	32	19	7	15	14	1	4	3	11	9
OTU_296	13	7	18	8	8	9	9	10	7	8	46	14	60	12	9	14	18	12	6	17	7	6	7	3	8	9	6	6	13	5	7	6	10	7	45	5	7	10	49	33	8	11	21	4	4	10	10	17
OTU_297	16	6	10	17	8	6	10	13	13	8	72	6	106	19	11	14	19	22	6	26	14	12	17	17	10	18	17	13	23	9	11	6	21	22	78	12	17	20	77	36	21	21	26	9	13	7	11	25
OTU_298	5	3	8	9	8	2	8	2	8	8	21	4	37	9	6	8	9	4	3	9	4	3	6	4	3	4	1	1	5	4	2	3	8	5	29	5	5	8	30	19	7	12	13	6	6	6	1	18
OTU_299	4	3	5	10	8	6	4	7	7	2	28	3	50	9	4	5	11	4	7	13	4	5	4	6	3	5	9	2	7	2	2	5	3	5	47	12	5	11	39	27	6	9	11	3	6	7	4	8
OTU_300	7	3	5	5	4	1	1	1	7	3	14	4	32	5	3	3	7	5	4	8	4	2	5	4	2	3	3	0	7	3	4	4	3	5	17	5	6	1	18	10	5	6	6	4	4	6	4	10
OTU_301	1	0	0	1	0	0	0	0	0	2	4	1	9	0	1	2	1	1	0	6	0	3	0	31	3	1	2	3	1	0	0	1	0	1	10	5	2	3	15	0	1	3	6	2	6	4	0	0
OTU_302	1	2	1	4	4	1	1	4	6	5	19	6	30	2	4	5	6	4	3	7	4	3	4	3	0	4	3	2	5	1	3	1	3	5	34	6	3	8	24	7	1	1	4	3	3	3	2	9
OTU_303	5	6	7	2	1	0	2	5	4	7	29	1	26	6	6	3	7	8	5	5	7	1	3	3	5	2	7	6	8	3	1	2	1	5	52	3	5	5	38	15	5	2	7	3	2	2	4	7
OTU_304	5	2	6	6	6	2	4	4	4	3	22	6	25	10	6	8	4	4	3	10	7	6	4	2	4	10	10	3	7	3	6	4	1	5	52	9	6	14	33	16	10	14	9	3	5	6	8	5
OTU_305	14	34	11	21	15	25	45	20	28	8	70	24	89	26	33	21	14	25	32	21	35	25	41	26	31	33	10	15	20	20	23	17	37	15	98	38	14	18	74	37	28	56	28	22	33	31	12	15
OTU_306	12	6	4	9	6	6	13	7	7	7	48	9	61	10	7	16	11	15	6	13	9	5	11	6	7	6	5	6	6	14	5	4	8	12	55	14	13	14	61	19	7	11	14	7	9	10	12	22
OTU_307	7	3	7	7	4	2	8	2	7	6	31	6	34	12	3	7	5	13	5	9	8	8	10	3	8	6	7	9	11	3	4	4	7	9	48	11	10	10	59	23	9	17	12	7	4	4	3	14
OTU_308	11	8	7	8	6	4	8	4	12	4	33	7	41	14	12	10	13	6	5	16	7	8	5	2	7	5	7	4	4	2	4	3	6	7	42	6	10	13	34	19	6	17	9	5	13	8	9	16
OTU_309	6	4	1	3	5	6	1	5	2	3	18	3	14	10	6	2	8	3	4	7	2	2	3	5	4	2	2	1	3	2	0	2	2	1	29	6	7	4	13	9	2	8	7	2	0	2	7	8
OTU_310	14	10	4	14	3	3	4	7	3	12	44	12	25	17	6	8	12	6	2	5	8	11	14	2	8	4	10	4	8	2	1	2	2	9	28	12	14	10	56	17	11	4	13	7	9	7	7	8
OTU_311	7	3	4	7	2	1	6	8	12	9	26	6	29	9	3	5	9	7	3	14	5	1	13	2	4	6	3	3	6	5	6	7	6	16	39	8	8	4	35	17	2	9	9	8	6	4	8	18
OTU_312	31	15	18	18	22	15	31	20	34	27	132	21	166	34	35	22	58	45	28	68	27	19	23	30	11	25	36	22	34	9	17	18	32	24	234	22	48	27	147	99	42	47	51	22	19	14	15	54
OTU_313	5	6	3	9	3	3	2	3	10	3	36	4	67	9	6	5	4	10	3	8	2	4	5	3	4	9	3	5	6	2	0	2	8	1	45	7	5	6	48	18	3	3	7	3	0	3	3	16
OTU_314	15	8	12	10	9	5	10	16	9	8	63	11	31	10	9	15	27	18	17	24	12	16	8	10	9	14	14	9	27	7	4	8	14	5	44	9	6	15	50	28	18	12	34	6	11	10	17	20
OTU_315	15	3	4	6	5	1	3	2	5	8	37	9	37	7	1	7	11	5	8	9	7	3	4	6	2	8	7	5	7	4	5	2	3	5	31	6	12	9	36	19	8	6	11	4	4	6	0	12
OTU_316	7	8	9	7	4	1	7	2	8	8	47	4	25	13	5	9	12	3	1	13	8	4	4	1	8	5	7	3	3	7	3	0	0	2	29	4	16	17	58	3	6	4	11	3	7	14	6	15
OTU_317	10	3	4	5	1	2	4	2	2	2	13	5	22	7	1	4	6	9	4	9	3	3	4	0	2	5	1	1	4	3	1	3	5	2	19	9	5	9	23	12	4	7	7	3	7	3	1	15
OTU_318	5	2	3	2	3	0	1	2	1	6	18	2	15	4	1	3	8	4	5	6	4	6	1	0	5	4	2	0	2	2	4	1	5	4	11	4	5	4	25	10	6	7	8	6	1	1	5	9
OTU_319	5	2	4	7	3	5	6	1	9	1	19	5	37	6	6	1	9	8	7	10	10	3	6	1	3	7	4	7	12	5	3	2	5	5	43	13	8	8	30	19	8	15	9	3	9	12	6	8
OTU_320	6	5	2	6	1	1	3	3	3	3	16	4	31	11	2	3	1	3	0	5	2	2	3	2	2	1	8	6	8	1	3	2	1	1	25	2	7	4	17	7	2	2	5	5	6	5	8	10
OTU_321	6	3	5	4	4	5	2	5	6	6	27	6	40	8	5	9	13	8	3	15	4	4	4	1	3	3	8	3	11	6	5	4	7	9	30	6	9	2	28	18	8	11	18	5	3	3	2	8
OTU_322	7	6	5	2	6	4	6	11	6	4	23	6	43	7	5	7	5	7	3	14	6	11	3	4	3	2	2	5	9	4	2	4	2	6	32	13	6	10	30	60	8	7	13	5	4	5	7	7
OTU_323	15	2	15	12	8	9	10	9	8	11	61	12	53	20	6	30	17	13	5	21	9	15	22	5	8	14	11	5	8	16	2	7	10	18	72	14	17	23	77	50	16	15	21	12	12	9	14	19
OTU_324	1	6	1	7	5	2	0	2	0	4	7	3	13	7	1	5	17	30	7	2	1	9	33	2	0	5	2	8	4	1	0	5	25	3	37	1	8	7	8	22	3	10	9	1	3	13	18	13
OTU_325	21	9	19	12	8	4	11	13	10	16	55	5	69	16	10	20	16	7	10	21	13	14	27	10	12	19	7	6	18	11	5	9	12	12	80	17	23	18	66	44	17	9	14	9	11	8	9	22
OTU_326	3	4	3	5	4	5	4	3	2	5	30	3	31	9	5	4	6	6	8	4	4	3	5	3	4	4	1	1	3	2	5	1	4	1	34	6	16	8	33	23	4	3	9	0	2	9	4	13
OTU_327	7	4	5	6	4	5	4	2	6	4	22	6	23	4	5	9	7	1	4	3	4	2	2	2	0	4	7	1	7	4	3	1	4	2	35	7	3	7	15	10	3	6	5	2	4	2	3	5
OTU_328	7	2	13	4	2	5	4	5	4	6	53	8	69	10	6	8	12	4	4	11	7	2	2	4	6	5	6	6	14	3	7	5	7	4	65	8	12	6	70	14	3	0	13	2	6	4	8	10
OTU_329	6	5	11	13	7	8	21	5	12	10	48	1	56	9	6	16	14	11	6	10	9	2	8	5	2	8	11	6	5	8	5	4	17	8	58	9	8	8	38	26	21	18	25	5	2	10	1	9
OTU_330	2	6	6	5	3	2	4	3	4	3	17	4	36	6	2	7	9	3	4	12	6	6	2	6	2	4	5	8	4	5	3	7	3	4	25	4	3	8	24	14	7	7	9	3	5	8	3	7
OTU_331	7	2	5	7	8	5	7	6	9	1	25	5	32	10	3	7	10	4	5	10	3	2	4	3	5	7	10	6	7	6	2	6	3	4	31	7	6	14	32	14	6	6	7	8	1	9	2	10
OTU_332	8	5	6	2	6	1	5	8	6	2	32	7	26	5	5	13	6	7	8	9	4	3	8	2	5	9	5	4	6	6	1	3	8	5	23	4	12	10	27	7	6	5	6	1	2	10	3	14
OTU_333	7	4	4	3	2	6	4	3	5	2	38	6	26	4	7	7	6	7	6	8	5	3	6	4	3	4	4	1	6	1	2	5	3	7	35	6	13	8	30	7	6	14	8	4	6	6	5	12
OTU_334	15	12	4	10	12	8	16	4	16	11	65	10	84	15	7	23	18	11	11	20	6	15	8	6	15	8	14	3	19	4	3	7	14	16	69	12	25	28	73	37	15	11	9	8	8	11	10	22
OTU_335	7	7	12	5	4	5	6	3	5	3	25	3	30	7	6	5	8	1	9	15	10	5	6	5	5	5	5	5	3	4	2	2	6	6	27	9	7	13	28	14	7	4	7	4	3	7	5	10
OTU_336	7	6	2	11	8	2	3	2	7	6	22	10	75	10	4	4	13	10	9	7	12	4	2	6	3	5	6	9	9	4	3	3	3	6	40	5	15	8	49	11	1	7	16	3	9	2	4	16
OTU_337	16	9	9	6	5	9	3	5	5	8	31	6	37	8	9	8	13	5	7	12	8	7	5	7	2	7	7	3	7	6	1	1	6	3	33	9	6	7	24	15	10	8	14	1	7	8	8	15
OTU_338	6	0	4	4	6	0	5	3	2	4	6	2	21	9	4	2	1	15	5	34	1	6	5	1	6	12	4	5	6	3	1	0	1	8	25	3	2	1	23	20	3	4	2	2	5	3	3	4
OTU_339	18	5	5	6	4	5	15	13	11	4	47	6	45	21	8	14	14	6	10	13	3	7	15	0	8	12	12	7	15	6	5	8	13	12	69	12	17	13	63	39	18	17	18	8	4	4	11	12
OTU_340	8	5	6	2	5	4	4	4	2	7	23	4	26	9	4	4	7	6	4	10	1	6	4	1	4	3	6	3	2	5	3	2	8	7	32	7	7	5	21	10	6	12	9	4	4	3	3	4
OTU_341	7	3	7	8	3	4	11	9	6	10	32	4	36	9	5	15	7	4	9	14	8	4	9	6	5	7	7	6	12	6	0	4	16	11	65	5	12	11	49	33	14	12	19	4	8	7	8	13
OTU_342	8	2	7	6	6	2	6	7	4	3	21	2	29	7	3	6	11	10	4	10	11	4	10	6	7	6	8	5	8	7	3	4	11	7	50	5	9	7	48	16	7	11	7	9	6	7	6	23
OTU_343	16	5	12	13	8	9	12	8	12	9	43	5	62	22	4	16	20	7	6	12	9	5	10	6	12	11	12	12	10	8	4	5	10	18	69	19	18	20	54	41	15	13	22	10	10	8	5	19
OTU_344	1	2	3	0	2	1	4	0	0	0	2	2	8	6	0	26	2	6	1	0	0	6	8	0	1	1	3	5	2	2	1	0	0	9	15	1	1	1	26	11	2	2	3	1	2	0	1	3
OTU_345	9	11	12	11	15	4	6	8	10	9	71	13	107	22	9	19	17	14	11	25	10	9	14	7	4	17	16	7	16	8	4	4	14	15	105	23	22	15	87	51	12	5	15	7	4	6	9	24
OTU_346	6	5	7	2	4	5	5	3	7	7	35	4	38	8	1	7	7	11	2	14	3	8	2	7	5	5	3	3	3	1	0	4	2	2	35	3	8	11	41	23	6	6	18	3	3	5	0	13
OTU_347	18	5	10	7	14	8	14	19	20	16	82	13	94	25	2	17	18	16	14	27	5	12	13	4	12	17	18	6	12	6	2	9	17	5	93	11	29	17	88	94	15	35	29	17	11	7	11	32
OTU_348	2	1	3	3	4	2	4	5	9	6	24	5	30	8	1	2	6	7	3	9	7	6	5	3	4	6	4	5	8	5	2	3	11	4	28	3	9	5	18	9	2	7	8	3	3	4	2	11
OTU_349	11	5	10	6	8	5	11	7	12	3	57	6	51	16	6	10	14	11	7	19	9	6	13	7	6	6	12	6	17	3	5	7	11	7	71	11	11	5	48	25	10	6	12	7	3	6	6	17
OTU_350	3	1	1	4	5	0	3	4	3	4	15	2	17	5	3	4	3	2	0	0	2	4	2	0	1	2	1	2	5	1	3	0	2	1	33	8	13	4	22	6	2	6	5	2	4	1	4	5
OTU_351	7	3	2	6	2	3	3	3	3	8	25	2	30	9	3	6	4	8	5	11	3	5	4	5	3	6	6	1	8	6	2	2	3	4	32	6	4	9	23	22	9	5	13	5	5	3	6	13
OTU_352	10	8	7	10	7	4	8	8	9	6	49	9	46	15	8	14	17	9	5	14	7	8	13	7	11	9	11	9	17	3	5	8	10	6	56	10	9	12	42	22	11	10	18	8	9	8	10	24
OTU_353	7	2	4	4	5	2	3	1	3	0	20	8	23	7	2	3	6	6	4	4	4	2	3	5	2	1	8	1	7	3	3	6	4	4	24	7	5	4	29	7	7	9	4	3	1	2	1	5
OTU_354	5	3	2	5	4	3	8	7	3	4	39	6	48	4	3	11	9	3	2	7	7	4	6	0	6	5	5	4	7	5	1	1	5	7	36	7	7	5	51	13	5	6	6	5	5	2	2	12
OTU_355	6	3	9	19	4	4	10	14	12	5	45	15	68	13	6	16	16	11	15	19	14	12	9	7	9	13	10	16	14	14	8	1	14	17	87	23	15	20	88	40	21	21	30	14	14	13	7	25
OTU_356	9	3	5	5	12	7	7	9	5	3	44	3	43	9	10	15	14	9	7	11	12	6	11	7	10	10	8	10	14	6	6	4	5	10	42	9	6	7	41	29	10	12	18	5	5	6	4	9
OTU_357	8	1	7	2	4	3	5	4	3	4	34	1	59	5	6	12	5	8	11	13	7	5	3	4	6	7	4	4	7	7	3	2	10	7	53	11	7	8	45	22	5	7	15	7	8	4	0	9
OTU_358	7	2	2	6	5	3	8	3	3	0	19	3	31	6	0	1	8	4	1	5	5	11	4	5	3	4	8	2	12	3	2	2	6	4	38	7	7	13	24	20	3	14	5	8	1	3	2	6
OTU_359	2	5	4	2	4	1	4	5	1	10	12	4	29	3	3	7	3	6	3	7	2	4	6	3	0	6	5	4	7	4	3	1	6	2	35	8	7	11	27	19	10	9	8	3	3	3	3	6
OTU_360	7	6	1	2	2	1	8	2	9	4	35	4	38	8	6	6	7	7	6	9	9	4	4	5	5	4	7	3	8	2	5	3	9	8	45	8	10	8	45	21	7	4	9	3	3	6	7	8
OTU_361	13	3	1	4	4	2	5	3	6	5	32	1	23	5	4	8	5	4	3	8	7	1	3	5	1	1	4	4	4	3	2	2	2	2	36	4	3	4	29	16	5	3	6	1	6	5	7	5
OTU_362	3	3	2	6	5	1	2	3	3	2	13	1	25	2	2	7	5	6	3	7	1	3	1	0	3	1	7	2	7	1	3	1	1	7	27	2	2	2	24	15	6	3	3	3	3	2	8	13
OTU_363	6	3	6	4	2	4	6	8	8	5	26	5	33	4	7	9	12	6	5	7	3	7	7	7	1	0	7	1	11	2	0	1	4	7	51	8	10	8	17	14	6	8	17	5	6	8	5	10
OTU_364	7	1	6	5	4	1	3	3	4	5	32	4	33	7	2	6	12	7	6	11	6	0	5	5	2	8	3	9	8	4	5	2	5	7	46	10	10	6	29	23	13	8	16	6	2	4	9	10
OTU_365	17	11	14	11	8	4	10	7	12	11	68	10	93	38	6	30	21	8	7	20	6	13	11	12	10	20	20	13	13	13	5	9	20	17	115	35	27	37	126	47	24	18	33	7	12	12	15	21
OTU_366	11	6	14	8	13	7	20	10	8	16	68	10	72	17	8	16	22	15	12	24	11	7	9	13	9	12	19	10	24	7	8	8	19	18	60	15	19	24	80	45	10	17	30	13	8	11	9	29
OTU_367	4	2	4	4	2	1	8	4	4	6	22	2	21	6	3	7	5	5	5	4	3	0	6	6	1	3	4	2	5	5	3	2	5	3	31	10	19	8	48	7	8	10	7	4	4	6	3	13
OTU_368	5	0	3	0	2	1	4	2	2	3	15	1	16	0	1	1	3	4	1	7	1	2	2	2	0	1	1	3	2	1	5	4	3	6	7	3	3	5	16	9	0	5	4	1	2	0	3	3
OTU_369	7	2	4	6	4	2	1	3	2	2	14	3	25	1	7	7	9	1	2	5	3	6	6	1	2	1	1	3	2	5	1	2	2	5	12	2	7	3	17	9	6	5	5	2	1	6	4	3
OTU_370	2	1	3	3	4	1	4	3	2	4	19	3	29	9	4	7	3	8	3	10	4	0	2	5	2	3	5	1	6	0	2	2	7	3	34	2	10	7	22	6	6	9	11	2	7	4	4	8
OTU_371	27	9	16	9	12	10	18	8	13	19	65	10	50	19	14	23	29	16	12	22	4	15	14	11	8	13	14	13	13	11	14	7	11	16	78	23	26	19	77	54	18	33	28	12	6	12	20	26
OTU_372	17	6	10	10	9	10	7	5	4	6	57	6	63	13	6	20	13	8	7	10	14	4	10	5	10	11	8	8	16	2	7	4	11	6	63	18	8	12	47	34	14	21	19	4	5	6	7	28
OTU_373	2	0	1	5	3	3	4	0	2	2	23	1	14	1	2	9	5	0	3	5	3	1	4	2	0	3	4	4	1	1	1	3	3	8	24	4	6	3	22	7	4	1	4	0	2	0	2	4
OTU_374	5	7	5	4	4	2	10	0	4	5	30	4	47	7	6	10	14	4	3	9	4	3	6	5	3	4	2	1	7	1	8	2	5	4	46	7	10	5	33	17	7	3	6	5	3	1	4	9
OTU_375	1	2	0	2	1	5	0	3	2	0	6	1	43	1	0	4	2	3	0	20	2	2	2	1	0	1	2	2	2	1	2	1	14	1	13	3	1	1	12	20	4	0	5	2	1	1	2	0
OTU_376	4	0	3	6	4	4	3	2	5	5	20	3	24	8	3	3	7	5	4	6	4	5	4	4	9	3	0	3	3	6	1	2	1	5	14	7	7	8	26	9	2	5	4	5	5	4	4	10
OTU_377	4	6	4	9	6	4	10	3	7	6	34	4	48	8	4	12	12	8	1	13	6	3	5	2	2	7	4	5	10	5	2	1	5	8	46	10	8	9	42	8	5	5	11	5	6	10	4	15
OTU_378	10	4	9	9	6	4	14	4	1	4	48	6	49	9	11	15	13	4	1	12	7	8	5	4	7	10	10	3	13	5	2	2	11	9	43	12	13	14	51	31	15	17	10	9	7	8	4	20
OTU_379	5	3	4	3	2	0	1	3	1	2	10	5	10	4	3	2	1	1	3	4	1	4	7	4	5	2	6	3	9	1	3	3	3	3	13	3	9	2	40	3	8	5	6	3	4	3	5	3
OTU_380	5	2	3	6	1	7	3	3	4	5	37	2	49	10	5	1	7	4	7	8	4	4	3	1	3	4	6	2	4	3	3	1	5	8	45	9	10	3	41	18	5	7	15	5	5	2	3	5
OTU_381	6	4	6	5	7	4	4	2	6	3	25	2	34	4	7	4	6	8	7	6	8	4	3	3	2	3	1	4	6	1	3	1	6	9	36	5	9	4	27	14	3	6	7	2	4	4	4	11
OTU_382	4	3	2	2	2	1	3	2	1	4	17	5	21	2	2	4	10	8	2	4	2	0	0	2	1	2	8	2	7	2	2	2	3	6	19	6	4	2	21	10	2	7	0	4	1	4	2	8
OTU_383	5	1	4	5	7	9	3	1	3	5	21	3	32	6	6	10	10	2	1	10	4	10	5	2	6	5	5	1	4	5	1	3	5	9	35	7	10	12	30	17	3	6	7	3	1	3	1	6
OTU_384	6	7	7	17	1	11	7	6	13	14	46	6	65	8	9	16	15	11	11	12	9	5	4	5	9	6	10	7	23	8	7	10	7	5	79	11	8	12	61	17	11	16	13	6	4	6	12	12
OTU_385	7	7	3	5	6	3	8	5	4	4	24	10	27	16	7	12	6	7	6	11	8	8	1	9	5	7	7	5	7	5	0	5	5	5	36	8	4	16	29	16	7	8	9	6	3	6	3	14
OTU_386	10	6	5	14	12	4	7	11	6	2	39	5	51	12	4	13	10	7	6	12	6	6	7	5	4	6	8	6	8	7	4	11	12	17	67	13	23	10	65	36	12	10	19	2	11	4	8	14
OTU_387	9	6	4	3	10	1	5	3	3	6	48	2	32	14	10	11	11	6	6	10	5	7	8	4	9	3	10	8	12	4	4	4	11	5	48	6	12	6	47	20	4	11	9	6	5	8	3	16
OTU_388	12	7	10	9	10	4	9	1	7	8	62	9	62	3	2	5	11	8	5	10	6	5	9	10	6	11	10	2	11	5	3	2	1	13	47	8	8	10	34	19	5	13	13	5	4	6	7	23
OTU_389	4	2	6	1	2	1	4	3	6	5	26	4	29	8	6	12	3	6	3	6	6	2	3	3	3	3	7	2	7	2	2	3	4	4	32	4	5	7	27	20	4	6	4	8	3	3	6	7
OTU_390	7	4	4	3	3	3	0	4	3	4	18	2	31	6	6	6	3	3	4	6	2	6	1	4	6	6	5	3	2	0	6	6	4	8	29	5	7	4	20	11	4	5	5	7	4	0	2	9
OTU_391	24	16	13	18	26	8	15	10	9	13	58	22	77	27	9	15	29	13	13	23	12	12	28	8	20	16	15	10	18	11	10	13	13	8	114	22	22	20	59	59	25	18	29	16	10	17	15	24
OTU_393	3	0	4	2	1	1	3	2	0	0	4	5	6	2	5	2	3	11	0	30	1	2	4	1	2	4	0	2	3	0	1	1	0	4	10	5	1	0	8	15	2	2	1	0	2	2	5	0
OTU_394	2	1	5	1	5	5	5	1	6	0	18	4	16	8	6	14	4	1	3	2	3	5	1	2	0	4	3	0	2	3	0	0	3	6	29	6	0	2	8	19	3	3	6	5	2	3	5	11
OTU_395	2	0	0	2	0	1	0	3	3	0	6	1	10	6	3	5	2	3	1	1	3	3	6	2	0	1	3	0	3	3	2	0	1	1	33	1	1	1	5	6	5	4	1	0	3	1	3	5
OTU_396	7	2	0	4	1	3	2	1	1	2	10	1	22	5	1	4	4	6	4	7	3	7	3	0	1	1	1	1	2	2	4	2	2	5	24	2	5	6	19	8	5	3	6	3	4	2	0	8
OTU_397	19	6	14	14	10	4	10	11	17	4	59	4	89	28	14	16	19	11	5	16	11	14	9	6	15	20	11	9	12	10	7	4	20	11	93	13	20	13	94	48	16	28	19	8	10	7	13	29
OTU_398	6	6	7	4	7	5	3	10	9	3	41	4	36	7	6	9	8	8	4	12	6	2	2	7	2	9	9	0	8	3	1	8	7	9	23	7	7	10	30	22	7	16	16	5	6	6	3	7
OTU_399	9	3	7	6	7	7	3	2	3	8	19	5	30	9	0	11	6	5	4	11	4	2	10	1	2	2	2	3	4	4	2	2	6	6	40	6	4	10	19	12	9	8	12	4	7	6	1	7
OTU_400	4	1	3	3	4	1	2	3	4	4	26	2	20	6	3	3	7	4	0	4	5	5	3	2	2	4	5	3	4	1	3	1	1	2	15	4	5	2	19	10	3	5	5	0	2	1	1	6
OTU_401	7	1	1	1	6	1	5	3	8	4	25	9	30	6	6	5	8	21	8	6	2	10	8	1	2	2	6	5	8	2	5	1	3	7	39	10	2	4	21	10	3	4	8	2	4	6	6	4
OTU_402	11	9	12	9	9	4	4	5	5	8	33	7	45	12	9	8	14	9	8	9	7	8	7	6	9	9	10	5	14	3	4	3	12	5	44	7	9	8	39	35	5	11	12	6	7	7	13	15
OTU_403	31	18	20	16	27	5	16	8	14	21	118	23	104	38	18	37	33	21	18	37	26	23	27	14	29	21	31	30	38	18	16	12	21	15	136	29	39	25	106	70	32	31	46	12	20	20	16	28
OTU_404	5	3	7	4	1	3	10	6	8	4	23	4	28	11	1	9	6	9	2	9	2	1	9	3	5	7	2	6	6	4	3	3	6	7	37	9	4	9	13	7	7	4	10	4	5	1	5	8
OTU_405	2	0	2	2	5	3	6	2	5	1	19	1	15	4	3	5	8	3	2	7	3	8	6	1	3	2	6	1	7	3	1	2	6	2	31	6	4	8	19	9	7	6	6	1	2	1	1	5
OTU_406	5	3	1	5	1	1	4	1	2	7	18	2	15	5	5	9	6	5	1	7	3	1	1	4	2	5	7	2	5	2	3	3	0	1	37	7	8	10	17	16	4	4	6	2	5	3	6	10
OTU_407	31	21	20	30	21	9	28	16	23	17	98	25	118	33	14	36	37	19	21	29	26	28	30	14	20	28	21	22	35	15	13	19	23	27	184	47	36	25	146	91	42	52	51	20	19	28	28	47
OTU_408	10	8	8	4	5	7	4	6	4	6	38	4	36	11	6	8	7	6	5	16	7	3	5	5	8	2	5	4	5	5	4	0	5	8	36	11	7	7	32	19	16	2	11	10	11	5	4	14
OTU_409	10	6	8	9	12	8	8	3	5	7	57	8	60	16	10	19	17	10	17	21	11	12	7	10	12	10	9	8	17	8	3	3	11	11	76	8	17	9	48	43	15	11	22	4	8	8	7	21
OTU_410	14	7	12	7	4	3	12	6	10	8	35	6	40	16	10	26	10	9	12	9	8	7	8	9	9	9	11	8	10	6	6	6	4	6	52	11	8	9	50	22	8	13	15	5	5	4	8	13
OTU_411	3	1	2	10	0	1	1	2	2	2	28	1	41	1	1	3	15	3	7	7	3	0	2	0	1	8	2	0	8	0	1	5	5	3	40	12	3	4	44	12	1	10	8	5	2	1	0	5
OTU_412	3	3	3	5	4	4	5	6	4	6	20	3	17	10	3	9	9	9	2	6	4	3	6	3	4	2	2	0	7	3	4	2	4	2	22	4	9	6	27	14	7	12	10	2	0	2	0	10
OTU_413	9	5	3	4	5	5	3	5	13	5	49	7	45	11	5	16	17	17	7	11	2	5	8	2	7	3	4	5	9	3	9	2	5	6	54	7	15	9	46	31	11	5	14	8	8	9	9	17
OTU_414	13	7	4	3	3	4	4	4	4	6	28	7	41	12	3	7	6	9	3	6	6	4	8	3	5	10	3	2	10	2	1	2	4	6	23	7	11	7	27	9	5	7	6	4	3	8	2	10
OTU_415	28	9	17	12	11	9	11	13	13	8	58	16	84	16	7	17	23	26	12	21	19	18	15	8	18	23	17	10	11	11	9	9	19	14	74	22	22	18	79	35	14	22	25	6	22	8	18	30
OTU_416	16	11	15	24	22	18	23	13	21	9	94	13	113	32	20	40	37	24	16	39	24	17	19	9	15	13	18	10	24	11	14	11	18	26	124	27	19	16	105	45	31	24	48	14	21	7	12	41
OTU_417	12	5	6	7	6	1	3	4	3	6	34	5	42	6	6	7	9	10	5	8	4	6	8	1	6	4	7	4	8	1	5	7	8	9	52	11	8	5	47	16	7	14	6	10	5	5	2	11
OTU_418	3	3	0	5	2	5	3	3	3	1	26	1	27	7	2	3	3	1	2	3	2	2	4	6	2	0	7	1	6	5	2	1	4	5	22	0	9	4	15	1	0	10	4	1	3	5	5	11
OTU_419	9	2	2	2	3	3	8	1	4	7	29	5	31	6	1	9	12	5	7	10	7	7	4	6	2	5	2	10	13	1	4	3	5	8	22	5	5	4	16	17	7	7	8	1	7	4	1	12
OTU_420	3	6	8	3	5	3	4	4	4	1	22	6	29	5	3	8	2	4	3	4	2	3	3	2	2	1	5	3	5	2	4	3	6	4	29	7	9	9	17	10	6	4	8	3	5	3	2	12
OTU_421	2	0	3	0	0	0	0	1	3	0	18	0	26	0	1	8	4	0	2	2	0	0	2	1	0	0	0	0	11	0	3	2	4	6	22	0	0	0	8	10	3	5	0	0	0	0	1	0
OTU_422	2	0	2	1	1	2	5	1	2	2	21	1	35	4	2	7	7	1	0	6	3	1	1	2	2	1	4	0	1	3	3	1	6	3	28	0	6	0	7	12	2	9	8	2	4	3	2	2
OTU_423	7	6	6	3	4	5	7	9	11	3	56	3	43	7	3	5	10	2	7	14	10	5	5	5	7	7	12	7	20	5	6	3	10	8	42	6	11	15	46	19	9	6	9	8	6	16	4	15
OTU_424	4	1	5	1	2	4	6	5	2	2	16	1	20	1	2	3	2	2	6	6	1	0	3	0	1	4	5	6	1	7	1	1	4	5	10	2	4	5	17	10	6	7	6	1	0	5	2	8
OTU_425	2	0	4	1	3	1	4	2	3	7	16	0	22	2	1	3	6	5	4	6	4	1	2	1	3	4	4	2	4	3	2	0	3	2	18	0	5	3	10	6	1	3	2	0	1	4	1	5
OTU_426	5	4	6	4	4	5	4	4	8	6	18	1	36	5	6	8	4	8	3	8	1	3	2	5	4	4	2	5	15	1	5	0	13	5	41	4	6	6	28	12	5	10	8	7	5	3	4	8
OTU_427	2	1	0	5	5	1	1	0	2	2	12	1	23	2	3	1	11	4	4	5	2	1	2	0	0	4	7	1	3	2	0	0	3	3	24	4	5	3	18	6	5	5	9	1	4	3	2	4
OTU_428	6	9	3	3	5	7	1	0	5	3	29	4	31	10	3	6	8	2	7	8	6	3	4	3	5	5	6	3	6	8	0	2	3	8	44	8	7	5	30	13	3	9	10	5	3	5	2	11
OTU_429	3	3	1	1	2	0	1	2	5	3	16	2	20	6	1	3	7	5	0	2	2	2	0	0	1	4	6	7	4	4	2	1	1	3	13	7	4	6	9	8	3	3	2	2	3	1	2	6
OTU_430	4	2	3	1	1	1	5	1	2	0	13	6	21	1	2	4	3	2	2	5	4	1	0	3	0	6	3	5	4	0	0	3	4	3	40	1	2	2	20	6	5	6	10	0	1	1	1	4
OTU_431	7	2	6	2	4	3	6	3	2	7	20	4	29	10	4	8	8	4	4	5	2	4	4	3	1	1	3	2	8	6	4	2	7	7	25	1	7	4	17	15	6	5	10	4	4	4	6	7
OTU_432	4	6	7	11	4	6	3	3	4	3	24	3	24	4	5	8	16	9	4	12	5	2	11	4	7	5	11	6	3	5	2	4	8	3	50	8	9	6	32	18	13	6	8	7	16	1	5	14
OTU_433	9	1	7	5	9	2	6	3	5	2	26	3	26	2	3	3	14	13	4	7	2	4	2	8	0	3	6	3	7	3	1	0	5	6	36	5	6	8	28	11	5	3	9	2	6	6	2	8
OTU_434	0	1	3	2	12	1	3	3	1	6	20	0	36	15	3	6	4	2	3	6	4	0	2	2	1	1	10	3	5	5	5	1	2	5	33	3	5	7	15	14	4	6	10	1	5	2	1	4
OTU_435	12	6	14	8	7	7	5	5	11	5	36	3	48	13	4	13	9	12	7	19	7	6	10	1	7	7	15	3	15	7	7	3	12	7	55	8	11	15	42	29	8	20	25	6	5	10	11	12
OTU_436	6	3	5	13	6	2	6	6	10	5	47	2	28	9	8	10	16	10	5	7	8	4	6	2	2	4	4	7	9	0	2	1	5	4	38	4	5	5	25	9	6	10	9	2	3	3	5	6
OTU_437	0	0	0	0	0	0	0	0	0	0	0	0	0	0	0	0	0	0	0	0	0	0	0	0	0	0	0	0	0	0	0	0	0	0	19	0	0	0	0	0	0	0	0	0	0	0	0	0
OTU_438	19	2	5	6	20	5	11	6	5	6	52	9	70	27	7	15	15	8	7	26	7	10	12	6	9	15	6	10	17	4	3	5	12	15	83	19	11	12	54	31	26	26	19	14	5	13	14	18
OTU_439	6	4	5	4	4	4	4	2	3	8	20	5	25	6	5	2	4	1	8	6	3	3	5	3	9	4	2	0	6	2	1	3	6	3	46	4	6	10	18	14	7	6	9	4	2	2	6	4
OTU_440	11	7	4	5	9	2	6	6	9	12	47	5	62	16	6	12	11	9	6	16	13	7	8	6	10	7	8	4	15	5	3	4	7	9	57	8	13	8	40	22	10	9	16	8	2	4	7	19
OTU_441	9	8	7	2	5	2	3	5	6	12	37	5	46	8	5	7	11	12	8	12	5	3	5	3	4	7	6	1	11	3	2	4	1	7	53	13	10	12	53	24	10	2	17	1	7	3	7	18
OTU_442	3	6	6	0	4	0	1	2	2	3	16	2	21	8	1	3	10	6	6	15	5	7	5	2	2	5	5	1	4	1	1	2	2	4	22	4	5	6	20	8	10	8	6	2	7	5	3	9
OTU_443	4	1	1	6	3	2	1	1	2	1	15	5	32	3	5	7	6	3	3	5	3	6	2	3	7	6	0	2	4	1	1	0	6	3	27	2	5	6	14	8	5	2	8	1	4	5	3	9
OTU_444	11	4	7	5	4	2	5	4	8	7	24	2	27	11	1	9	7	8	4	8	2	1	6	2	2	4	2	4	3	4	2	2	5	4	18	7	3	2	19	7	6	2	5	3	3	4	6	8
OTU_445	2	0	0	1	4	2	4	3	0	3	13	1	12	5	1	2	5	5	2	6	3	1	1	2	2	3	4	0	3	1	6	1	3	1	17	5	3	4	9	7	2	1	3	4	2	4	0	2
OTU_446	2	1	0	4	3	2	4	3	3	5	12	1	14	6	3	8	6	9	4	4	3	3	3	0	1	2	4	2	3	1	0	2	4	3	21	6	7	4	23	21	3	5	9	0	4	2	2	2
OTU_447	1	2	3	3	0	3	3	3	1	1	13	1	12	2	5	4	1	2	2	5	2	1	2	2	0	1	2	0	2	3	0	1	3	3	15	3	1	3	18	7	6	3	6	2	5	1	1	5
OTU_448	10	4	7	3	4	5	5	5	9	9	38	3	31	9	5	4	9	4	6	10	2	3	3	5	6	5	3	2	7	5	7	6	1	6	33	2	10	5	37	7	6	10	11	3	3	5	12	7
OTU_449	3	3	2	3	4	0	4	2	3	2	12	2	24	7	1	0	3	4	1	6	5	0	0	3	1	5	2	3	1	0	3	0	2	1	9	4	3	4	15	10	7	0	5	1	3	4	3	6
OTU_450	2	2	2	1	1	4	2	3	5	2	16	3	20	1	2	2	5	5	4	3	3	2	2	2	2	5	4	1	2	2	3	1	0	2	14	2	3	5	11	8	1	4	3	4	3	1	2	4
OTU_451	4	1	3	1	2	4	5	3	0	4	16	4	22	3	1	7	4	6	3	8	3	5	1	5	0	3	3	3	3	1	1	4	4	4	19	5	4	4	12	5	3	2	3	2	6	2	3	7
OTU_452	2	3	5	1	4	1	2	1	2	7	18	4	25	4	2	7	6	2	1	7	1	0	5	2	3	5	3	1	6	0	2	0	6	1	27	4	6	6	19	4	1	5	6	1	0	4	2	7
OTU_453	8	5	8	7	6	4	1	2	8	7	36	9	43	12	7	13	14	6	3	6	4	4	5	8	4	7	9	7	12	5	2	2	6	8	26	3	12	8	32	19	9	11	18	9	4	5	6	14
OTU_454	5	0	0	4	2	2	3	2	3	1	14	4	26	3	4	4	1	5	3	7	2	2	4	2	2	1	2	2	7	2	1	1	2	2	14	0	2	2	14	11	3	4	4	0	1	0	5	3
OTU_455	0	4	2	2	2	2	3	3	2	5	16	5	19	3	0	5	5	5	5	4	2	5	6	2	2	4	2	1	7	2	1	6	2	4	17	4	2	9	9	7	3	6	11	0	3	5	2	10
OTU_456	1	3	5	4	5	3	2	2	7	5	22	0	34	5	2	3	6	3	1	8	7	3	3	6	2	3	5	3	1	1	2	1	6	1	30	4	10	5	23	16	3	3	11	2	4	6	4	13
OTU_457	3	2	3	4	3	3	2	3	1	2	20	9	19	10	2	4	5	4	3	6	2	2	3	0	0	4	5	3	5	3	3	4	2	5	24	3	2	4	24	13	4	7	13	5	3	0	2	8
OTU_458	7	2	0	3	7	4	3	4	6	2	37	4	35	13	8	11	10	4	3	13	6	2	3	1	2	4	6	5	10	4	2	3	3	2	32	2	3	11	31	22	2	6	7	2	4	4	2	11
OTU_459	2	3	4	1	4	1	1	1	4	9	11	2	27	5	1	5	4	4	5	12	6	1	3	2	0	5	0	1	9	0	2	2	4	2	31	3	8	4	13	16	4	3	9	3	2	1	2	5
OTU_460	22	11	13	7	23	5	18	12	16	18	45	12	44	25	12	19	23	21	17	30	12	16	18	11	15	18	20	18	25	20	11	16	27	11	59	31	30	18	56	32	28	25	29	14	16	24	18	12
OTU_461	2	2	1	4	2	1	2	4	1	2	9	1	11	2	2	6	5	6	2	3	2	4	6	1	0	4	2	2	5	5	2	1	3	3	20	4	4	4	12	7	5	3	4	4	2	3	3	3
OTU_462	3	1	3	2	4	0	2	0	2	4	16	2	14	3	2	4	3	2	1	1	0	2	2	3	4	0	3	3	2	2	3	1	0	2	22	3	3	3	18	8	2	3	6	1	1	3	1	6
OTU_463	0	0	1	2	1	2	0	1	1	0	13	1	17	4	2	3	1	2	3	4	1	3	0	0	0	0	0	2	3	0	1	1	2	4	17	5	3	2	18	5	2	1	5	1	2	3	1	3
OTU_464	7	5	3	2	3	1	4	3	5	10	20	4	38	9	4	7	4	6	5	7	2	2	3	5	3	3	5	4	8	5	7	1	5	4	24	6	5	7	36	14	10	8	5	4	6	3	5	14
OTU_465	2	1	1	3	5	1	4	3	5	4	12	2	20	10	3	5	7	1	0	4	3	1	1	5	3	4	1	1	4	1	1	1	3	5	21	2	4	4	22	11	6	1	8	2	0	2	1	6
OTU_466	6	3	4	5	2	3	6	2	5	2	27	3	27	12	7	12	7	4	7	8	8	5	6	6	7	6	8	3	2	1	3	1	6	5	37	6	10	5	30	15	7	6	15	7	4	7	4	8
OTU_467	3	2	0	1	3	3	4	2	2	1	9	2	9	2	0	9	7	0	3	3	3	0	2	2	0	2	2	2	5	2	0	0	2	1	12	7	6	3	20	3	5	2	5	3	1	1	2	5
OTU_468	5	4	1	2	4	3	2	4	5	4	16	1	21	3	1	3	7	3	7	4	2	2	4	1	4	4	3	1	1	3	0	0	4	2	19	5	3	0	27	12	1	3	5	1	5	4	2	3
OTU_469	17	12	9	13	9	3	6	9	9	7	65	11	69	22	10	28	18	5	3	20	5	10	2	1	10	13	4	4	14	12	7	7	12	11	102	21	12	16	67	38	7	14	18	9	9	8	9	21
OTU_470	6	7	3	6	6	3	2	4	0	3	23	4	33	7	1	8	7	4	0	6	2	3	2	5	1	4	7	4	9	4	1	0	4	2	44	3	1	8	22	7	4	4	8	1	7	3	1	4
OTU_471	6	4	8	10	4	5	9	4	3	11	49	10	49	12	5	6	21	3	6	8	7	5	6	4	8	7	4	5	4	6	2	3	12	4	58	4	9	4	22	31	11	12	12	6	5	8	7	1
OTU_472	11	4	4	13	5	7	11	9	6	9	26	5	41	7	7	3	14	9	7	6	7	5	2	1	8	4	8	5	12	3	0	5	7	4	49	8	17	8	39	25	10	14	12	9	7	4	5	22
OTU_473	9	6	8	3	4	1	3	2	3	5	15	7	31	5	5	5	4	7	3	4	6	2	6	1	4	9	4	0	15	5	3	3	1	7	32	6	3	9	24	16	5	16	12	2	4	5	5	4
OTU_474	2	1	0	3	2	0	2	1	0	2	14	1	6	1	2	1	2	3	0	3	4	3	1	2	1	2	2	0	1	1	1	0	2	4	12	0	2	2	10	12	1	1	1	3	1	2	2	1
OTU_475	4	3	3	6	6	3	6	4	4	2	28	2	22	3	4	3	8	3	6	6	9	4	1	5	5	1	5	4	1	0	3	3	7	1	15	7	6	10	30	11	1	6	8	3	2	4	1	5
OTU_476	7	5	7	6	5	2	14	7	5	8	34	13	47	25	10	11	11	16	6	19	15	3	5	7	12	4	15	12	6	9	6	5	12	6	44	19	8	12	45	29	13	12	15	4	9	9	11	23
OTU_477	6	3	2	5	3	4	5	4	5	4	17	1	30	7	4	6	7	10	2	9	4	5	7	1	6	2	9	3	3	2	5	3	6	1	20	8	6	9	23	15	5	7	5	3	7	5	4	4
OTU_478	2	1	1	1	2	3	1	2	2	1	20	0	19	1	0	2	3	1	2	4	2	0	0	0	1	2	6	1	1	2	3	1	2	3	17	4	2	2	12	4	1	1	4	3	2	3	0	4
OTU_479	2	2	5	4	5	1	3	1	2	3	22	2	23	3	2	2	4	9	4	4	4	5	1	0	3	1	5	2	2	4	1	1	1	5	14	4	6	6	22	11	4	7	9	1	3	2	4	12
OTU_480	3	3	2	1	1	2	1	2	0	2	10	2	26	4	1	3	2	2	3	5	1	0	1	3	0	0	1	1	3	2	2	0	2	4	15	2	5	3	9	5	4	6	2	1	2	2	2	4
OTU_481	5	3	5	9	8	5	5	4	3	5	24	6	32	7	2	9	5	5	4	9	2	6	4	4	8	7	9	7	3	4	5	1	7	9	26	9	10	7	23	25	9	6	6	6	2	11	4	10
OTU_482	1	2	1	2	3	1	1	5	2	3	15	2	15	5	2	3	6	7	2	4	4	0	7	1	2	3	1	1	4	2	0	2	3	3	23	3	5	6	14	5	2	4	5	1	4	2	1	7
OTU_483	6	3	6	3	2	5	1	1	2	4	27	2	27	10	2	4	7	6	4	6	8	0	2	2	4	1	4	4	14	4	3	1	6	6	39	4	7	7	33	15	2	12	7	7	6	1	2	8
OTU_484	5	2	5	5	4	0	4	3	2	0	16	1	17	4	3	6	7	6	6	9	3	2	3	4	3	0	1	0	8	2	2	1	2	5	29	2	5	3	10	7	2	8	6	4	3	5	4	5
OTU_485	6	5	4	9	3	5	7	2	1	7	22	3	39	6	4	6	9	11	2	9	5	6	4	1	3	3	1	1	10	4	2	2	8	9	45	9	9	5	28	11	6	12	11	2	3	3	2	11
OTU_486	2	2	4	3	0	1	1	2	2	4	10	5	25	4	4	2	4	1	1	5	2	2	4	3	2	3	5	2	5	0	2	4	3	0	39	4	1	3	27	8	8	7	2	6	5	1	1	7
OTU_487	4	1	3	1	1	2	0	2	4	4	18	2	19	5	3	2	4	2	1	1	3	1	3	0	3	2	1	0	3	0	2	0	2	3	25	6	9	1	13	7	2	3	3	2	4	4	5	4
OTU_488	11	5	7	5	9	1	9	1	12	5	40	1	23	9	3	15	15	5	3	10	7	6	0	2	3	2	2	7	9	3	2	3	11	10	49	9	12	9	37	15	3	7	10	5	4	4	3	17
OTU_489	4	4	2	7	4	1	4	1	6	2	20	4	13	4	0	6	1	5	1	4	5	4	3	4	4	4	3	1	5	3	3	3	1	2	22	1	5	6	10	13	3	8	7	4	2	2	2	11
OTU_490	8	3	3	3	4	3	7	1	12	6	25	3	38	11	3	5	7	12	7	11	4	11	4	4	8	7	5	4	5	6	2	5	8	7	37	7	7	6	29	21	5	5	8	2	9	6	3	11
OTU_491	3	4	5	13	0	2	1	4	2	1	21	8	25	6	5	4	5	3	4	9	4	2	13	4	5	8	9	6	6	5	2	3	6	4	28	5	6	9	36	13	11	9	9	5	6	4	7	11
OTU_492	10	8	8	2	5	4	4	7	8	2	35	8	45	11	7	15	13	11	8	13	7	7	7	2	2	8	7	4	9	2	1	3	13	7	43	3	6	10	30	10	10	8	11	6	9	4	6	24
OTU_493	6	1	3	3	0	3	0	3	2	4	16	2	21	4	2	5	5	3	1	10	4	1	3	9	1	4	2	6	2	2	5	1	0	5	22	3	4	4	20	7	6	3	4	2	0	2	0	12
OTU_494	2	0	1	0	1	2	2	5	2	6	19	1	29	5	1	3	4	1	1	5	5	2	4	4	2	0	5	1	4	2	1	0	4	7	27	3	3	5	19	14	6	4	7	4	0	2	1	6
OTU_495	2	1	1	6	5	1	5	2	1	3	12	5	22	10	2	1	4	6	2	3	1	4	1	1	2	7	2	2	4	3	3	3	6	3	20	4	1	2	19	10	6	5	8	8	2	2	2	9
OTU_496	3	4	3	2	1	1	2	1	1	2	10	3	11	5	0	1	5	2	0	2	0	0	4	0	1	2	0	2	5	0	4	2	2	1	13	0	1	1	4	5	1	3	2	1	0	1	5	3
OTU_497	11	5	11	9	7	3	7	9	5	4	30	6	30	13	6	12	13	13	7	15	13	10	4	4	2	12	9	9	18	6	3	9	8	4	63	12	10	17	55	35	21	18	18	7	7	4	7	14
OTU_498	4	2	4	3	2	1	0	3	0	1	9	4	6	3	1	3	2	3	2	3	1	0	0	0	1	3	2	4	9	4	0	0	0	5	7	3	3	1	17	7	2	3	0	2	2	3	2	7
OTU_499	6	1	2	0	4	2	1	1	5	0	25	2	22	2	3	5	7	3	4	6	6	4	6	3	5	4	4	0	1	4	9	2	1	1	28	4	9	0	22	7	3	9	5	3	4	5	1	3
OTU_500	7	4	6	0	2	2	3	5	2	4	17	4	9	3	3	5	4	4	1	8	2	4	6	2	1	7	6	4	8	1	3	0	4	2	14	3	5	4	12	10	5	8	3	3	5	1	1	2
OTU_501	4	6	6	15	7	5	4	6	4	7	48	3	52	6	8	16	13	5	4	13	8	6	1	4	7	7	9	3	5	3	4	1	8	10	54	3	7	6	48	14	8	6	18	7	1	7	13	18
OTU_502	4	2	2	6	4	1	3	8	3	2	31	2	22	6	4	5	4	3	6	8	1	2	1	3	1	4	3	2	7	0	3	1	3	7	23	5	3	7	13	7	3	5	9	1	4	3	2	6
OTU_503	11	5	1	4	3	3	3	3	4	3	26	6	26	5	3	5	3	9	6	10	8	3	10	1	4	8	4	7	1	2	4	4	6	7	38	2	7	2	25	18	5	7	15	0	5	7	5	6
OTU_504	12	6	3	5	2	4	6	2	7	1	20	4	23	3	4	6	4	2	1	0	4	2	7	3	4	7	4	0	4	2	2	3	0	5	28	3	6	4	18	10	5	3	4	10	3	6	5	6
OTU_505	2	2	6	3	1	0	5	1	0	4	6	3	18	4	4	3	4	1	6	1	2	2	5	2	1	2	4	2	4	2	1	2	0	1	23	1	6	3	16	10	6	2	4	2	1	2	5	7
OTU_506	1	3	3	2	3	6	3	0	3	2	15	2	24	2	1	3	6	1	2	6	3	2	2	0	0	2	2	0	3	3	2	2	0	6	27	4	3	2	19	5	4	4	6	3	2	1	5	6
OTU_507	2	0	2	2	1	1	3	2	3	0	13	5	6	3	3	2	3	2	1	5	4	1	0	3	4	1	0	2	1	1	0	1	2	2	17	3	2	3	7	4	3	3	6	1	0	0	1	0
OTU_508	1	1	3	2	0	2	2	5	1	3	15	2	22	3	3	2	9	7	2	10	5	2	1	2	2	2	4	5	5	1	5	3	6	4	29	1	4	8	16	12	4	2	7	1	4	1	3	3
OTU_509	9	7	3	7	6	8	11	7	6	5	52	6	45	6	4	9	10	9	15	11	4	4	8	7	4	9	9	7	7	2	5	2	10	4	54	10	9	10	30	25	6	12	16	9	13	16	7	12
OTU_510	2	1	4	2	3	0	2	1	4	2	3	1	24	5	1	6	6	13	0	7	4	2	2	3	1	2	3	7	1	4	5	0	7	5	23	5	2	1	11	12	7	2	10	4	0	1	10	9
OTU_511	5	2	5	2	9	4	0	0	5	3	25	2	14	3	1	4	5	7	2	9	4	2	10	5	1	2	3	4	6	0	0	3	6	6	22	2	6	4	21	10	5	6	3	2	7	0	3	14
OTU_512	10	3	3	5	0	1	2	2	1	3	12	3	18	3	1	4	5	1	3	7	3	1	1	0	2	2	3	2	3	1	4	2	4	3	23	2	2	4	13	10	5	2	4	1	0	1	5	4
OTU_513	4	2	2	4	4	0	4	10	4	0	12	3	17	6	7	7	3	6	2	6	5	6	3	2	1	2	1	4	10	1	0	3	5	6	40	3	5	7	15	14	3	7	9	0	0	2	3	14
OTU_514	5	1	2	2	1	3	2	2	4	3	23	6	16	5	3	4	9	6	0	5	6	2	2	0	1	6	4	2	1	2	4	1	1	6	19	3	2	3	14	10	2	3	6	2	2	3	2	2
OTU_515	1	1	3	0	4	1	3	1	1	2	17	2	20	4	3	3	5	2	6	6	0	3	4	2	3	1	0	2	4	0	0	2	5	6	26	2	6	3	9	7	2	5	7	1	5	2	1	3
OTU_516	4	3	2	3	4	1	4	1	3	5	5	4	10	5	1	2	3	1	1	3	4	0	6	0	2	4	5	4	6	1	0	2	0	1	25	1	4	3	15	7	6	7	8	3	2	5	4	2
OTU_517	4	2	4	4	3	1	4	1	5	4	21	3	20	4	2	7	7	4	1	5	5	3	3	2	2	1	4	3	5	2	2	2	6	2	29	5	7	2	16	9	3	4	7	2	1	2	3	4
OTU_518	7	4	1	5	4	3	6	3	4	4	12	5	19	4	3	6	8	2	3	5	3	2	5	2	4	2	5	1	4	1	6	3	6	7	38	8	5	10	13	12	3	7	8	5	2	3	3	11
OTU_519	3	0	0	3	1	3	1	1	0	3	8	1	5	2	0	2	2	3	1	6	2	0	2	0	2	1	2	0	3	1	1	2	1	0	9	1	0	1	16	8	1	1	3	0	0	0	0	3
OTU_520	1	2	2	5	3	4	5	6	3	3	13	4	28	3	5	4	6	5	4	9	4	0	2	1	2	5	1	3	2	2	2	3	4	1	26	4	8	7	29	16	5	6	9	1	4	5	2	10
OTU_521	2	2	7	7	1	0	3	0	1	3	12	1	4	5	5	6	2	8	3	0	3	0	4	1	3	4	0	2	6	3	2	0	0	4	19	2	5	4	23	8	3	2	4	0	1	6	0	1
OTU_522	0	1	2	0	0	1	0	0	0	1	9	1	10	3	0	0	2	3	0	1	1	2	0	1	1	4	0	0	1	2	1	1	3	0	13	0	3	1	5	2	0	1	2	0	0	0	2	1
OTU_523	14	0	6	6	6	4	6	6	3	0	25	1	37	12	10	9	9	5	4	9	3	3	3	2	10	4	5	3	4	4	5	1	9	6	40	7	9	4	27	10	6	13	5	3	2	5	3	13
OTU_524	9	5	11	10	8	4	7	7	4	8	34	5	43	10	9	11	9	7	11	8	4	5	5	2	2	6	12	8	7	4	4	3	13	3	42	5	13	11	37	26	8	12	20	6	8	8	7	10
OTU_525	6	5	4	6	11	0	3	8	3	3	31	2	36	7	1	4	4	7	5	8	7	9	4	7	5	3	7	2	13	6	9	3	5	3	39	16	5	10	36	18	5	10	11	4	5	0	6	9
OTU_526	6	2	1	1	1	2	6	3	3	4	10	4	11	7	2	5	4	1	1	2	0	4	2	0	1	3	4	2	1	1	1	3	3	1	14	3	3	3	11	5	4	1	12	1	2	4	3	7
OTU_527	1	0	3	4	4	1	1	2	3	0	16	4	19	5	5	9	5	6	3	5	1	3	1	2	2	4	2	2	3	1	0	4	3	4	11	2	2	2	20	7	5	10	2	1	3	1	1	2
OTU_528	10	2	4	7	3	2	5	5	3	5	38	3	30	15	6	10	6	9	6	5	8	3	2	2	6	2	5	3	4	3	3	3	2	9	29	5	3	5	20	19	3	8	13	2	5	3	2	11
OTU_529	11	8	6	6	7	4	6	4	4	7	33	8	51	9	6	16	10	10	6	6	7	4	3	1	2	4	4	8	7	4	5	12	10	7	36	6	12	8	30	26	11	11	12	12	1	9	12	11
OTU_530	16	17	11	7	8	4	19	11	7	9	27	10	25	9	6	17	11	9	8	22	7	8	16	8	7	15	5	10	17	4	11	7	13	14	27	13	12	20	23	9	8	19	6	8	9	6	10	23
OTU_531	2	2	1	1	2	1	3	0	6	1	17	1	12	4	3	6	4	3	4	4	6	4	1	2	1	2	6	5	7	1	0	1	4	2	19	5	4	4	12	7	3	2	10	2	2	1	1	6
OTU_532	5	4	4	5	0	2	4	3	8	4	32	6	32	8	5	11	13	9	0	10	4	2	3	2	5	8	6	5	7	5	8	5	5	4	42	9	11	11	38	16	9	9	14	4	3	2	5	8
OTU_533	6	10	8	6	7	3	6	6	4	4	30	7	28	13	7	13	16	5	6	10	5	7	5	4	4	1	4	2	12	8	7	5	9	3	33	10	10	8	26	18	7	5	9	3	6	9	12	15
OTU_534	4	1	3	0	2	1	1	4	2	2	16	1	9	2	1	2	3	2	0	1	1	1	2	1	1	0	1	2	3	1	1	0	0	4	9	3	6	3	3	9	1	3	1	3	1	3	3	4
OTU_535	14	3	3	7	2	5	8	3	6	9	28	2	35	5	4	2	7	6	1	5	11	3	3	3	1	5	3	3	8	3	2	2	5	2	42	6	2	8	37	23	8	14	5	4	5	9	6	9
OTU_536	5	8	5	4	2	5	4	2	4	6	16	6	26	8	6	8	4	1	3	11	1	2	4	1	2	4	3	3	6	5	4	6	6	4	32	6	9	4	21	13	4	6	7	1	1	5	1	7
OTU_538	2	0	3	0	1	2	1	3	3	1	5	2	18	0	1	4	3	0	2	4	3	3	2	2	1	1	3	0	1	1	1	1	1	1	17	1	1	2	11	9	2	5	6	1	1	0	1	4
OTU_539	8	3	8	6	6	3	13	8	8	6	38	5	43	23	13	14	17	12	3	10	8	6	6	10	12	13	8	10	15	10	5	2	10	9	44	11	8	11	32	54	6	17	30	6	1	5	12	15
OTU_540	9	2	4	0	2	0	2	2	4	1	18	2	17	9	4	1	3	5	1	3	3	2	4	4	3	3	2	3	5	3	0	2	3	0	17	5	5	2	14	13	4	3	3	5	0	4	3	7
OTU_541	2	0	2	0	0	1	1	1	0	4	17	2	22	4	1	4	2	3	1	1	2	3	2	3	1	3	1	1	3	3	0	0	3	3	16	4	2	1	11	7	1	5	6	0	0	0	3	3
OTU_542	5	1	0	1	2	1	3	1	1	1	6	0	18	3	0	1	6	1	3	1	5	1	1	1	0	0	1	0	3	0	1	0	0	1	16	1	3	3	9	7	4	2	3	3	1	1	5	1
OTU_543	0	0	0	1	1	0	0	0	0	0	0	0	0	0	0	0	0	0	0	15	0	0	0	0	0	1	0	0	1	0	0	0	0	0	0	1	0	0	1	1	0	0	0	0	0	0	0	1
OTU_544	1	0	1	2	4	0	4	3	2	2	10	1	3	6	3	4	3	2	3	4	2	0	3	2	2	3	5	0	0	3	1	0	2	1	22	2	3	3	14	8	6	3	4	2	2	2	1	1
OTU_545	10	3	2	3	1	5	5	1	3	1	16	3	13	9	1	4	8	1	2	10	2	3	3	2	1	1	6	2	5	3	2	1	2	3	27	4	10	6	23	12	3	6	8	4	1	3	1	3
OTU_546	3	2	1	3	1	1	2	0	0	0	12	2	11	4	0	1	5	3	1	4	2	1	3	2	3	1	3	2	2	1	2	4	1	4	15	5	1	2	7	7	3	2	5	3	1	2	1	4
OTU_547	1	1	1	2	0	1	3	1	1	1	5	5	13	3	2	6	0	3	4	5	1	0	0	3	1	2	1	1	4	0	0	1	0	1	16	4	3	3	9	5	3	9	5	0	4	0	0	4
OTU_548	6	4	6	5	6	7	6	3	6	4	20	9	23	11	3	11	9	4	1	8	3	7	5	6	4	10	2	3	8	0	5	4	5	8	35	10	14	3	35	14	6	5	13	5	5	4	4	6
OTU_549	0	0	0	1	2	0	0	0	1	1	3	0	8	2	0	1	0	0	0	1	2	1	0	0	3	2	3	0	3	0	1	0	2	1	15	0	0	0	4	1	1	2	1	1	0	0	1	2
OTU_550	9	3	6	5	5	7	10	5	8	3	25	10	34	12	5	14	11	8	1	10	6	5	9	1	4	8	5	5	11	6	4	0	9	10	51	10	13	11	36	22	9	7	7	10	6	7	6	16
OTU_551	9	8	5	6	3	1	4	5	8	9	18	2	27	11	17	6	13	6	5	8	5	3	6	3	5	8	5	3	7	3	0	5	3	9	29	16	4	8	19	9	6	12	13	2	3	4	7	13
OTU_552	5	3	4	3	2	1	2	3	4	2	20	7	20	6	4	6	5	1	3	5	3	1	7	4	4	3	3	2	3	1	1	1	7	5	27	3	3	6	16	10	3	5	8	2	4	1	2	3
OTU_553	6	6	6	5	2	3	2	1	4	1	24	1	22	9	3	4	5	3	1	7	3	3	3	6	4	3	2	8	5	3	2	5	6	6	28	6	6	4	12	22	6	8	8	3	4	8	1	6
OTU_554	1	0	1	4	2	3	7	7	3	1	17	2	7	4	1	5	2	10	0	6	1	2	3	2	0	1	2	4	3	3	1	1	4	1	22	3	8	6	7	6	4	7	3	2	4	0	1	0
OTU_555	7	2	2	5	0	1	1	5	6	2	12	3	9	6	1	5	2	3	3	1	0	2	2	0	0	0	3	3	6	3	1	1	3	4	21	2	2	2	12	9	5	3	6	5	2	1	6	3
OTU_556	7	3	6	5	4	2	1	2	5	4	15	2	28	9	5	5	6	0	0	12	1	0	4	1	6	0	1	2	5	2	1	2	5	4	31	7	8	4	25	7	5	6	7	2	1	5	3	8
OTU_557	2	7	2	1	3	2	1	1	5	3	15	4	12	1	1	2	1	2	1	11	2	0	3	1	3	2	3	2	6	2	0	0	4	6	28	3	4	2	19	5	3	2	4	2	3	1	1	4
OTU_558	3	1	3	2	1	2	6	1	2	0	21	0	23	5	4	5	4	4	3	8	6	1	4	3	4	5	2	0	3	3	3	0	2	2	25	2	2	1	14	7	2	1	2	5	5	0	1	7
OTU_559	2	1	1	0	5	1	2	0	3	2	5	0	9	1	3	2	2	1	0	3	1	0	0	4	1	0	0	0	2	2	0	1	0	1	12	1	1	3	20	6	0	2	0	2	0	0	2	3
OTU_560	4	2	0	2	4	2	1	2	1	1	12	0	14	2	1	1	4	3	2	5	0	1	1	0	3	3	4	2	7	0	2	2	3	1	9	1	7	3	17	8	1	2	4	0	0	0	2	8
OTU_561	6	1	3	1	4	2	3	1	3	8	23	3	31	2	3	11	7	4	6	10	3	1	3	2	0	5	4	1	11	5	3	4	4	3	27	5	5	4	30	13	4	6	12	1	4	4	4	6
OTU_562	1	0	1	0	0	2	1	0	1	1	6	1	14	2	0	2	1	0	2	0	1	0	0	1	0	0	3	0	1	0	0	0	0	1	3	0	3	3	3	8	0	2	1	1	0	1	0	1
OTU_563	4	6	8	3	2	4	3	3	2	2	36	1	30	2	2	12	6	2	2	14	4	1	1	4	6	6	4	2	5	2	2	1	1	6	41	1	7	5	30	16	3	7	13	0	1	1	1	10
OTU_564	4	3	2	0	2	4	3	2	3	4	12	1	11	3	4	6	4	2	3	6	4	1	6	1	1	4	5	1	5	2	1	0	1	1	17	1	5	2	18	7	5	2	3	1	0	1	1	11
OTU_565	3	1	2	2	3	1	2	4	6	2	15	1	24	4	1	2	2	5	3	8	4	4	2	2	1	2	3	1	3	4	2	1	2	3	19	3	2	1	9	8	2	6	4	0	0	0	1	2
OTU_566	6	0	3	4	3	2	2	4	2	6	26	3	24	3	3	5	4	5	6	5	8	3	2	2	4	6	7	2	6	4	1	4	3	4	31	8	6	4	20	15	3	6	3	2	5	3	6	7
OTU_567	9	3	7	0	1	0	6	5	3	5	18	5	23	12	2	3	7	7	5	11	9	7	4	2	6	6	3	4	6	4	4	3	2	2	27	9	10	4	16	10	8	10	7	5	5	5	5	7
OTU_568	5	2	3	3	2	2	4	2	3	4	23	1	22	9	1	6	6	6	0	5	5	1	3	2	4	1	3	1	3	0	2	1	3	0	17	1	9	4	16	11	9	4	5	1	2	4	4	6
OTU_569	8	4	5	0	4	8	2	4	6	11	34	2	28	8	3	7	12	4	5	7	6	3	1	2	2	5	5	1	4	3	0	3	4	3	31	3	4	3	35	16	5	6	7	4	5	3	2	9
OTU_570	4	8	12	7	11	2	14	1	12	9	19	10	11	16	7	10	8	16	8	3	14	10	16	5	13	10	1	8	15	1	2	1	10	1	10	5	5	2	13	5	15	13	16	11	11	10	9	4
OTU_571	2	1	0	0	2	3	1	1	3	1	17	1	17	5	2	2	1	1	2	5	2	4	0	1	2	3	2	1	1	1	0	3	0	1	16	2	5	1	5	3	0	0	1	0	4	1	2	3
OTU_572	6	4	2	5	0	1	4	2	3	1	19	3	17	4	5	3	7	4	4	4	2	1	4	5	6	4	1	3	2	2	1	3	4	3	24	4	9	4	16	5	3	3	2	2	1	2	6	5
OTU_573	1	3	5	1	2	2	2	6	1	9	18	1	35	9	0	8	7	4	4	7	2	1	0	1	3	2	3	1	4	3	5	1	5	1	25	4	3	5	19	11	2	6	10	2	2	1	1	4
OTU_574	3	5	3	6	2	6	9	4	7	5	24	6	37	7	2	6	13	6	6	4	5	6	3	3	1	3	4	6	7	3	2	2	1	4	35	11	8	3	21	18	4	6	9	5	3	6	1	11
OTU_575	2	0	1	2	0	0	2	2	0	1	11	2	25	5	0	0	3	2	0	3	1	6	2	4	2	1	1	1	3	1	0	1	4	2	13	3	3	1	6	3	3	7	5	4	3	1	1	1
OTU_576	2	2	6	4	3	1	1	1	4	3	15	0	17	6	2	2	3	1	2	3	4	2	1	2	3	4	8	0	4	2	2	3	0	1	16	4	2	3	13	11	6	6	5	0	0	2	1	7
OTU_577	5	4	1	7	5	2	1	0	5	1	15	3	26	5	2	3	10	3	3	7	2	3	2	1	0	1	2	1	3	3	2	1	4	1	22	3	3	8	14	10	5	5	6	4	1	2	0	3
OTU_578	3	0	1	2	0	2	2	4	3	0	16	1	19	4	4	2	8	3	2	5	3	5	2	2	0	1	6	3	2	0	1	0	4	3	17	0	2	4	15	11	3	6	4	1	4	1	5	5
OTU_579	0	0	0	4	0	2	0	3	4	0	8	4	18	14	0	2	0	4	0	2	0	2	0	0	0	3	3	0	2	0	2	0	0	0	13	0	1	2	15	3	0	0	0	0	0	0	0	0
OTU_580	5	2	2	5	0	1	3	1	7	2	21	2	18	11	2	4	4	3	1	3	2	5	7	4	5	6	5	1	7	3	3	2	4	5	29	5	5	3	19	12	1	6	7	5	3	3	2	9
OTU_581	5	2	1	2	6	2	1	3	3	3	12	3	27	3	0	6	7	3	2	2	3	1	6	2	1	1	12	3	4	2	1	0	4	1	34	3	2	2	20	11	4	8	1	2	1	2	4	3
OTU_582	5	1	3	3	2	4	3	2	4	2	14	5	15	6	2	9	5	4	3	2	3	2	3	1	4	2	5	3	6	2	1	2	6	3	25	4	0	7	21	10	8	3	3	1	3	0	4	2
OTU_583	5	2	5	6	0	3	5	2	0	2	18	1	22	1	6	5	5	3	1	8	7	6	1	2	0	2	2	3	3	1	4	3	4	5	38	2	6	2	18	10	2	1	7	2	3	3	3	3
OTU_584	1	1	1	2	0	3	5	0	1	1	9	5	9	2	3	2	4	1	2	2	4	0	1	2	0	0	2	0	1	1	1	0	3	2	17	3	4	1	8	4	2	1	3	0	1	2	0	2
OTU_585	8	6	7	3	5	9	7	5	5	7	27	2	34	9	9	5	11	4	4	9	6	3	8	3	2	8	9	8	9	7	3	4	7	0	44	8	10	8	48	27	9	18	13	5	5	8	1	7
OTU_586	3	2	0	3	4	2	2	1	3	1	7	4	16	4	1	2	4	6	3	2	2	1	0	0	4	2	4	4	5	2	2	3	2	5	18	6	6	4	10	9	4	3	3	0	4	3	2	6
OTU_587	3	0	2	6	1	4	1	4	3	6	14	1	23	11	1	10	6	6	3	5	1	2	3	0	3	6	1	3	4	5	1	1	3	2	30	5	5	6	22	21	4	4	8	2	1	5	3	5
OTU_588	5	3	3	3	1	1	2	1	2	0	11	0	12	3	1	2	4	1	1	3	1	0	3	1	3	2	3	2	3	1	0	0	2	3	14	2	0	2	12	5	0	2	5	0	2	3	2	1
OTU_589	4	1	2	2	0	0	5	0	0	3	3	1	12	3	0	0	3	2	1	1	1	0	2	0	1	3	3	2	0	0	0	3	3	1	8	3	1	2	15	4	2	2	5	1	0	2	1	5
OTU_590	6	0	1	6	3	3	3	2	3	3	18	4	17	1	3	4	10	2	1	6	4	3	2	3	2	4	6	3	4	1	2	3	2	4	20	10	5	7	19	18	3	7	5	4	3	1	1	7
OTU_591	15	13	10	8	17	10	10	2	6	11	72	0	79	29	17	24	16	23	9	23	8	7	8	6	13	9	11	14	15	5	6	4	17	3	83	9	12	19	74	29	6	22	9	14	9	11	6	27
OTU_592	2	5	4	5	0	0	0	3	1	1	20	4	18	3	2	8	5	1	1	6	1	2	2	1	3	1	1	0	4	2	1	0	2	3	20	3	4	11	36	11	2	5	8	2	3	1	5	6
OTU_593	0	0	0	0	0	0	0	0	0	0	0	0	0	0	0	0	0	0	0	0	0	0	0	0	0	0	0	0	0	0	0	0	0	0	0	0	0	0	0	14	0	0	0	0	0	0	0	0
OTU_594	0	0	0	0	0	0	0	0	0	0	1	0	0	0	0	3	0	0	0	0	0	0	0	0	0	0	0	0	0	0	0	0	0	0	2	0	0	0	0	15	0	0	2	0	0	1	0	1
OTU_595	1	1	2	1	3	0	3	0	2	2	10	0	10	2	0	1	1	1	2	5	1	1	3	0	2	1	0	0	7	1	1	2	2	1	19	4	1	5	17	2	0	5	3	0	2	0	0	4
OTU_596	6	2	4	2	0	3	1	4	4	5	28	2	30	5	1	5	10	4	1	2	7	2	1	3	5	4	5	1	2	2	0	1	3	1	26	6	7	5	19	15	4	5	8	2	5	5	2	6
OTU_597	4	6	2	5	4	6	6	6	4	2	29	7	31	8	2	7	5	7	3	6	9	4	3	5	5	3	7	2	5	2	8	4	3	3	26	2	7	5	25	15	8	12	11	4	3	5	6	12
OTU_598	5	2	1	7	4	3	4	3	3	2	18	1	26	9	2	2	4	11	5	6	5	8	8	4	3	3	4	4	8	3	2	3	5	5	27	3	4	10	22	17	5	7	6	1	2	6	5	7
OTU_599	0	1	4	4	3	0	1	1	2	0	9	2	12	3	3	11	3	2	3	5	1	7	5	0	0	4	6	2	1	5	3	4	1	2	39	1	1	2	23	9	2	2	7	2	1	1	1	5
OTU_600	4	2	5	3	1	2	3	3	4	6	18	1	10	4	1	5	3	2	3	4	3	6	1	3	2	3	5	1	1	0	0	3	0	4	17	1	9	7	20	3	2	8	4	1	2	3	1	8
OTU_601	11	2	7	4	12	5	11	8	3	4	22	6	18	8	4	11	10	11	4	15	11	4	3	6	13	12	4	5	12	7	2	3	2	9	30	7	8	14	25	16	8	13	6	8	6	9	6	9
OTU_602	3	2	1	6	5	2	8	5	2	2	13	4	16	7	3	5	8	4	6	2	4	4	6	3	2	2	3	0	6	4	4	1	7	1	15	4	4	3	16	7	4	5	7	5	4	2	3	1
OTU_603	2	1	0	0	1	1	2	0	2	1	7	1	11	3	4	2	2	3	2	1	0	3	3	3	0	0	1	0	0	0	1	1	3	1	9	1	0	3	7	7	3	3	3	1	3	1	0	2
OTU_604	2	1	2	0	2	0	2	0	3	3	10	1	6	0	3	2	4	0	2	1	1	3	3	3	0	2	2	0	4	0	3	0	3	1	12	3	2	3	12	7	2	2	3	1	0	0	2	5
OTU_605	1	2	2	2	1	3	2	3	2	3	10	3	10	5	0	2	5	2	4	7	4	2	2	3	0	0	1	1	3	2	1	0	2	1	18	4	10	2	16	10	1	4	11	0	2	1	1	7
OTU_606	3	1	6	2	6	1	3	1	4	3	20	6	24	4	4	3	10	7	2	3	2	4	1	2	4	2	4	0	8	3	3	7	7	5	16	4	5	3	18	6	5	3	8	1	3	3	5	9
OTU_607	0	1	1	0	2	0	0	4	0	1	10	1	8	2	4	0	3	2	3	2	0	1	2	1	1	0	0	1	2	1	1	1	3	4	13	2	2	3	4	6	2	1	1	1	4	1	2	4
OTU_608	6	0	4	4	2	3	3	4	2	3	28	0	27	7	2	7	5	6	4	6	6	1	3	3	2	5	2	4	4	0	1	2	3	2	18	3	6	3	13	10	2	5	12	2	4	1	2	7
OTU_609	2	1	3	1	0	1	1	1	3	2	14	0	9	2	2	4	2	6	1	4	4	1	0	2	0	1	4	1	1	0	0	0	4	0	14	2	3	2	11	6	0	1	2	2	2	2	1	5
OTU_610	4	2	2	2	2	4	1	2	2	4	21	0	14	4	2	6	2	1	4	3	3	2	3	1	0	4	2	1	7	1	3	1	1	2	20	4	4	1	10	6	2	3	5	0	2	4	1	6
OTU_611	1	2	2	0	2	1	1	4	2	1	16	1	9	3	2	2	5	1	3	1	2	0	2	0	0	2	1	2	2	0	1	6	5	6	11	1	3	0	12	9	0	4	3	1	1	4	1	3
OTU_612	7	10	11	5	6	8	4	6	2	6	45	7	40	14	13	10	13	8	6	9	7	2	9	5	6	9	5	2	8	6	4	4	11	16	46	11	7	9	29	14	11	15	16	1	3	8	7	11
OTU_613	8	2	5	2	1	3	5	2	3	1	24	2	22	8	2	5	8	8	6	9	7	1	1	4	3	4	4	4	4	0	4	0	3	2	15	2	3	3	27	10	6	8	7	4	12	5	7	8
OTU_614	1	2	1	2	0	1	2	2	0	2	8	2	19	3	1	3	1	2	1	1	0	1	0	1	2	2	6	2	1	0	0	3	2	2	12	1	1	3	14	4	3	5	1	1	0	1	3	2
OTU_615	2	0	0	2	1	1	0	2	0	1	9	1	16	1	0	4	1	2	1	0	1	1	0	0	0	2	1	0	3	2	0	1	3	0	7	0	0	3	10	2	1	1	3	0	1	0	1	0
OTU_616	3	1	2	0	0	0	1	0	0	1	2	1	14	3	0	2	1	1	3	1	1	1	0	1	0	2	1	0	0	1	0	1	2	1	9	1	0	0	7	3	2	0	2	2	0	2	2	2
OTU_617	3	1	3	8	5	5	5	2	9	3	28	3	43	5	5	7	6	5	3	9	5	7	5	5	4	2	4	6	5	2	1	2	13	3	47	4	9	8	21	22	5	7	13	2	5	6	3	8
OTU_618	16	12	25	26	15	14	22	30	26	13	64	25	89	38	25	24	28	16	31	23	21	27	18	23	15	29	20	21	37	26	31	14	20	36	130	20	21	26	95	57	25	16	33	26	24	31	21	33
OTU_619	4	0	3	4	2	0	6	1	3	2	26	2	27	2	3	5	3	6	0	4	0	1	2	1	1	1	6	0	9	1	2	2	3	2	26	1	1	4	11	10	2	4	2	1	2	1	1	0
OTU_620	3	1	2	2	1	1	1	0	2	0	10	1	18	1	2	0	2	1	0	3	1	2	0	0	3	4	1	0	0	2	1	0	2	1	9	2	1	2	8	5	0	3	2	0	0	0	1	3
OTU_621	1	1	5	4	7	1	2	1	0	2	18	4	25	4	2	3	7	6	1	1	4	5	8	1	4	3	1	1	0	1	4	2	4	5	19	0	4	7	22	11	3	4	1	2	2	1	1	5
OTU_622	2	2	1	2	0	0	1	0	0	1	8	1	16	0	0	3	3	4	0	1	2	1	1	0	0	3	0	0	0	1	0	0	2	0	13	0	3	1	16	1	0	5	0	0	1	6	1	1
OTU_623	3	3	1	3	5	1	2	3	1	1	17	4	19	2	2	3	4	2	4	6	2	3	5	2	3	3	2	2	4	1	0	0	2	3	15	2	3	4	11	8	3	3	6	1	2	1	2	3
OTU_624	9	5	6	11	11	3	6	11	4	1	54	7	66	12	5	15	16	19	4	12	12	10	9	6	7	7	4	14	11	4	2	4	15	3	60	15	7	8	61	24	8	15	15	8	5	13	6	15
OTU_625	9	1	5	2	5	6	4	3	6	6	38	5	36	5	1	8	8	1	3	8	2	4	4	3	3	5	1	3	6	2	3	1	5	2	39	9	5	4	27	14	4	10	9	4	1	4	4	13
OTU_626	3	5	1	3	2	1	1	0	5	3	18	3	21	6	4	5	7	4	3	5	5	5	1	0	1	3	2	2	2	0	4	1	3	1	20	3	5	5	11	8	1	6	9	1	1	2	2	3
OTU_627	1	1	2	1	1	1	1	0	2	2	8	1	19	1	0	2	8	1	0	0	2	3	3	1	1	2	2	2	0	0	1	0	4	1	8	1	5	4	13	5	1	1	3	2	0	2	1	0
OTU_628	9	5	9	10	7	5	7	5	7	12	27	6	41	13	9	8	6	10	5	6	4	5	3	4	2	8	8	5	5	3	2	6	7	8	42	7	7	12	40	20	10	13	13	4	4	5	5	13
OTU_629	2	1	1	0	0	1	3	1	1	2	7	0	8	4	1	1	0	1	1	4	1	1	2	0	1	2	1	1	1	2	2	0	4	0	17	2	0	2	6	1	3	4	4	4	2	0	1	1
OTU_630	2	3	3	0	2	0	1	2	3	3	11	3	12	2	0	5	4	2	1	3	2	4	4	0	1	1	3	3	2	1	0	1	6	2	15	4	0	5	9	7	3	1	4	2	1	0	2	4
OTU_631	2	1	0	2	5	0	2	1	0	2	9	0	14	3	1	2	7	3	1	0	1	1	2	3	2	1	2	2	1	2	1	1	0	2	16	1	0	2	7	2	3	1	3	0	0	1	0	3
OTU_632	10	9	15	16	8	8	10	19	4	9	64	15	50	22	12	19	11	24	10	12	5	12	13	5	11	9	8	13	17	14	18	7	17	11	98	19	25	24	94	36	19	20	24	17	8	10	14	18
OTU_633	1	1	2	1	4	4	5	2	4	2	15	4	17	6	1	5	5	6	3	4	3	3	4	4	1	0	7	3	4	3	1	0	3	3	15	2	8	6	25	4	1	6	3	1	2	3	4	9
OTU_634	1	0	2	0	3	1	2	2	2	0	10	0	8	1	0	1	5	3	3	2	2	0	3	1	1	3	0	2	1	0	3	2	2	1	11	3	0	0	14	5	4	1	8	1	1	0	2	2
OTU_635	2	2	1	4	4	2	2	2	1	5	25	3	16	1	3	6	8	3	2	3	3	2	4	2	0	3	3	0	6	0	2	0	3	4	27	3	3	3	24	8	2	2	3	2	1	3	1	0
OTU_636	2	1	2	1	1	2	2	2	3	2	11	0	6	0	1	1	3	2	0	1	2	1	2	0	1	0	4	1	1	0	3	0	3	2	19	5	1	1	8	9	5	1	2	1	3	2	1	2
OTU_637	9	9	4	5	5	4	9	3	8	8	32	4	32	9	3	7	14	3	3	7	3	3	6	3	6	6	8	2	12	3	5	2	4	7	30	4	5	6	33	16	4	14	8	3	4	7	4	16
OTU_638	6	1	1	1	1	3	2	1	5	3	31	2	18	6	3	6	6	5	1	13	3	5	3	2	3	3	3	1	7	4	3	1	3	2	14	6	10	3	24	18	3	8	10	4	4	4	3	5
OTU_640	2	4	3	0	4	0	5	1	1	1	9	1	12	3	0	6	3	2	2	3	2	2	1	0	1	2	1	1	8	3	1	1	3	2	15	5	4	4	11	6	3	1	2	5	1	0	1	3
OTU_641	3	2	1	1	4	0	3	2	2	2	25	2	21	12	5	9	5	2	6	8	4	3	4	2	1	6	3	7	7	0	0	2	4	3	19	0	6	5	19	15	2	3	4	1	0	3	4	5
OTU_642	1	1	2	1	2	2	0	2	3	2	4	2	4	1	0	7	4	2	0	2	0	1	0	3	2	2	3	1	3	0	2	1	0	0	5	0	3	1	11	2	1	4	4	2	1	4	2	2
OTU_643	5	0	1	0	1	0	2	1	0	3	20	0	23	0	1	0	2	2	3	1	3	2	3	3	3	3	0	1	1	1	3	1	2	2	10	5	2	5	22	9	3	1	7	1	2	1	1	12
OTU_644	3	1	0	3	3	1	1	1	3	2	14	4	14	2	2	1	4	3	3	3	2	0	1	0	3	2	2	0	10	2	5	3	3	1	12	5	0	0	18	5	3	3	6	2	5	4	2	6
OTU_645	0	0	0	2	0	1	1	1	1	2	14	2	15	5	2	3	5	3	4	6	2	2	1	1	3	2	1	0	1	0	2	1	6	0	8	2	1	3	10	3	4	3	1	4	2	1	1	4
OTU_646	7	5	3	4	1	4	5	1	3	1	25	6	17	3	2	3	5	6	3	5	2	5	3	3	6	2	3	3	8	4	1	2	4	3	31	8	3	8	19	18	4	4	10	2	1	3	3	6
OTU_647	2	0	1	1	3	2	3	0	4	3	17	3	9	5	3	5	5	5	2	5	2	2	0	1	1	1	3	1	2	3	2	1	2	1	16	2	6	2	13	5	1	2	1	0	1	3	0	3
OTU_648	7	3	2	2	2	4	4	2	1	2	19	2	18	6	1	6	1	3	0	5	2	4	1	1	6	3	3	3	7	1	2	0	1	3	19	1	4	2	15	7	3	3	4	4	3	6	4	8
OTU_649	0	1	3	4	0	1	1	0	1	2	5	1	17	5	2	6	4	4	2	5	2	2	3	1	1	1	1	2	2	2	2	1	3	2	14	4	4	4	12	1	3	1	2	5	2	2	2	4
OTU_650	0	1	1	1	1	0	5	0	1	4	3	1	14	5	1	3	2	1	0	7	4	0	0	1	0	3	1	2	2	2	1	1	0	2	12	1	1	3	11	4	0	4	2	2	2	2	0	2
OTU_651	0	1	3	4	1	1	4	1	0	0	8	2	15	1	2	4	2	3	0	4	3	1	1	1	0	3	2	0	2	1	1	2	0	2	16	1	1	3	6	8	2	0	1	2	0	2	2	4
OTU_652	4	1	1	0	1	3	3	0	2	2	10	1	16	2	0	3	5	1	2	1	1	0	5	1	2	4	6	4	3	0	1	0	2	1	11	4	1	6	16	4	2	2	1	4	1	3	4	3
OTU_653	1	1	3	3	2	1	3	2	0	1	5	0	13	0	2	2	1	0	3	2	2	0	3	1	4	2	0	1	3	2	0	0	7	3	11	5	4	2	11	5	7	2	3	5	0	2	0	3
OTU_654	0	1	2	0	0	0	1	1	2	3	5	0	12	1	3	0	2	1	3	4	1	1	1	1	2	4	2	0	1	2	0	0	1	2	10	2	1	3	4	1	1	1	1	1	2	1	2	1
OTU_655	1	0	1	3	1	1	1	2	0	0	1	0	14	1	0	2	1	2	0	5	1	2	3	0	1	0	1	2	6	0	1	1	3	0	10	0	0	1	8	1	3	2	0	1	2	1	0	4
OTU_656	0	2	1	3	2	2	0	2	0	5	9	3	23	4	2	3	4	6	0	2	2	2	2	2	3	2	2	2	5	1	1	1	3	3	15	7	6	0	15	8	2	3	6	0	1	2	2	4
OTU_657	7	0	3	3	1	2	3	1	1	3	21	3	24	6	2	6	6	2	2	5	0	0	5	1	3	1	2	5	1	3	2	1	5	3	25	2	6	4	16	5	3	7	8	1	2	0	1	6
OTU_658	1	0	0	2	0	0	1	2	1	0	7	3	26	3	2	4	4	2	0	5	1	1	1	1	0	0	2	0	1	2	0	0	1	0	11	1	4	3	7	3	2	4	4	0	1	1	1	4
OTU_659	5	4	0	5	4	2	4	8	2	3	21	3	30	4	2	14	5	4	3	7	1	4	1	1	3	6	5	3	5	1	1	2	6	8	32	7	7	5	25	14	6	6	5	2	4	5	3	8
OTU_660	2	2	2	8	4	2	3	1	1	2	29	2	27	7	3	5	8	6	2	9	7	1	3	0	6	3	4	5	6	3	2	1	3	4	18	5	2	4	17	13	8	4	10	1	1	3	3	11
OTU_661	10	4	5	12	6	7	7	8	4	7	26	4	42	18	6	18	13	5	5	5	7	5	9	2	6	10	9	11	14	1	0	1	6	12	33	8	18	21	17	27	12	14	29	3	7	5	7	17
OTU_662	2	5	1	2	0	0	2	1	3	3	7	1	16	2	0	2	6	3	3	3	0	3	2	2	2	3	3	2	3	0	2	1	3	2	13	3	2	1	13	7	3	1	3	1	1	1	4	2
OTU_663	2	1	2	1	0	0	0	0	3	2	9	0	18	1	3	6	5	3	5	3	1	1	2	1	4	2	2	3	4	2	2	2	2	2	8	2	2	1	6	7	1	5	4	4	1	1	2	4
OTU_664	6	1	5	2	2	1	1	1	0	3	14	2	9	2	1	2	2	1	1	1	1	2	9	1	3	1	3	4	3	3	4	0	1	4	14	5	4	3	16	4	2	3	9	3	1	6	1	6
OTU_665	8	5	1	4	3	4	14	7	1	7	22	3	26	11	5	9	7	2	3	4	3	4	1	2	3	5	8	3	9	2	7	7	8	8	50	1	7	5	28	9	4	8	11	1	5	4	3	8
OTU_666	0	0	1	2	1	1	2	2	1	2	10	4	17	2	1	5	4	2	0	4	3	3	5	1	3	4	0	3	5	1	2	0	0	2	16	3	3	1	9	5	0	3	4	1	2	0	3	6
OTU_667	1	3	1	1	3	0	1	0	1	0	9	2	10	4	1	1	4	3	1	6	0	2	2	0	3	0	2	1	0	0	3	2	2	2	13	5	3	0	7	5	5	2	4	1	0	3	2	1
OTU_668	4	3	2	0	1	4	3	2	4	2	19	4	20	6	0	4	7	6	3	5	2	1	1	2	1	3	0	2	1	2	2	2	2	1	14	4	5	7	13	4	4	5	5	1	2	4	7	11
OTU_669	8	6	3	6	12	2	10	11	3	11	45	6	32	12	10	8	10	7	4	15	5	4	4	3	4	4	8	2	4	2	2	2	5	3	37	8	11	3	32	19	8	9	6	5	4	9	5	11
OTU_670	4	1	2	3	1	1	1	1	2	5	11	3	8	0	1	3	1	1	0	3	1	4	0	0	1	0	5	0	0	1	0	0	2	2	18	5	2	1	9	6	1	3	9	1	1	0	1	2
OTU_671	3	6	6	1	4	4	4	2	5	4	20	3	21	4	4	6	9	7	3	8	7	4	2	2	7	7	8	4	5	2	2	3	4	2	21	3	4	6	22	13	4	6	9	1	3	2	2	7
OTU_672	1	4	6	3	3	6	2	3	2	7	20	2	18	6	3	5	8	4	1	5	0	3	7	6	4	4	2	3	3	1	1	0	4	6	22	3	6	3	14	9	5	4	8	0	4	1	6	6
OTU_673	3	1	5	2	4	1	1	1	3	1	19	2	20	1	2	3	4	3	3	2	3	1	1	1	1	3	4	1	4	0	2	1	2	1	28	2	2	5	27	7	2	5	3	2	2	2	2	14
OTU_674	7	2	2	3	3	0	3	3	3	4	13	4	17	4	5	5	8	3	2	5	3	5	2	3	3	4	4	0	6	2	1	2	3	4	23	2	6	2	18	4	4	4	6	0	2	2	3	6
OTU_675	2	0	1	0	0	1	1	0	0	0	3	1	5	1	0	0	1	1	2	0	0	1	0	0	2	0	0	0	1	0	0	2	0	0	12	0	0	2	9	3	2	1	0	0	1	0	2	0
OTU_676	0	2	2	3	0	1	1	0	5	1	11	3	8	2	0	4	2	3	4	6	4	1	3	3	2	0	1	1	2	1	2	2	2	2	21	3	1	3	6	9	2	6	6	1	1	2	5	1
OTU_677	6	1	2	0	1	4	0	1	1	2	10	0	9	2	4	2	4	2	4	4	0	5	2	0	0	1	1	0	3	3	1	1	1	1	18	0	0	3	10	4	2	4	3	1	1	2	1	1
OTU_678	2	0	0	3	0	0	0	2	1	1	4	0	2	5	0	2	6	1	2	0	0	0	1	1	2	12	0	0	0	0	0	0	0	1	18	0	2	2	0	1	1	0	0	2	0	2	0	1
OTU_679	4	3	2	2	2	1	4	4	4	2	16	2	25	6	2	9	4	4	4	7	2	4	3	1	2	3	5	1	2	1	1	1	6	8	32	2	4	1	7	9	2	5	5	1	1	6	4	10
OTU_680	0	1	3	1	2	2	1	1	1	1	7	0	6	2	1	2	1	2	2	3	2	0	2	1	0	2	2	1	2	1	0	0	2	0	3	2	1	2	15	4	1	1	1	1	2	0	0	4
OTU_681	2	1	1	2	1	1	3	2	2	2	6	2	5	5	1	3	6	1	2	1	0	2	1	2	1	1	2	3	2	2	0	0	2	1	14	3	5	4	13	6	2	0	3	2	3	0	0	5
OTU_682	2	1	3	2	2	0	0	1	1	3	11	0	10	2	0	0	4	0	1	1	1	1	2	1	2	0	0	1	1	3	0	1	3	0	11	1	2	1	17	2	0	3	1	0	1	0	0	2
OTU_683	0	2	2	1	3	2	1	1	1	0	6	1	13	2	1	0	0	0	2	2	1	0	3	0	0	0	2	2	0	0	0	2	0	0	6	0	8	1	15	2	0	7	2	2	2	1	1	3
OTU_684	3	1	3	3	1	3	1	3	1	1	7	1	9	4	1	0	6	2	0	5	1	2	0	1	2	4	1	1	2	2	1	1	1	2	8	3	2	2	14	10	0	3	5	1	3	1	0	3
OTU_685	1	1	3	0	0	0	1	1	0	1	1	0	2	1	1	0	2	0	1	0	0	1	2	0	1	1	1	2	1	0	1	0	0	1	3	1	3	0	12	1	0	1	2	0	0	0	1	5
OTU_686	2	0	1	4	1	0	1	0	3	4	8	0	8	3	0	4	1	0	0	1	2	2	2	1	1	1	0	1	3	1	0	0	0	0	5	2	1	3	4	2	0	0	0	0	0	0	3	0
OTU_687	2	1	0	1	0	1	1	3	4	3	9	3	8	5	0	0	3	0	1	2	0	2	0	1	2	1	2	1	3	0	1	0	3	0	5	1	2	4	2	3	1	2	2	0	2	1	3	4
OTU_688	2	0	2	1	0	1	0	0	1	0	6	0	14	4	0	1	3	0	0	3	2	3	2	0	0	0	1	1	1	1	1	1	3	5	6	2	1	1	6	7	0	1	3	1	1	1	0	4
OTU_689	4	4	0	2	1	0	0	3	1	3	12	0	13	2	1	2	3	4	2	1	4	1	2	1	0	0	3	1	8	5	2	3	1	7	16	4	1	5	11	11	2	4	3	1	1	0	1	2
OTU_690	7	3	2	1	3	7	4	2	14	5	39	4	24	10	4	6	8	10	9	11	4	5	3	3	3	2	6	4	4	3	3	3	6	1	28	2	12	5	30	16	5	12	8	3	2	6	3	8
OTU_691	2	7	2	2	4	3	5	0	3	9	21	3	13	2	3	7	5	2	4	6	1	4	3	1	0	1	2	1	0	0	2	2	3	5	14	3	8	9	20	6	6	1	4	3	3	1	1	12
OTU_692	1	1	1	1	0	0	0	0	2	0	4	1	6	1	2	2	5	3	2	1	1	0	2	1	0	2	3	0	1	0	1	0	1	3	9	1	1	5	6	2	0	4	3	0	1	1	1	3
OTU_693	5	1	2	6	1	4	6	3	2	5	26	2	23	7	3	4	4	3	5	5	4	1	1	3	3	1	6	3	2	2	3	3	7	5	26	2	3	3	20	12	5	6	6	5	4	2	2	5
OTU_694	35	17	16	21	33	18	17	15	22	21	49	26	62	31	15	25	29	18	17	39	25	27	35	12	20	23	33	8	35	17	10	10	39	17	78	22	36	41	45	42	29	30	49	22	19	17	14	43
OTU_695	4	2	3	1	4	5	1	1	2	8	15	1	13	2	3	3	9	1	2	1	1	2	0	3	4	3	1	2	6	0	2	2	3	4	11	9	4	5	11	14	2	5	1	0	3	2	4	4
OTU_696	1	1	5	1	2	1	1	1	1	2	13	1	5	2	4	1	5	4	0	2	5	3	1	1	2	1	1	0	2	2	0	1	1	3	9	4	3	2	7	3	3	2	3	2	3	1	0	3
OTU_697	3	2	2	4	1	1	3	3	9	5	13	4	27	7	2	7	9	2	3	6	3	4	2	4	5	2	2	6	2	1	2	2	4	2	10	1	7	7	23	14	4	4	2	3	5	4	2	7
OTU_698	1	2	3	2	1	2	3	5	2	1	7	1	7	2	1	0	4	1	0	4	0	0	0	1	2	1	0	0	2	2	1	2	0	3	7	1	3	1	9	1	2	4	5	0	3	2	5	8
OTU_699	4	3	5	3	1	3	2	2	3	7	24	1	28	6	4	3	7	4	1	2	4	7	2	2	0	5	6	3	8	4	4	4	5	2	30	3	5	2	29	14	2	4	7	2	1	1	5	6
OTU_700	1	5	9	5	4	6	0	5	3	1	26	4	35	10	5	9	14	9	3	10	2	2	1	1	3	3	0	1	4	0	0	5	3	2	19	7	6	5	17	10	4	8	4	1	3	0	6	10
OTU_701	5	0	3	2	0	1	1	2	0	2	17	1	16	4	5	3	2	3	2	3	6	3	4	1	3	2	5	2	4	0	3	5	7	2	15	5	6	7	17	6	1	4	3	0	2	2	4	2
OTU_702	5	0	2	2	3	0	3	3	3	2	22	0	18	3	4	4	4	0	4	2	13	3	3	2	5	3	5	0	2	1	4	2	1	2	19	2	2	7	35	16	2	6	7	3	7	1	3	6
OTU_703	2	1	1	0	0	1	3	0	1	2	11	5	6	3	0	3	3	0	5	1	2	0	4	0	0	3	2	1	3	1	1	3	1	3	9	4	2	2	5	2	0	2	4	0	1	1	1	4
OTU_704	1	1	2	2	2	2	1	2	2	0	11	0	10	2	0	0	2	3	3	2	3	0	0	0	2	4	0	0	3	0	1	1	2	3	14	2	3	0	4	4	1	3	2	0	1	0	1	4
OTU_705	0	1	0	0	1	2	0	2	0	1	16	1	11	1	0	2	0	0	1	2	2	0	1	2	0	2	0	1	3	2	1	1	1	0	5	1	2	1	3	6	2	0	1	0	0	0	0	3
OTU_706	3	1	0	4	0	0	4	0	0	1	23	2	11	3	2	4	7	4	0	2	2	2	1	2	2	0	1	3	2	0	0	2	2	2	14	2	3	3	12	3	3	2	1	1	4	1	1	1
OTU_707	0	3	2	1	0	0	2	1	5	1	15	2	7	2	0	4	1	2	1	5	3	4	2	5	1	0	1	0	6	2	2	1	1	3	10	4	2	4	9	3	2	5	4	0	2	1	1	2
OTU_708	0	1	0	3	2	1	3	1	1	0	14	0	17	6	0	2	6	2	1	1	1	3	1	2	2	0	2	0	2	2	1	0	3	1	12	0	2	2	11	7	2	3	3	1	1	2	2	3
OTU_709	4	1	1	1	1	0	0	0	1	1	18	3	12	2	0	0	4	3	2	5	0	1	1	1	3	4	2	2	2	2	0	1	2	0	13	0	1	3	10	4	1	3	2	2	4	2	1	7
OTU_710	5	4	3	3	1	6	3	4	3	2	26	3	31	5	1	6	6	5	5	5	3	2	4	3	4	3	3	4	5	1	3	2	2	1	29	6	2	5	18	15	8	12	10	3	3	3	5	9
OTU_711	4	2	2	2	3	6	3	4	2	2	18	3	18	4	2	9	11	1	1	5	1	2	1	2	4	0	4	1	6	2	0	2	2	3	11	3	4	4	18	8	6	5	7	0	5	5	4	2
OTU_712	3	2	3	3	2	3	2	2	3	1	19	2	20	5	1	5	5	3	1	4	4	3	3	2	0	2	2	1	1	0	5	3	3	1	16	3	2	4	20	6	7	1	3	1	2	2	1	6
OTU_713	0	2	1	2	2	2	1	4	4	2	11	4	13	0	0	2	4	3	2	5	5	0	1	2	1	3	0	4	1	1	0	2	2	3	9	2	1	6	12	6	2	0	4	1	0	2	2	2
OTU_714	3	3	0	5	6	3	2	2	3	3	22	3	29	5	7	9	6	1	3	10	3	2	5	2	1	6	3	0	6	1	5	1	7	3	22	9	6	6	21	9	5	7	5	3	2	3	9	5
OTU_715	3	4	7	6	4	1	6	3	4	9	24	5	24	5	5	12	13	7	6	12	6	4	2	2	5	7	4	5	10	6	3	2	7	6	33	6	7	9	29	12	8	13	6	9	3	2	6	17
OTU_716	0	0	2	7	1	3	2	0	2	2	13	4	21	3	3	4	9	2	0	6	2	1	1	0	2	1	1	2	2	1	3	1	2	1	18	4	3	4	10	14	0	6	4	3	2	6	1	6
OTU_717	4	5	2	5	5	3	7	3	4	5	22	2	20	5	0	4	4	4	0	1	3	6	3	0	3	2	6	3	7	2	3	3	2	2	23	3	5	4	12	11	5	5	5	3	3	3	1	6
OTU_718	2	1	2	2	2	1	0	1	1	1	9	1	12	2	1	2	3	3	1	1	2	0	3	0	0	2	3	0	3	2	0	0	0	3	12	6	5	1	7	6	1	1	3	0	2	0	0	7
OTU_719	4	2	2	0	1	1	0	2	3	3	8	5	15	2	3	3	2	4	2	2	2	4	3	1	2	1	1	4	2	0	1	0	3	3	14	3	7	2	9	6	3	2	4	1	1	2	2	3
OTU_720	1	1	1	1	0	0	3	1	2	1	3	2	24	2	2	2	2	0	0	3	2	0	0	2	1	1	2	2	1	0	1	0	0	1	14	1	0	2	6	4	2	2	2	0	1	0	1	6
OTU_721	0	0	0	2	2	0	0	1	0	1	6	0	11	1	2	1	4	0	1	1	3	0	1	2	0	0	1	1	1	0	0	1	0	1	8	1	1	1	7	1	1	3	0	2	1	1	0	3
OTU_723	1	2	2	4	1	2	3	1	1	0	5	0	16	6	1	7	4	4	1	2	1	2	3	1	2	2	3	3	0	2	0	1	0	1	13	1	9	2	14	3	3	4	1	2	4	2	5	9
OTU_724	2	0	1	3	0	0	2	1	0	1	3	1	16	3	0	6	0	2	1	1	0	0	3	0	0	0	3	1	1	0	1	0	2	0	18	6	0	3	1	1	1	1	2	0	1	2	1	0
OTU_725	2	3	2	1	5	3	1	1	2	3	10	1	9	8	4	7	5	7	3	3	2	0	2	0	2	5	2	1	4	2	6	2	4	3	21	7	3	2	7	12	4	7	6	0	0	1	1	7
OTU_726	1	1	1	1	0	0	0	0	1	0	6	1	6	4	1	3	2	1	1	3	0	1	1	0	3	4	0	0	3	0	0	0	1	1	13	1	3	2	5	4	3	2	3	0	2	0	0	2
OTU_727	1	2	0	1	4	0	2	0	1	3	4	2	5	1	0	3	1	1	1	8	1	2	1	3	0	1	3	3	3	1	0	1	0	1	18	3	2	1	7	2	4	5	3	1	1	1	0	5
OTU_728	0	1	1	2	0	0	2	4	1	2	9	2	9	7	2	4	7	7	2	4	2	1	1	1	3	2	2	2	4	1	0	1	3	2	13	1	3	1	10	3	3	3	2	1	4	1	1	3
OTU_729	3	0	1	3	1	1	2	2	5	4	9	2	16	6	1	2	6	2	1	7	3	4	2	1	3	2	0	2	2	5	1	2	3	4	18	2	7	7	9	6	4	8	9	1	5	5	4	6
OTU_730	0	1	3	0	2	0	0	0	0	1	3	1	4	3	0	0	0	5	0	1	0	0	0	1	0	2	0	0	1	0	1	0	2	0	12	0	1	0	6	2	0	1	1	1	1	1	2	1
OTU_731	4	4	3	4	3	1	5	0	4	3	13	1	24	3	2	3	4	7	5	8	5	5	3	5	4	6	6	1	2	3	1	3	1	5	32	3	11	3	15	8	6	10	6	7	7	5	7	10
OTU_732	3	3	1	1	0	1	1	1	1	1	15	0	12	5	1	2	4	4	1	1	2	1	2	1	0	1	1	1	6	2	0	2	1	2	15	1	2	2	12	9	1	0	3	1	1	1	0	3
OTU_733	16	2	8	7	6	2	11	5	5	9	28	1	33	9	7	6	6	7	7	6	6	5	9	6	6	10	6	3	8	4	4	6	5	8	37	12	8	2	43	13	11	13	19	6	3	11	4	6
OTU_734	0	0	1	1	0	0	0	0	0	0	4	3	3	2	1	0	1	1	1	1	1	1	2	0	1	0	1	0	0	1	1	0	1	0	11	1	1	2	4	6	1	2	0	1	0	2	0	1
OTU_735	0	2	1	0	1	1	0	0	1	0	6	2	7	3	1	0	3	1	2	6	4	0	3	1	0	1	1	2	1	1	1	0	0	1	18	2	0	1	8	1	2	2	0	1	0	4	0	3
OTU_736	2	2	3	8	3	1	6	1	4	1	11	3	13	3	0	1	3	3	0	1	0	1	5	0	2	1	0	3	2	1	4	5	1	3	25	3	1	4	16	4	3	3	4	3	0	1	1	3
OTU_737	0	2	0	2	0	1	1	3	2	4	2	2	6	2	2	1	2	2	5	4	1	2	1	1	1	1	1	1	1	2	1	0	2	2	13	2	0	1	10	4	0	1	1	0	1	0	0	2
OTU_738	2	0	0	1	0	1	0	1	0	1	2	0	6	1	1	2	1	0	0	4	3	0	4	0	1	2	0	1	0	1	0	1	0	2	17	1	0	1	5	1	1	1	1	1	1	4	0	1
OTU_739	2	2	3	2	2	1	2	2	4	2	13	3	18	2	1	6	9	5	2	3	3	0	3	1	4	3	4	3	7	2	2	2	2	0	19	4	9	0	14	7	4	7	1	3	1	3	2	2
OTU_740	4	3	3	4	3	5	1	2	0	2	7	3	11	5	0	5	3	3	6	7	3	2	5	1	2	4	3	4	2	3	1	0	1	4	21	6	6	5	22	14	8	7	5	2	4	3	1	8
OTU_741	8	3	0	2	0	1	1	2	2	2	8	5	8	1	3	3	4	6	6	3	2	0	3	1	2	6	2	6	4	5	1	9	2	2	17	1	5	2	16	5	5	3	2	4	4	3	6	3
OTU_742	2	1	4	3	4	0	1	2	2	1	6	4	12	2	4	3	4	1	1	3	0	1	2	3	4	2	1	2	2	2	1	2	2	2	13	1	4	3	11	11	2	0	4	3	2	3	2	4
OTU_743	0	0	0	1	0	0	0	4	1	3	6	0	4	2	1	2	0	1	1	0	2	0	0	0	0	0	3	1	4	0	0	0	1	0	5	0	1	1	16	3	0	1	2	1	1	0	1	1
OTU_744	0	0	0	0	1	1	0	1	3	0	4	1	10	2	2	2	2	0	3	3	1	1	0	0	0	3	0	1	4	0	0	1	0	2	9	2	3	2	16	9	3	2	2	1	0	2	1	2
OTU_745	2	1	0	3	2	1	3	3	5	3	12	1	11	4	2	0	5	2	4	2	1	1	2	2	2	5	2	2	3	0	1	2	1	3	9	1	1	5	16	5	4	3	3	2	3	1	0	3
OTU_746	3	2	2	2	2	0	1	2	3	0	6	1	14	1	2	3	1	2	1	3	3	4	4	1	2	1	2	2	3	1	1	1	4	1	4	0	0	0	14	7	3	0	3	1	3	1	0	8
OTU_747	8	3	5	6	4	2	5	6	4	3	21	1	32	9	1	6	10	6	2	2	4	5	5	2	7	1	4	4	10	5	4	4	5	4	24	7	6	5	26	9	7	8	10	6	4	5	1	6
OTU_748	4	6	8	3	7	4	8	5	4	2	29	6	22	16	5	8	11	11	4	11	2	1	2	2	5	6	3	5	11	3	8	5	5	5	32	7	6	7	25	11	7	11	5	3	3	7	4	14
OTU_749	4	0	1	0	0	0	0	1	0	1	14	0	9	2	2	4	1	0	0	4	1	2	0	0	1	1	2	0	1	1	0	1	3	0	6	1	0	3	12	2	1	2	2	1	0	2	0	0
OTU_750	0	0	0	0	1	0	2	0	2	0	6	0	9	0	0	1	2	4	1	0	1	1	0	0	1	1	1	0	0	0	0	0	0	0	9	1	1	1	3	3	1	0	2	0	1	0	1	0
OTU_751	0	6	4	0	4	1	3	3	2	2	21	3	15	5	5	5	5	4	4	6	3	0	4	1	4	0	3	1	3	2	1	1	3	2	15	7	4	7	12	16	4	7	5	2	3	0	3	1
OTU_752	0	0	0	0	1	1	1	0	1	0	5	0	11	2	1	1	1	0	2	2	0	1	2	0	0	0	2	2	1	0	1	0	1	1	5	5	2	1	3	2	0	2	1	0	0	0	2	3
OTU_753	2	0	1	0	1	2	0	0	1	0	8	1	5	1	1	3	5	0	1	3	1	1	1	3	0	1	1	1	2	0	3	2	2	2	9	0	0	0	4	1	0	2	4	0	2	0	0	0
OTU_754	2	0	2	2	0	0	0	0	1	1	2	1	7	3	0	1	1	1	2	1	0	0	0	1	1	2	1	0	1	0	1	0	0	1	2	0	0	0	4	2	1	1	1	2	0	0	0	0
OTU_755	2	0	1	5	3	2	1	3	0	2	12	2	9	4	2	7	5	3	7	10	4	1	3	2	3	1	2	2	2	4	1	0	2	3	11	4	2	2	12	6	0	2	4	5	0	1	2	3
OTU_756	1	2	2	2	0	1	1	2	0	1	9	3	12	1	0	3	4	0	0	2	0	0	2	1	4	0	1	1	2	1	3	2	1	2	10	3	2	4	11	2	3	3	5	2	3	2	0	4
OTU_757	1	0	0	0	2	0	1	1	1	0	8	0	9	2	1	3	2	2	3	2	2	2	0	1	1	2	2	1	1	2	0	1	1	2	7	2	2	2	8	0	2	1	6	5	2	2	3	3
OTU_759	0	0	1	2	0	4	2	1	2	1	16	1	21	4	3	4	2	3	2	3	3	3	2	2	3	0	1	0	6	2	2	1	4	3	16	3	3	10	9	9	0	2	5	2	1	3	2	7
OTU_760	0	0	0	0	2	0	0	1	1	1	4	0	13	3	1	2	4	0	1	1	1	2	2	2	1	0	0	1	1	1	1	0	2	2	8	0	1	1	2	2	3	0	2	3	1	0	1	2
OTU_761	2	0	0	0	3	0	2	0	1	1	9	3	5	0	0	1	3	2	0	4	3	0	0	0	1	2	0	3	1	2	1	0	0	3	6	1	2	0	4	3	2	1	1	1	1	1	2	3
OTU_762	2	0	3	1	1	2	2	2	4	1	4	2	11	4	2	1	3	0	3	5	1	2	1	0	2	2	2	0	4	0	0	2	2	1	12	2	1	4	11	7	0	4	0	1	4	1	0	3
OTU_763	1	1	4	2	1	1	2	1	2	2	10	0	11	9	3	3	0	0	0	3	0	3	2	0	0	0	0	0	2	0	0	0	0	4	5	4	1	0	7	7	4	3	1	1	2	0	2	1
OTU_764	4	4	2	3	2	4	4	4	3	2	14	6	14	8	5	3	3	3	5	2	2	2	1	3	4	2	4	3	5	0	3	0	1	0	10	3	8	1	19	10	2	7	1	2	1	4	0	11
OTU_765	3	0	1	0	0	0	0	1	0	1	11	1	8	2	2	1	3	1	1	2	0	0	0	0	2	0	0	0	2	0	2	2	2	1	14	2	1	4	5	3	3	1	6	2	0	2	1	2
OTU_766	5	0	0	0	0	0	0	0	0	0	12	2	8	3	1	1	0	1	1	4	0	1	2	2	0	0	1	0	1	0	0	0	0	1	8	1	1	1	5	5	3	2	2	1	0	2	1	1
OTU_767	2	4	2	3	1	2	3	1	2	6	21	3	14	3	4	6	3	4	7	9	3	2	3	6	1	6	4	4	3	7	1	7	5	3	20	3	7	4	11	10	5	7	5	3	4	1	2	5
OTU_768	0	1	1	6	0	1	0	1	2	0	11	0	6	1	0	0	2	8	4	1	0	0	1	1	1	6	1	1	1	0	0	4	0	2	7	3	1	3	7	3	1	1	5	0	1	2	2	1
OTU_769	2	1	0	3	1	2	0	0	1	0	14	0	9	2	2	1	3	0	0	1	1	1	2	1	1	2	1	1	1	0	1	3	2	1	10	0	1	2	7	3	3	2	6	1	1	1	1	0
OTU_770	6	3	3	2	4	0	2	2	5	1	16	6	15	7	5	3	10	1	2	1	2	4	1	0	2	1	2	2	2	3	2	1	3	2	16	1	4	2	17	12	3	6	1	3	4	0	2	5
OTU_771	9	7	5	4	5	2	3	4	8	3	32	7	39	9	6	17	6	3	4	10	4	3	7	4	4	8	9	9	12	3	5	3	8	3	45	7	7	6	35	15	8	12	15	9	1	5	2	5
OTU_772	5	1	1	4	0	0	0	1	0	0	7	0	15	4	0	2	3	6	3	6	1	2	0	0	3	1	1	1	2	1	2	1	1	4	14	6	3	2	8	5	1	2	0	1	2	0	0	1
OTU_773	0	3	0	0	2	1	2	0	1	1	3	2	10	2	2	0	2	1	1	3	2	1	0	0	0	2	0	1	1	1	0	2	0	2	5	0	0	1	1	1	2	1	2	1	0	0	0	1
OTU_774	3	0	2	0	5	4	6	5	4	4	12	7	25	7	2	2	7	2	2	9	3	5	0	3	3	3	1	1	3	3	3	4	1	4	18	4	9	5	21	18	6	4	6	5	2	3	3	12
OTU_775	3	1	5	0	3	2	2	1	4	6	12	5	14	3	3	2	2	2	4	2	2	4	2	1	1	3	4	3	3	2	0	1	2	4	16	2	1	0	10	11	6	2	8	4	2	4	3	7
OTU_776	9	2	0	8	7	2	7	8	7	2	42	2	47	7	6	8	9	6	4	10	3	9	8	6	5	4	11	1	11	1	5	6	8	5	50	10	13	8	36	26	6	6	8	6	4	5	7	11
OTU_777	3	0	2	1	2	0	4	1	1	1	11	2	15	1	1	6	6	1	2	1	1	1	2	0	0	1	2	1	2	3	1	0	1	2	13	1	1	4	10	3	1	1	3	0	0	2	2	3
OTU_778	1	2	0	1	0	0	0	2	1	0	6	1	12	5	0	0	2	1	1	1	2	4	0	1	0	1	3	1	1	3	1	1	1	1	7	1	3	3	8	4	2	2	3	1	1	1	0	3
OTU_779	0	1	3	1	3	2	3	1	0	1	7	4	13	2	1	5	0	1	1	2	2	1	2	1	1	1	2	0	4	1	1	2	1	0	10	5	2	4	7	3	4	3	1	3	2	1	0	3
OTU_780	15	5	14	14	13	13	7	5	9	13	36	8	63	7	10	7	15	16	5	17	8	12	9	4	6	7	12	9	9	4	4	5	4	5	60	13	17	15	33	26	11	16	12	13	5	8	12	15
OTU_781	1	1	1	0	0	0	1	0	0	1	7	1	12	0	0	3	1	1	1	2	1	1	0	1	1	0	2	1	0	3	0	0	1	0	4	1	2	0	9	2	1	1	3	0	1	0	1	1
OTU_782	2	2	1	0	0	0	1	1	3	2	3	1	10	2	2	2	2	4	1	3	3	1	2	3	1	0	1	3	8	1	2	1	1	0	15	1	2	4	3	6	0	3	3	3	2	0	1	1
OTU_783	4	3	2	1	2	0	6	1	5	1	18	3	17	3	1	4	1	2	5	7	1	2	2	1	3	6	3	1	2	3	2	1	4	5	13	2	4	2	12	6	5	10	2	1	2	3	0	6
OTU_784	0	0	0	0	0	0	0	1	0	0	3	0	16	0	0	1	1	1	2	0	0	0	0	0	0	0	1	0	1	0	0	0	2	1	8	0	0	1	0	4	0	1	0	0	0	0	0	0
OTU_785	4	3	4	3	2	1	3	2	3	5	19	4	23	5	3	4	7	4	4	5	2	5	3	2	2	8	1	6	7	4	1	3	2	3	34	9	2	6	17	14	5	1	7	4	5	2	4	19
OTU_786	2	0	1	0	0	1	0	0	1	1	6	3	12	1	1	4	3	0	1	2	0	0	0	1	0	0	2	2	0	0	4	0	3	2	7	0	1	0	7	4	2	2	4	0	2	1	1	2
OTU_787	3	2	1	3	6	0	0	0	2	1	13	0	17	4	4	8	8	4	1	3	2	2	3	6	0	1	2	0	4	2	0	1	3	1	7	2	2	3	8	6	1	4	1	1	3	1	3	5
OTU_788	0	0	0	0	0	0	0	0	0	1	0	1	2	0	0	10	0	0	0	0	0	0	0	3	0	0	0	0	0	0	0	0	0	0	0	0	0	0	0	0	0	0	0	0	0	0	0	0
OTU_789	0	0	2	3	2	2	3	0	3	0	11	3	9	0	1	1	1	1	0	2	1	3	4	1	2	5	2	1	0	0	1	0	1	0	17	1	6	1	9	3	2	1	7	1	1	0	1	0
OTU_791	7	11	4	3	3	3	7	6	3	2	24	4	29	9	9	14	11	5	9	3	7	5	5	3	6	3	4	5	9	3	3	2	9	1	36	10	4	19	25	16	8	7	7	4	6	4	3	14
OTU_792	0	1	1	3	1	0	4	1	1	1	6	3	8	5	1	3	1	1	1	0	4	1	2	0	0	0	0	1	0	3	0	0	0	0	19	2	3	3	15	7	0	2	2	1	0	1	1	4
OTU_793	5	2	1	2	1	3	2	3	3	2	10	1	14	4	0	3	0	1	2	4	3	1	2	2	1	1	4	0	3	1	3	0	6	2	21	2	0	1	8	3	4	3	1	1	2	1	1	1
OTU_794	2	3	1	0	1	2	1	0	3	0	14	4	16	4	4	4	2	0	0	4	1	2	0	2	1	2	4	1	5	0	4	1	1	1	19	5	3	3	7	4	1	2	4	0	0	1	1	5
OTU_795	4	3	0	1	5	1	4	5	3	3	8	1	14	5	2	3	4	4	1	10	3	2	1	3	1	3	1	0	2	2	3	1	1	5	18	4	5	2	9	5	7	4	7	2	3	2	3	9
OTU_796	3	0	1	1	1	0	0	0	1	0	8	0	11	2	1	3	4	1	0	3	1	2	0	0	1	2	0	2	1	1	0	1	1	2	15	5	2	4	15	9	2	0	3	0	1	0	0	4
OTU_797	7	2	9	3	2	3	3	10	4	4	21	5	17	5	4	6	1	8	3	16	4	3	6	1	3	3	4	0	5	1	7	1	6	4	30	6	9	5	26	17	3	9	3	4	3	4	6	4
OTU_798	1	3	2	0	2	0	0	2	0	2	13	0	11	3	1	0	4	2	2	6	4	3	1	0	2	4	6	3	2	1	3	1	3	1	14	4	4	3	15	9	1	2	5	1	1	1	1	4
OTU_799	0	1	0	0	0	1	0	0	0	0	0	0	7	0	0	2	0	2	0	0	0	0	0	0	0	0	0	0	0	0	0	1	0	0	13	0	0	1	0	1	1	0	0	0	0	0	1	0
OTU_800	1	2	6	2	3	2	2	5	4	3	19	5	17	5	3	3	4	3	1	3	0	0	0	0	0	2	1	0	0	1	1	0	0	0	17	2	0	3	5	2	2	2	7	1	3	0	1	1
OTU_801	0	0	0	0	0	0	1	1	0	0	0	1	0	0	0	1	1	0	0	0	1	0	1	0	0	1	0	0	1	0	0	0	0	0	20	0	0	0	1	2	0	0	0	0	0	0	0	0
OTU_802	5	4	3	1	2	2	5	6	3	6	13	4	19	10	2	4	9	2	2	7	3	3	3	2	2	4	1	4	3	2	3	2	5	4	29	1	2	2	15	14	3	11	9	3	4	4	2	8
OTU_803	2	2	1	6	5	1	4	1	2	2	19	1	8	7	1	1	5	4	2	5	1	1	3	0	0	3	1	1	3	1	4	3	1	1	23	6	2	4	13	11	1	7	2	2	3	0	3	0
OTU_804	2	1	0	0	0	0	0	0	0	0	2	1	3	1	0	0	0	0	0	1	0	0	0	0	1	0	0	0	1	1	1	0	1	0	10	2	0	1	2	1	2	0	1	0	0	0	0	1
OTU_805	2	0	4	1	1	0	1	0	2	4	9	2	12	2	0	4	1	2	1	3	2	2	1	0	3	2	3	1	6	1	1	1	3	1	18	3	5	4	22	8	8	6	5	4	3	1	6	3
OTU_806	1	3	2	2	0	6	4	0	1	2	4	2	17	3	3	5	4	2	1	2	0	1	3	1	0	1	3	2	2	2	1	1	2	2	15	3	3	2	11	8	1	4	2	2	0	1	3	1
OTU_807	3	1	3	1	3	1	2	2	0	3	11	1	9	1	0	3	3	1	0	6	0	1	2	0	3	0	2	2	0	0	1	1	1	2	10	1	2	5	14	6	2	2	6	2	4	2	3	4
OTU_808	1	3	1	0	0	1	0	1	0	0	4	1	8	1	3	5	1	3	1	3	0	2	1	4	1	1	4	1	1	1	0	1	5	1	12	2	0	1	12	6	1	4	6	1	0	1	0	4
OTU_809	1	2	1	2	0	0	4	4	7	3	12	2	14	1	2	5	8	3	1	6	2	0	1	3	3	7	3	3	1	2	1	1	4	4	10	1	6	7	22	6	3	5	2	0	2	4	3	4
OTU_810	0	1	3	0	0	1	0	0	2	3	2	1	4	2	1	1	3	0	0	0	1	1	0	0	1	0	0	0	0	1	0	0	3	2	7	0	1	3	10	4	0	0	3	2	0	2	1	1
OTU_811	0	0	0	1	1	0	0	0	1	0	5	1	7	6	1	2	0	2	2	3	2	0	1	0	1	2	1	1	0	1	1	1	2	0	4	0	1	2	10	1	2	1	1	0	2	0	0	1
OTU_812	3	0	0	1	1	1	3	2	2	1	7	2	7	6	3	1	3	2	0	2	1	1	2	1	4	4	2	1	6	0	1	0	0	1	6	1	4	2	13	5	0	3	5	2	2	1	3	2
OTU_813	1	3	3	4	0	2	4	1	3	1	15	1	17	1	2	5	0	5	1	2	5	0	0	1	0	4	1	3	4	1	0	0	2	3	22	2	4	2	16	11	3	5	4	1	2	1	1	5
OTU_815	1	2	6	2	3	1	3	3	0	3	18	2	23	4	1	4	4	2	7	5	4	2	3	1	2	2	2	0	4	2	2	0	6	4	13	2	4	5	29	7	2	6	2	1	3	1	3	4
OTU_816	1	1	3	5	4	1	4	2	4	2	21	4	28	5	1	5	6	5	2	3	1	2	4	0	2	6	3	4	3	1	0	1	2	1	23	3	5	2	19	14	3	5	8	6	3	4	2	7
OTU_817	5	1	0	2	2	2	5	3	4	1	9	1	6	2	2	2	5	3	5	2	1	3	2	1	2	2	2	1	2	2	0	3	2	3	11	0	5	2	9	9	2	1	12	0	1	2	3	6
OTU_818	1	0	2	1	0	0	0	3	0	1	9	2	12	4	2	2	3	1	2	1	2	0	2	1	2	3	2	1	4	1	0	2	2	3	13	5	2	5	9	2	2	1	4	0	1	0	1	2
OTU_819	0	2	2	1	1	0	0	0	3	1	3	0	4	1	0	1	1	1	0	1	2	2	0	1	0	1	1	0	1	1	0	0	0	2	3	2	1	2	9	3	2	0	1	0	0	1	0	2
OTU_820	4	2	2	3	0	0	2	5	1	2	7	1	11	2	2	1	1	2	0	3	2	2	1	2	2	0	1	0	3	1	1	0	2	1	10	1	1	3	9	4	2	1	4	0	1	0	0	2
OTU_821	0	1	0	0	0	4	1	2	0	1	8	2	18	7	0	1	2	1	1	3	3	0	1	3	0	2	3	0	0	1	2	0	0	1	6	5	1	3	8	2	1	0	1	0	1	2	1	0
OTU_822	4	1	0	2	0	0	0	0	1	0	10	1	14	1	1	1	2	2	0	3	3	0	0	0	3	2	2	0	2	0	2	0	0	0	9	2	1	5	13	9	2	3	4	0	1	1	1	8
OTU_823	1	3	2	4	2	0	5	2	3	4	19	0	21	5	7	9	4	3	5	12	6	5	1	0	5	3	6	4	2	0	4	0	2	5	24	2	4	6	19	10	10	4	3	2	1	3	10	13
OTU_824	6	2	4	5	4	4	5	2	7	4	20	3	25	6	3	7	12	9	2	10	3	2	5	0	4	5	8	4	7	4	4	5	3	5	18	4	6	3	19	18	4	6	7	7	5	7	1	9
OTU_825	6	2	7	6	4	1	2	3	5	6	21	2	22	5	3	6	1	0	5	8	5	2	3	2	2	4	3	4	3	1	2	2	0	1	14	4	0	6	9	18	3	3	6	2	2	1	2	6
OTU_826	0	0	0	0	1	0	0	0	0	0	0	1	4	0	0	0	0	1	0	0	1	0	0	1	1	0	0	0	0	0	0	0	0	0	1	0	0	0	0	1	0	1	1	0	0	0	0	0
OTU_827	2	0	2	0	1	0	1	1	1	1	10	3	11	2	1	2	4	1	2	2	4	2	0	1	2	2	0	0	2	1	1	1	2	1	8	2	3	5	11	3	2	4	0	3	1	1	3	2
OTU_828	0	2	3	1	2	2	2	3	3	1	6	3	15	3	3	5	3	5	2	4	1	0	0	1	2	0	0	2	2	1	1	0	3	1	10	3	5	1	9	5	1	1	6	3	2	0	2	4
OTU_829	1	1	3	4	2	1	3	1	0	0	11	2	7	2	1	2	6	3	1	4	1	2	2	1	3	2	4	1	2	1	1	1	1	6	7	1	2	2	15	4	4	3	3	3	1	5	1	3
OTU_830	2	2	2	2	2	2	1	1	4	3	27	3	25	4	4	10	5	6	7	5	6	6	3	3	2	5	4	2	3	2	2	1	2	5	36	3	4	3	20	15	4	4	7	3	5	1	6	5
OTU_831	2	2	0	3	0	0	1	1	0	1	2	0	5	1	0	2	3	2	1	5	0	1	1	3	2	4	2	0	2	2	2	0	0	1	6	1	1	2	7	1	1	3	1	0	1	0	3	2
OTU_832	3	2	0	2	0	1	0	0	1	2	2	1	6	2	2	1	2	1	2	3	6	0	0	2	0	0	2	0	2	0	2	0	0	1	9	1	2	0	5	5	2	1	2	0	0	1	1	0
OTU_833	2	1	1	1	0	1	2	0	1	0	6	0	5	4	0	1	6	5	3	0	2	0	2	2	2	2	1	3	6	1	1	0	0	5	14	2	3	0	11	4	2	5	2	1	3	2	1	5
OTU_834	1	4	0	2	1	1	2	0	1	1	12	1	11	2	0	2	1	0	2	2	2	0	4	3	2	1	2	0	2	1	1	0	2	2	14	2	1	3	8	4	1	2	5	2	1	2	2	2
OTU_835	3	1	1	0	2	1	2	1	2	1	13	2	6	2	1	2	2	1	0	3	2	0	1	1	1	1	1	2	3	0	2	1	2	1	8	3	3	5	4	4	1	6	3	2	1	2	2	5
OTU_836	4	1	1	5	1	2	4	2	0	4	7	1	8	4	1	2	5	2	3	2	2	0	3	0	0	1	2	0	5	2	2	0	1	2	10	3	3	3	9	9	7	3	3	3	2	1	2	5
OTU_837	1	3	0	13	1	1	3	1	1	1	3	1	25	9	2	1	3	6	3	4	1	0	1	2	3	3	0	1	2	0	0	3	1	3	15	1	0	2	8	16	1	7	8	4	1	0	2	3
OTU_838	4	1	4	5	5	4	2	1	4	2	15	2	23	4	2	1	5	3	4	5	4	5	1	3	2	2	0	1	5	3	4	1	3	3	17	2	4	1	24	12	6	6	2	5	2	1	2	8
OTU_839	3	0	2	0	2	1	5	0	1	0	4	0	10	1	1	1	0	0	0	2	0	0	1	1	0	1	1	2	2	0	0	1	1	1	2	1	1	2	8	5	0	3	1	0	0	0	0	3
OTU_840	0	0	0	1	1	1	2	0	2	2	2	3	7	1	0	2	6	1	0	3	1	0	3	1	2	3	0	0	1	0	0	1	0	1	6	4	2	3	8	6	0	1	1	1	0	2	1	1
OTU_841	4	2	2	2	3	3	4	1	3	5	9	4	14	4	2	4	4	3	0	6	5	4	2	4	2	2	5	1	4	2	3	1	3	4	18	6	3	4	18	10	4	8	3	1	2	0	6	6
OTU_842	2	0	1	2	1	3	0	1	0	0	14	1	6	3	2	0	2	2	1	1	3	2	2	1	0	5	6	0	6	2	2	1	4	3	17	1	5	6	10	9	3	6	1	0	4	5	1	5
OTU_843	1	0	1	0	1	1	1	1	0	1	4	1	6	0	2	2	2	1	1	3	0	2	1	0	1	1	0	0	0	1	1	0	3	2	9	0	1	0	6	3	2	1	1	0	1	1	0	0
OTU_844	1	2	1	2	3	1	1	0	2	2	9	4	13	1	3	3	4	4	3	7	2	1	2	1	2	2	0	3	2	2	1	5	1	4	23	4	4	0	16	8	3	2	4	2	2	2	2	5
OTU_845	5	3	4	6	6	2	5	4	6	1	16	5	27	5	1	2	5	5	3	4	2	2	1	2	3	5	5	2	5	3	2	1	2	7	38	3	11	5	27	16	3	2	4	2	3	5	5	4
OTU_846	20	19	16	19	10	12	18	13	21	13	64	18	77	27	13	23	27	23	14	25	16	23	17	21	4	18	22	11	27	14	7	12	15	18	59	19	25	28	75	27	15	18	38	20	22	13	21	22
OTU_847	5	6	7	9	7	8	7	3	7	3	26	4	24	9	4	6	12	10	6	12	5	6	3	6	10	8	8	6	11	6	4	3	4	15	20	9	9	11	37	27	9	10	13	5	4	9	6	10
OTU_848	1	0	0	0	0	1	0	2	1	1	9	0	7	1	0	1	0	0	1	0	2	1	1	0	2	0	0	0	0	0	0	1	2	2	3	0	0	1	1	0	2	2	0	0	1	2	1	1
OTU_849	2	2	2	2	0	2	5	2	2	4	10	1	7	1	0	2	5	0	2	5	0	1	0	1	1	2	2	0	0	4	3	1	2	0	6	3	4	1	9	6	2	4	1	1	2	1	2	1
OTU_850	2	0	1	2	3	2	3	0	0	0	19	3	15	2	2	2	2	4	3	4	0	3	1	0	0	4	1	0	3	2	0	0	4	2	11	4	3	3	17	6	2	2	3	3	2	2	2	4
OTU_851	4	3	2	10	1	4	4	2	7	3	16	2	18	7	2	5	4	6	0	4	1	5	7	1	5	5	2	1	5	5	0	1	3	6	25	5	7	3	18	19	4	4	9	3	3	8	2	5
OTU_852	1	0	1	0	2	0	4	3	1	2	12	1	8	3	2	2	4	2	2	1	2	0	0	0	2	0	0	0	3	0	0	2	4	3	8	3	5	1	7	10	0	0	0	3	2	0	0	4
OTU_853	3	1	2	2	1	1	1	1	0	1	11	2	7	1	2	0	3	2	2	0	1	1	3	3	3	2	2	0	0	1	1	1	0	1	13	3	4	2	7	6	4	1	0	0	3	1	1	2
OTU_854	2	0	0	2	2	3	1	2	4	4	7	5	13	3	1	2	0	1	0	4	1	2	2	1	2	0	1	0	2	1	0	0	6	0	17	2	2	3	6	12	1	3	0	5	1	4	1	7
OTU_855	3	4	3	1	1	3	1	1	1	4	15	1	24	2	3	6	6	1	2	3	0	1	4	2	1	2	2	0	6	3	0	2	0	2	16	3	2	3	15	13	4	7	4	0	2	2	2	7
OTU_856	2	2	3	1	2	2	2	3	5	2	18	4	20	5	6	5	7	5	2	5	1	2	2	2	5	6	3	0	5	2	4	1	5	2	19	3	7	4	19	4	3	6	8	1	3	2	7	4
OTU_857	0	0	0	0	0	1	0	0	0	0	8	1	11	0	0	0	2	0	0	1	2	0	1	1	1	2	0	1	0	1	1	0	1	1	6	2	2	0	0	3	0	0	0	0	1	0	0	4
OTU_858	3	1	3	3	1	3	0	2	1	3	17	2	17	1	2	2	4	4	0	5	3	5	1	6	4	3	5	3	5	4	0	3	2	0	20	5	8	5	11	6	2	0	2	1	3	2	3	3
OTU_859	2	0	2	1	1	0	0	0	0	2	6	1	9	4	1	2	2	3	4	1	2	2	1	0	2	1	2	2	3	2	0	2	3	1	7	3	2	3	5	7	0	0	2	5	1	2	2	3
OTU_860	0	2	1	0	0	1	0	1	1	1	6	0	11	0	0	3	3	2	0	2	0	1	0	0	0	0	0	0	2	2	0	0	1	0	9	1	0	1	10	3	3	1	2	0	0	1	1	2
OTU_861	2	0	1	0	2	1	3	0	3	1	12	0	14	3	0	2	4	2	2	6	1	0	0	1	1	1	3	3	0	1	1	1	1	2	9	0	0	1	9	6	0	4	2	3	1	0	2	4
OTU_862	1	2	1	1	1	0	1	1	0	2	12	2	11	5	0	2	1	2	1	1	2	1	1	0	2	2	0	0	1	1	1	1	1	4	12	6	0	5	7	5	2	2	2	0	0	2	0	1
OTU_863	0	3	2	1	1	3	0	0	1	2	10	2	20	6	1	1	8	1	3	7	4	6	2	2	0	4	4	1	2	2	1	2	2	1	18	6	1	4	10	3	3	5	3	2	2	0	5	6
OTU_864	1	2	0	2	0	0	0	0	1	2	7	3	12	1	0	0	6	1	0	0	0	0	3	0	0	0	1	1	1	0	2	0	1	4	10	3	3	0	6	2	0	0	2	0	0	3	5	4
OTU_865	1	1	3	2	3	2	7	2	3	4	18	3	18	6	3	2	5	2	2	4	2	1	2	2	3	0	7	4	6	1	1	3	4	3	20	4	8	5	9	5	4	7	6	1	2	2	7	2
OTU_866	5	0	2	0	1	1	2	0	2	2	10	0	14	4	1	0	2	1	1	7	3	1	2	0	1	0	1	7	3	3	3	1	3	1	10	5	4	3	13	9	3	3	2	2	4	2	1	1
OTU_867	0	0	3	2	4	1	2	0	2	2	8	1	20	2	0	0	1	0	1	2	3	0	4	0	4	2	2	1	1	3	1	3	2	5	14	1	0	5	12	1	1	2	3	3	1	0	1	4
OTU_868	1	0	1	1	3	0	3	0	1	5	6	1	11	1	1	3	3	2	0	1	1	5	0	1	1	0	4	0	3	3	0	1	8	2	7	2	1	1	8	2	4	2	4	1	3	1	1	2
OTU_869	1	0	1	0	0	0	0	3	0	0	3	0	11	0	0	0	1	1	1	1	0	0	1	0	1	0	0	0	0	0	0	0	0	0	2	0	0	0	5	0	1	0	2	0	0	0	0	0
OTU_870	1	2	0	2	0	2	3	1	0	1	5	2	11	3	1	1	4	1	0	2	2	0	1	0	0	0	0	1	1	0	2	0	0	0	7	0	2	2	2	4	2	1	1	1	0	2	1	3
OTU_871	2	2	0	2	1	2	1	2	0	0	5	0	9	2	1	4	2	5	0	0	2	1	0	6	1	4	0	5	11	1	0	0	2	7	4	1	4	10	6	0	0	0	6	1	0	2	4	3
OTU_872	3	1	0	1	0	0	0	0	2	2	4	0	2	1	2	2	3	0	0	1	2	1	2	0	2	1	0	0	0	1	0	0	1	0	10	1	0	2	4	5	0	0	4	0	0	0	0	2
OTU_873	0	0	0	0	2	0	2	0	1	2	6	0	10	2	2	0	1	0	1	5	2	0	0	0	0	1	3	1	2	1	2	1	1	2	13	0	3	0	5	3	0	1	3	0	0	3	0	0
OTU_874	4	3	3	4	0	0	5	5	3	2	14	2	18	2	3	3	4	4	5	3	0	5	3	0	0	2	8	5	3	1	4	1	1	1	18	1	7	0	12	16	5	4	2	1	4	3	4	6
OTU_875	1	3	4	6	0	2	3	6	0	0	12	1	13	6	1	5	4	1	1	8	0	1	4	0	4	4	4	0	1	3	3	3	1	1	19	6	2	2	15	8	2	2	6	0	1	2	1	4
OTU_876	2	0	2	3	1	1	2	1	2	1	6	0	7	4	2	2	5	2	0	3	0	1	0	1	0	3	2	1	1	2	1	1	0	0	10	3	1	4	9	4	1	4	1	0	2	2	1	4
OTU_877	3	0	0	2	1	1	1	1	2	1	7	0	14	3	1	3	0	1	3	2	3	2	2	1	1	0	0	0	3	1	1	2	0	1	15	2	1	3	4	5	0	2	3	2	3	2	1	2
OTU_878	1	0	0	0	0	0	2	5	0	1	7	1	6	2	2	2	3	3	1	3	1	0	1	0	1	3	1	1	1	0	0	1	2	3	10	1	1	4	3	3	1	2	2	0	3	1	0	6
OTU_879	19	10	8	18	11	9	7	10	12	13	18	9	13	6	9	2	5	11	10	10	2	5	7	10	11	13	11	5	9	13	6	10	4	6	24	9	11	10	6	5	9	13	5	14	14	11	10	9
OTU_880	6	1	2	3	1	3	0	1	1	6	8	3	14	3	4	2	4	3	3	6	1	1	3	4	1	2	2	4	1	1	3	1	6	3	20	5	4	5	17	7	3	5	5	2	4	4	4	11
OTU_881	4	0	3	4	3	3	1	1	3	4	16	1	19	4	5	4	5	6	2	4	3	2	6	0	3	7	3	3	3	7	2	2	1	3	31	4	5	7	12	5	3	5	1	1	5	4	5	2
OTU_882	2	3	1	1	0	2	0	0	0	1	5	2	4	1	2	3	2	0	0	1	0	1	1	1	0	0	2	1	1	2	0	0	1	0	10	0	5	1	3	3	3	2	3	0	1	1	3	2
OTU_883	4	0	2	2	1	1	1	2	2	1	10	2	7	0	2	1	4	2	4	3	3	0	2	0	0	2	3	1	2	0	1	0	1	0	12	2	2	4	9	7	3	3	6	0	2	1	0	1
OTU_884	2	0	3	0	0	1	0	0	1	2	13	1	3	2	2	0	5	2	1	5	2	0	0	2	1	2	1	1	2	0	1	1	0	2	13	2	3	0	5	3	4	5	3	2	2	3	0	1
OTU_885	1	2	1	3	1	0	0	0	1	1	9	2	9	5	0	3	4	0	4	2	4	1	2	1	1	5	2	0	0	1	1	1	3	1	16	2	3	2	10	10	4	2	7	1	0	2	2	1
OTU_886	1	0	1	0	1	0	2	3	1	1	10	3	6	1	0	2	3	2	1	4	2	0	0	0	0	0	2	3	2	0	2	1	1	1	14	1	0	3	8	3	3	2	2	1	3	0	3	3
OTU_887	0	0	1	1	1	0	0	1	0	2	0	2	2	0	3	4	0	3	0	1	0	0	2	1	1	1	0	2	0	0	1	1	0	2	10	2	0	0	5	2	1	2	1	1	0	2	0	4
OTU_888	2	1	0	1	0	0	2	1	1	1	7	1	5	1	0	1	3	0	2	2	0	0	3	1	0	2	1	0	1	1	0	0	2	0	9	2	3	1	8	4	0	3	2	0	1	3	1	4
OTU_889	1	0	4	1	1	0	0	0	0	1	2	1	1	2	0	2	0	5	0	5	2	1	1	0	0	1	0	1	2	0	0	0	0	1	9	0	1	0	5	3	2	1	3	0	0	0	2	2
OTU_890	0	1	1	4	1	0	4	2	2	1	4	3	14	1	1	5	3	5	0	1	5	1	3	1	2	2	2	2	2	4	1	0	0	2	20	3	2	4	11	6	4	7	5	2	2	3	1	2
OTU_891	7	3	2	1	3	4	3	3	0	1	8	3	18	4	2	4	5	2	3	3	2	2	4	1	3	1	2	1	1	4	1	0	6	2	22	5	4	1	23	5	6	3	5	0	3	5	1	5
OTU_892	2	0	0	0	2	1	1	2	1	0	3	0	4	0	0	1	1	0	0	1	2	0	0	1	4	0	2	1	0	1	1	0	1	1	10	0	3	0	9	3	0	0	1	1	0	2	2	2
OTU_893	0	2	0	0	2	0	1	0	3	2	9	0	16	8	1	1	3	5	0	4	1	1	2	1	2	1	2	2	1	1	0	0	1	0	14	2	1	0	8	7	3	1	1	1	0	0	1	3
OTU_894	0	0	0	0	0	0	0	0	0	0	1	1	1	0	0	1	0	0	0	0	0	0	0	0	0	1	0	0	0	0	0	0	0	1	9	0	0	0	1	1	0	1	0	0	0	0	0	0
OTU_895	1	2	1	0	1	0	0	2	2	5	5	1	9	2	1	3	1	0	1	2	0	1	1	1	0	1	1	2	0	1	1	1	1	2	13	0	1	2	8	2	5	3	3	1	0	3	0	2
OTU_896	3	1	0	1	2	2	0	1	1	0	4	0	4	0	0	2	2	2	0	1	2	0	1	0	1	1	1	0	1	0	0	0	3	1	11	3	3	0	9	1	1	1	1	0	1	0	2	2
OTU_897	4	1	2	1	3	3	3	1	2	2	10	2	13	3	0	5	3	2	1	2	2	1	1	0	1	2	2	1	2	1	1	1	1	2	9	1	1	4	14	7	2	0	3	1	1	2	0	1
OTU_898	0	2	2	2	2	1	0	5	4	1	3	0	6	0	0	1	0	0	0	4	0	0	0	0	0	1	2	0	1	0	0	0	0	1	9	0	0	1	9	6	2	0	1	0	0	2	0	1
OTU_899	0	1	0	2	0	0	0	0	1	2	2	0	5	2	2	4	1	2	2	1	2	1	0	0	0	0	3	4	2	0	0	0	1	1	8	0	2	1	14	3	2	3	1	0	2	0	0	0
OTU_900	2	2	0	2	1	2	2	0	0	5	2	0	5	2	2	2	1	2	2	2	1	0	0	1	0	0	2	0	2	3	1	2	0	4	9	3	1	1	14	6	1	0	3	3	0	0	1	1
OTU_901	5	3	3	5	5	0	4	5	3	5	10	1	16	7	5	8	7	3	1	3	1	4	1	3	5	2	5	2	3	2	2	2	2	1	15	2	1	3	18	13	2	3	4	5	1	4	4	6
OTU_902	0	3	0	2	3	1	1	1	1	5	9	4	13	1	0	1	2	3	0	3	1	2	2	0	1	3	1	0	4	2	1	2	2	1	15	0	4	1	9	6	2	2	2	1	2	2	0	6
OTU_903	4	3	5	6	0	1	3	0	1	1	5	4	8	0	3	3	2	2	1	5	4	1	5	2	1	5	5	3	9	3	2	2	2	4	10	4	7	7	20	10	3	2	5	4	4	1	4	5
OTU_904	2	1	1	2	0	0	1	1	2	0	7	1	9	2	2	2	0	2	3	2	0	1	3	1	0	2	3	1	3	1	0	1	1	0	14	4	2	5	11	3	4	1	5	2	0	0	1	3
OTU_905	2	2	1	2	0	2	1	2	0	0	11	1	6	1	0	3	2	2	1	2	1	0	0	0	3	3	1	0	5	4	1	0	2	1	10	1	0	2	9	5	3	2	2	2	0	1	4	7
OTU_906	1	1	1	0	1	1	1	0	3	2	2	0	3	1	0	1	4	0	1	1	0	0	0	0	0	1	0	2	1	3	1	1	1	2	3	1	1	0	12	5	2	2	5	0	1	2	2	4
OTU_907	2	1	3	1	1	0	3	2	4	2	8	0	10	3	2	0	2	2	1	3	6	1	2	4	1	0	1	0	2	4	2	0	1	2	11	2	2	5	5	11	1	3	9	3	4	3	3	8
OTU_908	8	4	1	0	0	1	2	4	2	4	18	4	22	3	4	5	3	9	2	6	5	2	6	1	1	4	4	5	6	2	1	1	3	8	15	9	7	5	15	9	4	4	7	4	6	2	3	12
OTU_909	3	1	6	1	2	0	0	0	3	1	9	1	16	1	2	3	2	1	4	3	4	2	2	1	2	3	1	1	2	1	1	2	4	6	12	5	2	0	10	8	3	1	3	3	2	2	4	5
OTU_910	8	4	7	7	10	3	2	7	5	7	25	3	18	2	6	7	13	10	9	12	6	3	1	7	0	9	1	4	14	6	6	1	6	2	22	8	9	5	13	19	2	6	8	2	6	4	10	16
OTU_911	2	0	1	0	2	0	0	0	0	3	4	1	5	0	0	0	2	0	0	1	0	1	0	0	2	0	0	1	2	1	1	1	0	0	3	1	4	4	4	2	2	1	2	1	0	0	1	2
OTU_912	3	1	3	1	2	1	3	2	0	6	15	0	14	5	1	1	3	7	1	4	2	3	5	0	1	1	2	2	2	2	1	2	3	1	15	1	1	6	20	6	1	0	6	3	1	4	1	4
OTU_913	3	1	4	2	4	1	1	2	3	4	23	5	26	3	2	6	4	2	5	7	1	2	1	0	0	3	0	2	6	2	3	0	2	1	8	2	5	0	15	15	1	0	8	0	0	4	2	12
OTU_914	1	0	1	3	1	2	0	0	1	3	7	0	9	2	2	4	1	4	2	7	4	1	2	1	3	5	6	3	2	3	1	0	3	1	20	2	4	1	8	9	2	3	1	3	3	3	3	5
OTU_915	1	1	0	1	1	0	0	2	0	0	3	1	1	1	2	0	0	0	0	2	0	0	2	1	0	1	0	0	0	0	0	0	1	1	5	0	2	0	1	0	2	1	2	1	0	0	0	1
OTU_916	5	5	3	7	1	2	4	4	3	6	15	6	24	6	1	8	8	2	7	10	5	4	1	7	5	5	7	6	8	4	2	4	3	9	11	9	14	10	30	17	3	10	4	6	3	2	4	14
OTU_917	5	2	3	3	3	2	2	2	2	4	19	5	24	4	0	6	9	1	2	2	4	1	3	1	4	4	5	3	3	2	0	2	1	3	17	2	5	4	14	8	4	4	5	2	2	5	1	1
OTU_918	1	1	1	3	2	1	1	2	1	0	11	0	9	2	2	5	4	3	2	1	0	0	5	0	0	0	2	0	5	0	0	1	0	0	13	1	5	4	8	4	5	2	4	0	0	0	4	8
OTU_919	1	2	1	1	2	1	2	0	0	3	5	1	13	0	3	3	1	0	5	1	1	4	2	1	0	4	2	6	3	0	2	0	3	1	15	1	0	2	6	7	2	1	5	2	0	0	1	3
OTU_920	5	0	2	1	2	2	3	0	3	2	7	4	7	3	1	3	4	3	0	7	2	1	1	3	4	5	3	2	1	2	0	0	5	1	9	2	1	0	9	2	1	0	1	5	2	1	0	0
OTU_921	2	0	3	4	0	2	6	2	1	4	12	4	20	5	3	2	1	1	0	2	5	1	4	2	2	9	5	1	6	1	3	1	0	5	19	5	4	4	14	9	4	6	3	3	1	3	1	12
OTU_922	2	0	1	0	1	2	2	2	2	0	3	1	5	2	0	1	2	0	0	2	0	1	0	3	0	0	0	0	0	0	0	0	2	2	2	0	2	1	6	0	2	1	2	1	1	0	0	1
OTU_923	0	2	3	0	1	1	1	0	3	0	3	1	7	4	1	0	0	3	0	1	1	0	1	0	2	1	0	4	3	0	0	0	1	0	9	0	4	5	16	4	0	1	5	1	1	1	2	3
OTU_924	0	0	0	1	1	0	0	1	0	0	4	1	5	1	0	2	1	0	1	1	0	0	0	0	1	0	0	0	1	0	1	0	4	3	9	1	2	1	1	4	1	1	2	0	2	1	0	0
OTU_925	1	1	2	0	1	0	0	0	1	1	4	0	5	0	0	0	2	0	2	1	0	1	0	1	1	1	1	1	0	1	1	0	2	1	5	2	0	0	0	2	0	1	2	1	3	0	0	2
OTU_926	0	0	0	2	1	1	0	4	2	2	18	2	19	4	2	6	1	4	1	8	1	6	2	1	1	2	1	2	8	0	1	0	4	3	16	5	5	5	18	10	2	2	3	2	3	1	2	1
OTU_927	3	1	3	7	2	2	1	2	3	5	21	2	15	6	4	8	7	2	2	9	6	2	6	2	5	8	1	4	3	3	2	0	2	3	30	7	2	7	17	13	4	9	5	4	6	1	6	8
OTU_928	1	2	1	1	6	1	1	1	2	2	8	2	9	0	0	2	2	1	0	1	0	0	1	1	1	1	1	0	1	0	1	2	2	3	6	2	0	0	4	4	0	0	4	0	1	1	0	3
OTU_929	33	19	26	30	36	17	24	16	29	17	64	24	85	41	28	39	25	34	23	46	28	26	20	23	34	30	30	17	41	23	15	16	27	21	78	32	49	41	90	68	33	21	33	24	30	22	18	37
OTU_930	1	1	2	3	2	1	3	3	2	2	10	2	11	2	2	4	0	3	0	2	1	2	3	0	2	1	0	1	4	3	3	0	1	3	11	1	2	1	7	6	3	1	2	0	1	2	1	4
OTU_931	0	0	2	1	1	1	0	1	2	0	8	0	4	3	0	2	4	2	0	0	2	1	1	0	1	1	1	0	2	3	0	0	1	1	2	1	2	3	4	4	0	4	1	1	2	3	0	0
OTU_932	0	0	0	0	3	0	1	2	0	0	9	0	3	0	0	1	0	1	0	0	0	0	0	0	0	1	1	0	0	0	0	0	0	0	4	0	1	0	1	3	0	1	3	0	0	1	0	1
OTU_933	1	1	0	0	1	0	2	0	1	1	13	0	7	1	2	0	3	0	0	5	0	1	3	0	0	1	1	0	2	1	0	1	1	1	4	3	3	2	5	7	1	0	1	2	1	1	2	0
OTU_934	0	2	2	3	1	0	0	1	1	0	8	3	6	2	0	4	2	5	1	2	2	0	1	0	1	1	0	1	1	0	1	0	2	0	6	0	0	1	5	7	3	1	1	2	2	1	2	0
OTU_935	1	4	2	3	2	2	3	6	0	2	20	2	22	4	4	1	8	4	6	7	3	4	3	4	3	3	4	2	4	0	1	3	3	3	23	3	7	4	16	5	3	6	5	0	2	3	0	2
OTU_936	1	1	0	1	1	2	0	0	0	3	9	0	3	2	1	0	1	0	1	3	0	3	1	0	2	0	0	1	1	0	0	1	1	1	4	0	1	0	5	1	1	0	2	1	1	1	1	1
OTU_937	1	2	1	1	3	0	0	1	5	1	25	2	8	2	4	0	2	1	1	2	1	0	3	2	1	1	1	1	2	0	2	0	3	3	14	2	0	1	12	7	2	2	3	2	2	3	1	4
OTU_938	1	0	0	0	1	1	0	1	0	0	8	1	4	0	0	1	1	1	0	0	1	0	1	0	0	0	1	0	1	0	2	1	1	0	5	0	0	2	5	1	1	2	1	0	2	0	0	1
OTU_939	1	1	0	1	2	1	1	0	0	0	11	1	6	1	1	0	2	1	1	2	2	2	1	0	0	2	1	1	3	0	1	0	3	1	6	0	3	1	5	5	1	0	4	0	1	0	2	2
OTU_940	2	2	2	0	0	1	0	1	2	2	10	1	12	4	1	5	4	3	2	1	2	1	1	2	0	1	0	1	2	1	1	0	2	5	14	1	2	0	6	3	2	1	5	3	3	0	0	0
OTU_941	5	0	1	1	1	2	1	4	2	6	20	2	19	1	2	0	5	3	1	8	2	3	1	0	5	2	3	2	2	2	0	1	3	3	12	2	9	8	14	14	2	4	1	4	4	0	2	7
OTU_942	0	1	0	0	1	2	0	0	0	0	8	0	3	1	0	2	2	3	0	2	2	0	0	0	0	0	1	1	2	0	0	0	0	1	2	1	1	0	9	3	0	1	0	1	1	0	2	2
OTU_943	0	0	1	0	0	0	0	0	0	0	8	0	5	0	0	0	0	0	0	0	0	0	0	0	0	0	0	1	1	0	0	1	0	1	0	0	0	1	0	0	0	0	0	0	0	0	0	0
OTU_944	1	1	1	0	1	1	1	2	0	1	10	1	3	1	1	3	2	0	1	1	1	1	0	0	0	0	1	0	0	3	1	0	0	1	4	0	1	0	9	3	2	0	0	1	1	2	3	1
OTU_945	1	0	1	2	0	0	0	0	1	0	4	1	8	1	1	3	3	1	0	1	0	0	2	1	0	2	0	0	0	1	1	0	1	0	2	1	0	0	3	2	1	3	1	1	3	0	0	1
OTU_946	8	4	6	9	1	0	4	4	5	4	14	5	21	7	1	2	9	6	1	7	1	1	4	2	6	5	11	4	4	5	4	2	6	5	22	6	6	7	23	10	2	7	8	1	2	3	1	7
OTU_947	25	25	12	30	17	18	10	16	18	12	77	13	86	38	18	29	17	19	20	37	22	17	29	12	17	20	12	23	31	24	15	17	15	22	114	31	30	29	76	32	26	33	30	19	22	16	19	25
OTU_948	1	0	0	0	1	0	1	0	1	0	1	0	10	2	2	3	4	4	2	1	0	2	1	0	0	2	3	0	1	4	1	1	1	3	11	0	2	1	8	7	1	4	3	0	0	1	2	4
OTU_949	3	1	0	0	2	1	1	3	2	0	5	1	12	1	2	0	0	1	2	3	4	2	1	4	1	0	1	0	5	0	0	1	2	3	9	0	2	1	4	7	0	0	3	1	1	0	0	5
OTU_950	1	0	2	0	1	0	0	1	0	0	4	0	10	0	1	1	0	3	0	1	0	0	0	0	0	0	0	0	1	0	0	0	0	0	9	0	1	1	5	5	0	2	0	1	1	3	0	1
OTU_951	4	1	1	1	2	2	0	3	1	0	9	1	11	2	2	3	3	2	2	2	1	2	1	1	1	2	2	0	1	0	3	0	2	0	9	3	4	3	14	5	2	2	1	0	1	1	3	5
OTU_952	4	5	4	1	2	1	2	4	4	4	10	2	13	6	1	4	4	2	4	2	0	1	1	0	5	5	2	3	5	1	1	0	3	0	15	5	3	3	10	9	3	2	5	3	2	0	2	3
OTU_953	0	1	0	0	0	1	0	0	0	0	1	0	8	2	1	0	0	2	1	1	0	0	1	0	0	0	2	0	0	0	0	1	1	1	1	2	0	0	3	1	0	0	0	1	0	0	0	0
OTU_954	1	3	0	0	1	1	0	1	1	0	5	1	10	3	0	4	1	3	1	5	1	2	1	2	0	2	0	1	2	1	1	0	0	0	8	3	2	0	5	5	1	2	2	0	0	0	0	2
OTU_955	2	4	1	2	1	1	1	1	3	2	7	2	15	2	5	3	2	2	2	2	2	1	2	1	1	5	2	0	0	2	1	1	3	0	11	3	3	4	12	6	4	3	4	2	0	1	1	7
OTU_956	1	0	2	1	0	0	2	1	2	1	4	0	11	3	2	0	1	0	0	1	0	1	1	0	1	0	1	0	2	1	1	0	1	0	3	0	1	0	8	6	1	0	3	0	0	0	1	1
OTU_957	0	1	0	0	5	2	2	1	1	0	3	0	12	0	2	2	2	3	0	1	2	1	1	2	0	1	0	1	2	1	1	3	0	0	6	1	1	1	12	4	1	1	4	0	1	2	1	0
OTU_958	2	1	0	1	4	3	0	3	8	3	15	1	21	7	3	5	3	6	2	5	4	1	4	2	4	1	2	1	1	1	0	1	3	4	16	0	0	1	5	10	3	5	3	2	1	1	1	3
OTU_959	5	1	3	3	2	0	0	1	2	2	8	2	13	4	3	4	6	4	2	5	2	2	2	1	1	1	1	4	2	1	1	0	3	2	10	2	2	2	10	3	1	4	2	2	0	1	0	2
OTU_960	6	0	0	1	1	1	2	3	1	4	12	1	12	3	0	6	3	3	1	2	1	1	3	2	3	0	0	0	4	1	1	1	2	0	10	4	5	3	10	7	0	1	2	2	4	3	2	4
OTU_961	1	0	1	1	0	0	0	0	1	1	3	2	8	5	0	0	0	2	1	0	0	0	2	0	0	1	1	1	1	0	0	0	0	2	8	1	0	0	1	3	0	2	2	0	1	0	1	2
OTU_962	0	1	0	1	3	1	0	1	1	3	13	3	15	3	2	1	2	0	1	3	0	1	0	0	0	1	1	0	1	0	0	0	0	1	15	0	1	0	5	3	2	0	1	2	2	3	5	1
OTU_963	8	2	3	5	4	2	3	3	2	3	14	4	21	5	3	6	6	2	1	8	1	3	1	2	2	4	6	2	5	8	4	2	3	6	24	4	7	4	22	16	7	5	5	3	5	5	6	10
OTU_964	0	0	1	1	0	0	0	1	0	0	3	0	8	1	0	2	1	2	0	1	0	0	1	0	0	0	0	0	1	1	1	0	0	0	2	0	0	0	9	2	0	1	3	0	1	0	0	1
OTU_965	3	3	4	4	3	0	1	2	3	4	12	3	14	2	3	2	3	5	1	5	6	1	4	4	5	1	4	1	7	2	2	1	4	4	18	6	2	4	13	9	3	6	6	3	2	1	2	9
OTU_966	2	0	0	2	3	1	0	0	0	1	1	1	8	2	2	2	1	0	0	0	0	1	1	0	1	1	1	3	0	1	3	0	1	1	4	2	0	2	6	1	2	1	0	0	0	0	0	2
OTU_967	1	0	0	1	2	1	2	2	3	0	8	0	9	3	0	2	2	1	2	1	1	1	1	0	1	2	2	2	7	0	1	1	2	1	12	3	2	3	9	4	0	1	3	3	1	0	0	0
OTU_968	0	0	0	0	1	0	1	2	0	1	3	0	6	2	1	0	3	2	0	1	1	1	0	1	1	0	1	0	0	0	0	1	3	1	9	1	0	0	4	7	3	2	1	0	0	1	0	0
OTU_969	2	1	3	1	2	1	0	2	2	2	8	2	12	1	0	2	6	3	5	4	1	1	3	1	2	3	0	0	5	2	2	1	2	6	21	4	2	3	7	8	2	1	5	0	2	3	5	1
OTU_970	1	1	0	0	0	1	0	0	0	0	2	1	2	0	0	0	1	3	1	0	0	1	1	1	0	1	0	0	2	2	0	0	0	0	8	0	0	0	2	0	1	0	3	1	0	1	1	0
OTU_971	3	3	2	2	3	1	4	2	1	4	9	4	11	9	2	3	6	5	3	6	2	0	5	2	0	3	2	1	6	2	0	2	3	4	13	1	2	0	7	6	5	4	7	0	2	2	2	7
OTU_972	0	0	2	0	1	2	2	1	0	0	1	0	0	0	2	0	2	0	0	2	3	0	1	0	0	0	0	0	1	0	1	1	0	0	8	0	1	0	5	2	0	0	1	0	2	0	0	2
OTU_973	5	0	4	2	2	4	1	0	0	2	11	2	11	5	8	0	4	6	1	7	2	1	8	2	4	3	3	0	4	1	2	1	8	4	22	7	10	4	12	13	2	8	4	0	2	7	5	5
OTU_974	0	0	2	1	2	0	0	0	1	5	2	0	3	2	0	2	2	1	0	1	0	1	0	3	0	2	1	0	1	1	0	1	1	2	12	0	1	2	4	4	0	0	1	3	1	0	1	2
OTU_975	3	1	2	3	2	0	2	1	2	6	18	2	11	4	5	4	7	0	0	1	3	2	3	2	1	6	2	3	8	2	2	1	1	2	24	4	2	5	11	15	2	3	6	3	2	4	3	7
OTU_976	0	0	1	0	0	0	4	1	2	2	4	1	6	0	1	3	4	2	2	2	1	2	0	0	0	1	1	0	2	1	0	3	5	1	14	2	2	0	10	2	3	1	2	0	1	2	1	0
OTU_977	1	0	5	2	2	2	2	2	1	0	8	3	4	0	0	2	1	0	0	3	0	2	1	1	1	4	2	1	2	2	0	0	3	2	11	1	1	1	4	4	1	3	3	1	0	1	2	1
OTU_978	4	1	0	0	1	1	1	4	1	1	8	0	8	0	2	3	0	1	1	3	1	1	1	1	1	2	0	1	0	1	1	1	3	1	13	1	2	1	9	4	2	3	3	3	0	2	1	3
OTU_979	1	3	0	2	1	0	0	1	0	1	6	1	3	3	0	1	2	1	1	3	5	1	2	0	2	0	2	0	2	1	1	2	1	1	8	1	0	1	4	3	0	1	2	0	0	0	0	1
OTU_980	0	0	4	0	1	0	2	3	2	0	9	0	5	0	1	1	0	1	1	0	2	2	1	0	4	0	1	0	0	0	1	1	1	1	10	2	0	2	6	5	3	2	0	1	0	0	0	1
OTU_982	0	0	2	0	2	0	2	0	2	0	0	1	1	1	0	8	0	10	0	8	0	1	3	0	1	1	0	3	1	0	0	0	0	1	9	0	1	0	4	1	0	0	0	4	0	0	1	1
OTU_983	5	0	0	1	4	2	3	4	4	1	10	2	9	1	0	3	0	2	1	2	3	0	2	2	0	0	2	2	1	0	1	2	4	1	23	3	5	2	13	5	3	7	3	3	0	1	2	1
OTU_984	0	0	0	0	1	1	1	0	3	1	4	0	15	1	2	3	1	0	0	1	1	1	0	3	2	0	0	0	4	3	0	1	0	1	15	5	3	2	6	4	2	1	0	3	1	2	2	3
OTU_985	0	0	1	3	2	1	0	0	4	0	7	1	8	0	1	1	3	0	0	1	1	2	1	0	0	1	1	2	0	0	1	0	2	0	8	0	1	0	6	1	1	2	2	0	1	0	0	5
OTU_986	2	1	1	2	2	2	2	0	1	4	7	2	6	3	1	1	1	0	1	3	2	1	2	1	3	1	0	1	5	5	0	0	5	1	16	1	0	2	8	6	2	2	3	1	0	2	3	7
OTU_987	4	1	3	8	1	4	5	0	2	2	25	6	31	6	1	6	8	4	2	8	5	4	6	3	7	10	7	3	7	1	1	0	8	11	37	4	5	5	39	26	4	5	6	0	5	4	3	6
OTU_988	1	0	1	1	0	0	0	1	4	2	5	2	4	0	1	0	1	3	0	3	1	1	0	1	0	1	2	1	0	1	0	1	2	1	14	0	5	1	5	6	2	3	1	0	1	0	1	1
OTU_989	6	2	3	2	0	0	2	0	0	3	15	1	16	1	2	9	1	1	1	5	3	5	2	1	2	2	1	3	3	1	0	1	4	2	17	3	4	1	10	3	3	4	2	2	0	2	3	4
OTU_990	6	3	5	11	9	5	3	9	3	2	26	4	39	7	0	21	8	4	7	8	4	1	3	0	4	7	2	9	8	5	1	0	12	7	24	10	8	12	35	22	6	6	12	1	4	4	4	13
OTU_991	0	0	0	0	0	0	0	0	1	0	2	0	3	1	0	0	0	1	0	0	0	1	0	0	0	0	1	0	0	0	0	0	0	1	8	0	1	0	3	1	1	0	1	0	0	1	0	3
OTU_992	2	1	1	1	2	1	3	1	1	1	6	0	7	2	1	4	6	2	0	5	2	1	2	0	0	4	2	3	2	0	1	4	3	2	13	3	3	3	13	8	1	6	1	1	1	0	0	3
OTU_993	1	0	2	1	2	1	6	0	1	1	10	2	5	4	3	3	5	3	3	5	1	0	3	1	0	0	2	0	4	1	1	0	0	1	17	2	4	0	6	4	0	1	4	3	0	1	1	3
OTU_994	6	5	8	6	3	5	4	0	2	6	16	4	18	5	3	5	8	8	3	15	5	6	3	4	6	8	3	8	7	7	2	1	10	4	20	6	4	4	18	14	4	9	7	1	7	1	2	5
OTU_995	1	1	2	0	2	2	1	0	0	1	1	3	3	0	0	2	2	1	0	0	1	0	1	0	0	0	0	0	1	0	1	0	0	2	10	0	2	1	3	4	1	1	2	0	0	1	0	1
OTU_996	2	2	0	0	2	0	1	0	0	1	3	2	7	0	0	0	1	0	1	4	0	3	0	1	1	0	0	0	2	0	1	0	2	1	9	0	0	5	4	4	0	1	2	1	1	0	1	4
OTU_997	3	1	2	1	1	0	2	1	0	0	7	2	5	2	3	2	4	2	3	6	3	1	2	1	0	1	0	1	1	0	0	0	0	1	15	2	1	4	9	4	1	3	4	2	0	4	3	1
OTU_998	3	2	2	2	1	2	2	2	1	2	13	2	12	3	1	4	3	3	2	8	3	3	5	0	0	2	2	3	1	0	2	1	0	2	14	4	2	1	15	10	1	2	1	2	1	2	2	4
OTU_999	3	5	2	6	5	1	5	2	9	7	19	4	28	8	1	4	6	7	4	7	5	5	3	2	0	2	5	4	4	2	3	1	6	1	29	3	4	5	25	11	2	12	7	3	4	2	4	6
OTU_1000	5	0	1	0	1	0	1	2	1	0	13	1	13	3	2	1	1	1	2	3	0	1	1	1	2	4	0	0	2	1	0	1	1	2	13	1	3	1	4	3	0	1	3	0	0	1	3	4
OTU_1001	1	1	2	0	0	1	1	2	1	0	5	0	13	1	0	3	2	1	1	3	1	1	1	0	2	0	1	0	2	1	0	0	0	1	13	1	0	2	10	3	1	3	1	1	0	2	2	5
OTU_1002	2	1	3	2	4	2	0	1	2	2	6	0	19	3	1	7	4	5	3	2	5	3	7	3	1	0	3	1	10	1	3	3	5	1	17	4	4	4	18	12	4	4	6	0	2	1	0	1
OTU_1003	2	2	1	2	3	1	2	6	3	3	20	0	17	4	4	2	6	4	4	6	2	3	1	8	4	6	1	2	7	3	2	2	4	4	22	7	2	7	17	9	3	4	1	4	3	3	2	3
OTU_1004	0	0	0	0	1	1	1	1	0	1	1	0	3	0	1	0	2	0	3	1	1	0	1	0	0	0	3	0	0	0	0	0	0	1	4	2	1	0	8	2	1	1	0	0	0	0	0	2
OTU_1005	0	1	0	1	1	0	0	0	1	1	2	0	5	0	1	1	2	0	0	2	1	1	0	0	0	0	0	1	0	0	0	1	0	1	5	1	1	0	8	2	2	1	2	0	0	0	0	1
OTU_1006	2	0	3	1	3	0	4	1	2	0	5	1	4	4	3	3	1	2	0	1	2	1	2	1	0	1	0	1	1	3	3	2	1	2	9	2	1	1	10	2	0	5	3	3	0	1	3	6
OTU_1007	3	0	0	6	2	0	1	0	2	1	4	0	9	2	1	3	1	3	1	2	0	0	0	1	1	2	4	1	4	3	0	1	1	3	5	2	1	2	9	8	3	4	2	1	3	0	1	4
OTU_1008	0	1	1	0	0	0	1	0	0	1	5	0	5	1	1	2	3	1	2	0	3	0	1	0	1	0	1	1	0	1	0	0	0	0	4	1	1	2	8	3	2	2	2	0	1	0	1	0
OTU_1009	2	0	1	1	3	2	0	0	3	0	4	3	8	2	0	4	1	0	1	4	0	1	1	1	0	0	1	1	2	1	0	1	2	1	7	1	4	1	10	5	2	4	5	1	1	3	2	3
OTU_1010	1	0	0	0	1	2	0	0	0	0	4	0	7	0	1	0	2	0	0	0	0	0	0	0	1	1	1	0	2	0	0	0	0	1	4	0	3	0	8	4	0	1	0	0	0	0	0	0
OTU_1011	0	1	1	3	2	0	2	1	1	1	4	1	12	3	0	2	2	4	3	3	3	1	0	1	1	4	0	2	0	0	0	1	4	2	7	2	2	0	9	4	2	3	1	0	1	1	2	1
OTU_1012	2	1	1	1	2	1	0	1	1	0	6	1	4	0	0	1	3	2	0	0	1	0	2	1	0	1	1	0	1	1	0	0	0	0	6	2	1	3	9	3	0	1	2	0	0	0	1	2
OTU_1013	8	0	1	4	10	2	5	4	1	3	18	5	25	2	12	5	7	4	2	2	5	1	4	3	3	2	8	5	5	4	4	2	1	5	25	4	8	4	24	19	5	2	14	4	3	3	4	9
OTU_1014	1	0	1	0	1	0	1	1	0	0	4	0	8	0	1	1	0	0	1	1	0	2	0	0	3	2	3	0	1	0	0	2	2	1	5	3	2	2	8	9	2	1	1	0	0	0	1	3
OTU_1015	0	1	0	0	0	0	1	2	0	0	0	0	1	0	0	0	0	0	0	3	0	1	0	0	0	0	1	0	1	0	0	0	0	0	0	0	1	0	1	0	0	0	0	0	1	1	0	1
OTU_1017	1	1	0	0	2	1	1	2	2	2	5	0	8	2	3	2	2	2	3	0	2	1	2	0	1	3	3	0	2	1	0	1	1	0	10	0	5	3	14	1	2	0	1	1	2	3	0	3
OTU_1018	4	2	1	3	6	3	6	3	4	5	8	3	22	5	2	1	5	4	2	3	1	1	2	3	2	2	2	4	5	3	3	5	6	2	14	0	2	4	16	8	9	0	6	0	2	2	4	2
OTU_1019	1	0	0	0	2	1	1	1	2	0	1	2	6	1	1	0	0	0	1	1	2	0	0	1	0	1	1	1	2	0	0	1	0	2	8	1	1	0	5	1	1	2	2	1	2	2	0	1
OTU_1020	0	2	2	1	0	0	3	1	1	1	5	1	6	2	0	0	1	1	2	1	1	2	1	0	1	0	0	1	0	0	0	0	1	0	5	4	1	1	6	2	3	0	3	0	0	1	1	1
OTU_1021	2	1	1	0	2	1	1	0	0	4	4	1	8	2	1	2	0	0	1	0	3	2	2	0	1	2	0	0	0	1	2	0	2	1	7	1	1	4	8	4	1	0	4	0	2	1	2	3
OTU_1022	3	1	0	1	0	0	0	1	1	0	1	1	3	2	0	1	4	1	0	1	0	1	1	1	1	2	0	0	0	1	2	2	0	2	6	2	1	0	5	1	1	3	1	0	1	0	2	2
OTU_1023	2	2	3	2	0	1	0	0	0	2	9	1	11	6	3	4	6	1	3	2	2	4	1	1	2	2	2	3	4	1	1	3	1	3	14	1	2	1	10	9	3	0	6	2	1	0	2	2
OTU_1024	0	0	0	0	0	0	0	1	0	0	3	0	2	0	0	0	0	0	0	0	0	0	0	0	0	0	0	0	0	0	0	0	0	0	3	0	0	1	0	0	1	1	0	0	0	0	0	0
OTU_1025	2	1	2	0	0	2	1	2	2	1	7	3	6	2	0	1	1	0	0	1	1	1	1	2	1	3	0	0	2	0	1	0	1	0	4	2	2	3	3	4	2	2	2	0	1	0	0	2
OTU_1026	0	0	2	0	2	0	2	0	2	0	4	0	8	1	0	1	0	1	0	1	0	1	1	2	1	2	0	1	1	0	1	0	1	0	7	2	1	3	5	1	1	0	0	1	0	1	0	2
OTU_1027	2	0	0	0	0	1	0	0	0	0	8	2	5	1	0	1	1	0	5	0	0	0	1	0	2	1	1	0	1	1	1	0	3	2	5	0	1	1	6	5	0	0	0	0	1	1	1	4
OTU_1028	1	0	1	3	0	0	4	0	0	2	6	1	11	1	5	3	2	1	1	3	0	0	1	1	2	1	2	0	0	3	1	2	0	2	9	0	2	4	11	3	4	1	3	0	0	0	2	2
OTU_1029	0	0	0	1	0	1	0	1	0	0	4	0	8	0	0	2	0	2	2	1	3	0	1	1	0	0	2	0	0	2	0	1	1	0	4	0	1	0	4	2	2	1	5	1	1	2	0	3
OTU_1030	11	4	5	5	5	10	7	5	7	7	25	2	24	9	9	5	14	7	9	17	4	7	6	5	7	5	8	6	10	6	2	2	9	8	42	13	6	5	24	15	2	9	16	6	8	6	10	13
OTU_1031	0	0	0	0	0	0	1	0	0	0	2	2	3	1	1	4	0	2	0	1	0	1	1	0	0	1	0	0	0	1	0	0	1	1	3	0	1	3	6	0	0	0	1	0	0	0	0	1
OTU_1032	4	1	4	2	3	1	2	1	2	1	10	0	15	4	1	3	3	0	0	4	2	2	5	2	1	0	2	1	1	1	2	0	1	1	10	2	3	1	7	4	3	2	4	2	1	2	1	5
OTU_1033	3	2	4	2	3	1	2	0	0	0	13	4	14	4	1	3	6	1	3	2	3	1	6	2	1	5	2	0	1	2	3	1	2	3	16	4	2	3	10	3	1	3	2	1	0	1	2	18
OTU_1034	6	1	1	1	1	0	2	1	2	1	12	1	12	2	3	2	4	1	2	5	2	1	4	5	3	3	2	2	5	1	1	0	3	5	11	3	0	3	15	4	1	5	2	3	1	2	0	10
OTU_1035	0	0	0	0	0	1	1	1	1	0	9	1	2	0	0	0	3	1	0	3	2	0	0	1	1	0	0	1	0	0	0	1	0	0	2	0	2	2	6	0	2	2	0	1	1	0	1	0
OTU_1036	1	0	0	1	1	1	0	1	1	1	8	1	6	3	3	2	4	2	2	2	0	0	0	0	1	2	0	0	1	2	1	0	1	1	6	1	1	1	6	2	1	0	2	0	2	3	0	2
OTU_1037	0	0	3	1	1	1	1	0	0	2	8	0	3	2	0	0	1	1	0	2	1	0	1	0	1	1	2	1	1	1	1	2	0	2	7	5	1	1	7	5	2	2	3	1	0	1	1	1
OTU_1038	0	0	0	2	0	0	0	1	0	0	7	0	1	1	0	1	2	1	0	1	0	0	0	1	0	0	1	0	0	1	0	1	1	1	2	1	0	1	4	1	1	1	0	0	0	0	1	1
OTU_1039	0	0	0	0	0	0	0	1	0	1	9	1	4	1	1	0	0	1	1	0	0	0	1	0	0	1	0	0	1	0	0	0	0	2	3	0	1	1	3	2	0	1	1	1	1	0	0	1
OTU_1040	0	1	0	2	0	1	1	0	0	0	7	0	7	0	0	2	3	1	1	1	1	2	2	2	2	2	0	0	0	0	0	0	0	1	3	0	1	1	2	1	0	1	0	1	0	1	2	1
OTU_1041	1	0	0	2	6	1	0	3	4	3	16	4	9	2	1	4	2	1	0	4	2	1	0	4	0	3	2	1	2	0	0	2	1	2	9	0	2	0	7	9	2	5	2	1	1	1	1	3
OTU_1042	1	0	0	2	0	0	1	1	1	1	12	0	7	0	0	1	1	0	1	0	3	1	0	2	1	1	1	1	0	0	0	1	1	1	5	2	0	0	4	1	0	2	0	0	1	0	1	0
OTU_1043	2	0	4	0	0	0	2	1	0	1	11	1	7	3	3	2	2	1	2	3	2	7	2	3	1	1	0	1	1	1	0	0	1	2	9	3	1	0	3	5	0	1	2	1	1	1	2	0
OTU_1044	1	1	0	0	1	0	1	2	0	1	8	1	6	2	0	2	0	2	0	0	0	2	0	1	0	0	0	0	0	0	1	1	1	0	7	1	1	2	5	5	1	3	2	0	2	1	1	4
OTU_1045	6	3	5	7	2	0	2	0	4	3	23	3	19	0	0	4	5	2	1	6	3	4	4	6	2	6	5	3	4	2	2	0	4	1	12	2	5	2	19	10	0	4	5	3	6	1	2	0
OTU_1046	1	1	1	0	2	0	1	0	1	0	12	1	6	1	0	0	1	0	0	1	1	0	0	1	0	0	0	0	1	0	0	2	1	0	14	0	1	1	8	1	1	2	0	0	1	0	1	0
OTU_1047	3	0	0	0	0	3	0	0	0	0	7	0	0	0	0	0	0	4	0	7	0	7	0	0	3	0	4	6	0	0	0	0	0	0	0	0	0	0	0	0	0	0	0	0	0	0	0	5
OTU_1048	0	0	0	1	1	0	1	2	1	0	9	3	2	1	0	0	2	0	1	0	2	0	3	1	0	0	0	1	1	0	0	2	0	0	2	1	1	1	5	2	0	0	0	1	0	1	0	1
OTU_1049	0	3	6	3	0	0	1	4	3	2	17	2	15	3	1	2	2	0	5	7	1	1	4	1	1	3	1	2	6	1	1	1	3	0	15	7	0	0	12	7	2	4	5	2	3	1	1	2
OTU_1050	1	0	2	2	2	0	2	5	1	0	7	0	2	1	0	2	1	0	0	1	1	0	0	1	1	0	0	1	2	0	0	0	0	2	7	1	2	0	2	6	0	2	1	0	0	0	2	5
OTU_1051	0	0	0	3	0	1	0	0	1	0	14	1	9	0	3	1	2	0	0	5	2	2	0	0	1	1	1	0	2	0	1	2	1	0	11	3	2	1	8	3	2	0	1	2	2	0	3	2
OTU_1052	4	4	2	1	0	0	1	1	2	5	14	0	7	1	0	4	2	1	3	3	0	1	4	0	1	0	5	1	1	0	1	0	1	3	13	3	0	3	6	12	1	1	1	2	1	0	0	2
OTU_1053	2	3	3	2	1	3	4	0	6	4	11	1	11	4	1	1	4	4	1	6	3	1	0	2	2	1	1	1	6	2	2	1	6	3	10	3	4	3	10	13	2	4	4	3	0	2	0	5
OTU_1054	4	0	2	1	1	0	2	2	2	0	12	3	12	3	2	2	2	2	0	4	2	1	1	1	4	5	0	1	1	0	2	1	4	1	17	2	4	1	10	6	3	1	5	3	3	2	2	4
OTU_1055	1	0	0	1	1	1	1	1	0	1	11	1	0	2	3	2	1	1	0	1	0	0	1	0	0	0	0	2	0	1	0	1	2	1	4	1	2	1	9	1	0	0	1	2	2	1	0	2
OTU_1056	2	0	0	3	2	1	0	0	2	0	12	0	10	2	1	3	2	3	1	1	0	1	1	2	1	0	0	1	3	1	0	0	0	1	9	2	0	1	8	2	0	5	1	0	1	3	0	2
OTU_1057	0	0	2	2	1	0	1	1	2	2	8	2	9	3	1	1	3	3	1	2	0	0	1	1	2	1	0	1	1	0	2	0	0	1	7	2	3	1	4	5	1	2	3	1	2	2	2	2
OTU_1058	0	0	4	1	1	0	0	1	2	2	8	2	10	3	3	3	4	2	2	3	1	0	1	1	3	1	1	0	0	2	1	1	0	1	10	3	0	1	7	3	6	1	3	0	0	1	0	0
OTU_1059	11	11	13	3	14	4	9	12	11	15	25	8	49	9	9	3	12	3	8	15	9	5	13	7	11	12	16	12	10	6	6	3	5	6	45	16	25	12	51	15	7	16	13	8	6	9	11	16
OTU_1060	3	3	2	3	1	1	2	1	0	1	10	1	11	1	0	1	1	3	1	2	3	3	2	0	3	7	3	1	1	1	3	0	1	0	14	4	2	4	9	7	0	2	5	3	0	3	0	2
OTU_1061	1	1	2	0	1	0	0	0	0	0	8	0	8	0	0	2	2	2	1	3	2	1	0	0	0	1	0	1	3	0	0	1	1	0	6	3	2	1	4	3	1	4	2	0	4	2	2	2
OTU_1062	1	0	0	0	1	1	1	0	1	0	3	1	7	2	0	0	1	0	0	0	0	0	0	0	0	0	1	0	3	1	0	0	0	1	1	2	2	0	2	0	0	0	1	1	1	0	0	0
OTU_1063	1	0	1	3	0	1	1	2	2	3	4	0	7	3	0	0	1	2	1	0	1	1	0	0	2	2	0	0	1	1	0	0	1	2	3	1	1	2	1	0	1	0	2	1	1	0	0	0
OTU_1064	4	2	1	1	1	4	2	2	2	2	10	1	17	3	0	2	5	2	1	8	3	1	0	1	1	0	1	1	2	1	2	1	1	1	9	1	4	2	9	5	1	2	3	0	3	0	1	1
OTU_1065	0	2	1	2	1	0	1	2	3	3	17	4	18	1	2	2	3	0	1	4	3	5	2	0	4	4	3	3	5	2	1	4	3	4	15	1	1	2	13	7	2	3	6	0	0	5	1	9
OTU_1066	0	1	0	2	1	1	0	3	3	2	7	1	10	0	1	1	1	3	0	1	1	2	0	0	0	1	1	1	0	0	1	3	0	1	6	1	2	1	5	2	1	0	0	0	1	0	0	2
OTU_1067	3	0	2	0	2	0	4	0	1	1	5	0	7	2	0	0	0	1	2	2	3	1	0	1	2	0	0	1	1	2	1	0	1	0	7	0	0	1	4	2	0	1	0	1	0	1	3	2
OTU_1068	0	1	2	1	0	2	0	1	1	0	5	2	9	0	3	0	3	1	0	0	3	1	2	1	1	0	0	0	0	2	1	1	4	0	6	3	0	1	6	1	2	0	0	2	1	0	2	4
OTU_1069	3	2	2	2	2	0	0	1	1	3	3	3	14	1	1	2	4	1	0	2	2	1	1	2	2	2	0	2	2	0	0	1	1	1	11	1	1	0	7	5	3	2	2	0	1	4	1	0
OTU_1070	3	0	1	0	1	1	0	0	0	0	2	1	8	0	0	1	1	1	1	2	1	3	1	1	1	0	1	0	2	0	0	1	1	2	4	2	0	1	2	2	1	6	1	0	1	0	3	2
OTU_1071	3	3	2	5	2	0	2	1	2	3	11	4	9	6	1	4	4	3	0	6	1	1	5	2	1	1	1	2	0	2	3	2	0	1	12	1	5	4	8	4	2	2	0	2	1	1	4	2
OTU_1072	0	1	0	1	1	1	2	2	3	0	8	2	15	3	1	2	4	0	0	2	1	1	0	0	0	2	0	0	2	2	0	0	0	2	10	0	0	2	4	4	1	2	4	0	1	0	0	3
OTU_1073	1	2	3	1	4	1	2	3	6	5	15	1	22	4	3	4	7	1	3	6	1	2	1	0	1	2	4	2	0	0	3	2	3	3	22	1	6	3	10	13	5	1	8	1	1	4	6	2
OTU_1074	0	0	0	0	0	0	0	1	1	0	5	0	8	0	1	0	0	0	1	1	1	0	1	2	1	0	0	0	0	0	0	0	1	1	3	0	0	0	2	0	0	1	1	0	0	0	0	0
OTU_1075	1	0	1	1	0	0	0	0	2	1	2	0	7	1	1	1	1	1	1	2	0	0	1	0	3	1	0	0	0	0	0	1	2	0	0	0	0	0	2	1	1	3	1	0	0	0	1	0
OTU_1076	4	5	0	7	2	2	3	1	1	2	17	4	27	6	6	4	6	1	2	9	2	1	2	0	3	6	3	2	2	5	4	2	2	6	23	3	3	6	17	11	3	4	11	1	2	3	1	3
OTU_1077	2	1	0	0	0	1	0	0	1	0	1	0	9	2	0	0	1	1	1	0	0	0	0	0	0	0	0	0	0	0	0	0	0	0	4	1	1	0	7	1	2	1	2	0	1	0	0	2
OTU_1078	0	1	1	0	2	0	1	0	0	3	3	2	10	3	1	0	1	0	0	2	2	0	2	3	0	2	0	0	2	1	2	0	2	1	9	0	2	1	10	1	0	1	0	0	1	1	2	4
OTU_1079	0	0	0	1	0	1	0	0	0	1	1	0	7	2	1	1	2	1	1	0	0	0	2	0	0	1	0	0	0	0	1	1	1	1	4	1	0	2	5	2	0	2	1	0	1	0	1	2
OTU_1080	1	2	0	0	4	0	1	1	1	1	9	3	21	1	1	1	3	2	0	5	1	0	3	2	2	4	1	1	2	1	1	3	2	1	18	2	0	0	13	4	5	1	4	1	0	1	1	4
OTU_1081	5	0	0	2	0	2	2	0	1	4	6	3	12	2	2	5	1	4	4	2	1	0	0	1	1	4	6	2	1	0	0	0	1	0	3	3	0	2	5	5	3	0	3	3	3	0	1	5
OTU_1083	3	1	1	2	1	0	4	0	1	0	11	1	9	0	0	3	3	0	1	3	2	4	2	0	2	1	0	3	5	1	1	1	3	4	15	3	0	4	10	4	2	1	4	0	0	1	3	7
OTU_1084	3	1	0	2	0	0	0	1	0	1	2	1	7	0	0	0	1	0	0	0	0	0	1	0	0	0	0	0	1	0	0	0	0	0	0	0	1	1	2	1	0	1	1	0	1	0	0	0
OTU_1085	0	0	2	6	0	1	0	1	0	0	3	0	4	1	1	0	1	0	1	1	0	0	1	0	0	2	0	0	0	1	0	0	7	0	3	4	1	2	1	5	1	0	1	0	0	0	1	0
OTU_1086	1	2	5	1	3	1	5	2	3	1	8	2	14	0	5	4	3	2	3	3	1	2	5	1	2	0	3	5	2	2	0	0	3	0	21	4	2	0	9	5	0	2	6	1	4	0	2	4
OTU_1087	4	0	0	4	3	4	0	0	0	1	6	1	6	1	0	5	1	2	0	1	0	1	1	1	0	0	2	2	3	1	1	0	2	2	10	0	0	3	7	3	0	1	0	1	3	0	1	3
OTU_1088	0	1	1	0	1	1	0	0	0	1	1	0	5	1	1	0	4	2	1	0	1	0	1	0	1	0	0	0	0	0	0	1	1	0	7	0	0	1	4	1	0	0	1	0	1	0	0	0
OTU_1089	0	2	0	0	2	1	1	0	0	1	4	0	5	1	1	0	1	0	0	5	3	0	1	2	1	1	1	0	1	0	1	0	1	0	8	2	2	0	8	0	0	1	3	0	0	1	0	1
OTU_1090	1	1	1	1	2	4	5	0	2	0	6	1	8	4	0	4	7	3	2	6	0	3	0	0	3	2	1	2	1	0	0	3	2	2	17	2	0	4	11	2	1	3	8	2	4	1	1	5
OTU_1091	5	2	0	1	2	1	1	3	2	0	3	0	7	2	0	2	3	0	1	1	0	0	1	0	2	0	2	0	3	0	2	1	0	1	10	1	2	2	5	0	1	1	1	0	0	2	1	1
OTU_1092	1	0	1	2	0	0	0	0	1	0	2	2	5	2	0	0	1	1	0	1	1	0	0	1	0	1	1	0	0	0	0	0	0	0	8	0	0	0	2	1	0	1	1	0	0	0	0	0
OTU_1093	1	2	0	0	1	1	1	0	1	1	1	0	7	2	2	2	1	1	1	2	0	2	3	0	0	0	0	2	1	1	0	0	0	2	11	2	0	0	5	2	0	0	1	2	3	2	3	2
OTU_1094	0	0	0	0	0	0	0	2	0	0	0	0	1	2	1	0	0	0	0	2	0	0	0	0	1	0	0	0	0	0	0	0	0	1	13	0	0	3	0	0	0	0	0	0	0	0	0	0
OTU_1095	0	0	0	1	0	0	0	0	0	0	0	2	0	0	0	2	0	0	0	0	0	1	0	0	0	0	0	0	0	0	0	0	1	1	7	0	0	0	1	0	0	0	1	0	0	1	0	0
OTU_1096	1	2	1	0	1	0	1	0	2	1	10	1	8	2	0	2	0	3	2	2	5	1	0	1	0	0	0	0	2	0	1	0	2	1	10	1	1	2	4	6	2	2	2	0	1	1	0	4
OTU_1097	0	0	3	0	0	2	1	1	2	1	9	0	4	0	1	0	2	1	1	2	1	1	3	0	0	1	1	3	3	1	1	1	0	0	8	0	1	0	6	4	1	0	1	0	0	1	0	0
OTU_1098	1	1	1	0	1	1	0	3	1	0	7	3	6	2	1	2	3	1	4	4	0	0	2	0	0	0	3	0	2	0	0	0	0	0	14	2	0	0	3	9	0	2	3	1	0	0	0	0
OTU_1099	1	0	1	0	1	1	1	1	0	1	6	1	5	2	0	1	3	1	0	2	1	0	0	1	0	0	1	0	0	1	0	0	4	2	10	0	4	0	6	2	0	1	3	0	2	0	0	2
OTU_1100	3	0	0	0	1	0	2	1	0	3	3	1	4	0	2	0	5	0	0	3	0	1	3	1	2	1	1	2	1	0	1	1	3	0	11	3	0	1	5	2	1	0	1	0	1	0	0	3
OTU_1101	1	1	0	0	3	0	0	1	0	0	5	0	3	3	0	1	3	1	1	4	1	0	0	0	0	0	1	0	0	0	0	0	0	0	7	2	1	3	3	2	0	0	0	1	1	0	0	3
OTU_1102	1	1	1	1	0	0	1	3	1	2	6	0	4	1	0	0	0	1	1	2	1	0	2	0	0	0	0	0	1	1	0	0	2	0	9	1	2	0	3	1	0	2	0	0	1	0	0	0
OTU_1103	0	0	0	0	0	1	1	0	1	0	2	0	2	2	0	2	0	1	0	0	0	0	2	0	0	2	1	0	0	0	0	0	0	0	8	0	1	3	2	4	0	1	1	2	0	2	0	2
OTU_1104	1	1	1	0	1	0	0	0	1	0	7	0	3	3	0	3	2	1	0	0	0	1	1	1	1	0	1	0	4	1	1	0	1	1	7	4	0	1	6	4	2	2	2	0	1	1	0	3
OTU_1105	0	0	0	2	0	0	0	0	0	1	1	1	5	0	0	0	0	1	0	0	0	0	0	0	0	1	0	0	1	0	0	0	0	1	9	0	1	0	2	1	0	0	0	3	2	0	1	0
OTU_1106	1	1	1	2	0	0	0	1	0	2	1	1	6	1	1	1	1	3	2	2	1	1	0	1	0	2	2	0	1	0	0	0	2	0	8	0	4	0	6	5	1	2	0	0	1	0	2	1
OTU_1107	4	5	2	4	2	2	7	1	7	1	19	4	13	10	4	8	8	3	6	7	5	2	4	3	1	4	4	6	8	4	2	2	3	6	18	6	4	11	11	14	8	4	13	3	6	1	5	11
OTU_1108	0	0	0	1	3	1	0	1	0	2	7	2	13	0	0	1	5	0	1	1	0	0	2	0	2	1	1	2	1	4	1	1	0	3	8	0	4	1	8	7	1	2	6	1	1	0	1	1
OTU_1109	2	0	2	0	1	1	1	0	0	3	3	1	6	0	1	3	1	1	2	2	0	0	1	2	3	4	4	0	4	0	1	2	3	0	9	1	1	1	6	3	2	4	5	0	2	2	3	2
OTU_1110	1	0	0	0	0	0	0	0	0	0	0	0	2	0	0	0	0	0	0	1	0	1	0	0	0	0	0	0	0	0	0	0	0	0	7	0	0	1	3	0	0	0	2	0	0	0	0	0
OTU_1111	1	1	0	1	2	0	3	1	1	1	9	2	8	4	0	3	1	0	2	3	1	0	1	3	1	2	6	2	3	2	0	3	1	6	13	0	2	3	4	8	1	1	2	2	0	2	0	0
OTU_1112	3	1	2	1	1	0	2	6	3	5	15	3	14	6	3	5	3	3	1	4	4	2	3	2	3	2	1	1	3	2	2	2	3	4	20	2	3	2	8	15	5	5	0	5	3	4	1	4
OTU_1113	0	2	0	1	1	0	4	1	2	3	3	1	8	3	2	4	1	0	1	2	0	2	0	2	2	0	1	1	2	1	3	0	1	1	10	3	3	1	5	6	4	3	1	5	0	0	1	1
OTU_1114	3	1	2	3	1	0	2	2	0	2	5	3	6	0	1	2	2	2	1	2	3	0	4	0	2	2	4	3	2	0	1	0	2	0	10	2	3	1	10	7	1	1	4	1	2	1	4	4
OTU_1115	5	4	4	0	5	0	2	1	4	6	14	3	29	6	2	4	9	8	7	9	4	2	3	4	4	3	8	2	4	5	0	3	3	8	15	7	13	6	24	10	5	7	3	3	5	2	2	7
OTU_1116	0	0	2	1	1	0	0	2	0	1	7	2	0	2	0	0	1	0	0	2	0	0	1	0	1	0	1	0	0	0	0	0	0	0	7	2	2	1	7	3	1	1	1	3	0	0	2	1
OTU_1117	1	1	2	1	1	3	2	3	1	0	11	3	11	4	1	1	6	3	5	3	0	2	2	2	0	0	1	1	0	1	0	0	2	0	16	1	3	3	8	9	4	3	3	1	4	3	1	2
OTU_1118	1	1	3	2	0	0	2	1	0	2	8	1	9	1	0	0	1	2	2	0	0	0	1	0	1	2	1	0	1	0	2	0	1	2	14	1	2	1	9	1	0	1	1	1	2	1	1	0
OTU_1119	0	1	0	1	0	0	1	0	0	0	1	2	3	0	0	2	1	0	1	3	2	1	1	0	0	2	1	1	0	0	1	0	3	0	7	0	2	1	3	1	1	0	1	0	2	3	0	1
OTU_1120	1	0	0	0	0	0	0	0	1	1	4	1	4	3	0	1	0	1	0	0	2	0	0	2	0	2	0	0	0	0	0	0	1	0	7	0	0	1	1	0	0	5	1	0	0	0	1	1
OTU_1121	9	5	6	5	7	5	5	3	6	4	14	7	15	8	8	14	11	4	3	14	6	9	11	3	4	10	12	3	6	7	3	3	13	5	21	15	8	14	16	24	13	13	11	4	3	4	4	13
OTU_1122	0	0	0	0	1	0	0	0	0	1	0	0	1	1	0	1	0	0	0	0	1	0	0	0	0	1	0	1	0	1	0	0	0	0	7	1	0	1	1	2	0	0	0	0	0	0	0	0
OTU_1123	0	1	2	0	0	0	0	0	2	2	9	1	8	2	1	0	1	2	1	2	4	0	0	0	0	2	1	0	2	0	1	0	0	1	9	1	0	0	7	6	5	3	2	0	0	1	4	2
OTU_1124	0	0	1	1	2	1	1	2	2	1	2	2	4	1	1	1	1	1	0	2	2	1	1	1	1	1	1	1	0	0	0	0	0	1	8	1	1	1	6	3	0	2	0	1	1	0	0	0
OTU_1125	3	2	2	1	0	1	0	2	2	3	16	0	10	2	1	3	2	3	2	8	2	1	4	3	4	2	1	3	3	1	5	0	2	0	11	3	10	1	13	6	2	8	3	5	1	2	0	6
OTU_1126	1	1	2	1	0	1	0	1	1	0	5	0	2	0	1	1	0	0	1	0	3	0	0	1	0	0	1	1	0	0	2	0	1	1	2	1	2	0	10	3	2	0	1	0	0	0	0	1
OTU_1127	1	5	2	0	1	0	2	1	2	1	6	2	7	2	1	3	1	1	2	3	1	2	1	4	2	4	3	1	1	4	1	0	1	3	8	4	2	5	11	6	2	0	3	3	0	2	2	5
OTU_1128	3	1	2	2	4	1	1	2	3	4	10	2	6	3	3	6	0	1	2	3	1	0	1	1	1	0	2	1	1	1	1	0	2	3	18	1	2	3	12	2	2	0	4	0	2	0	1	3
OTU_1129	0	0	3	4	1	1	3	2	1	0	10	0	12	1	1	0	3	0	1	5	0	1	1	1	1	2	3	2	2	4	0	1	3	3	10	2	3	0	10	2	3	1	8	1	1	2	1	4
OTU_1130	2	0	2	0	1	0	1	1	2	1	8	3	3	3	0	1	1	0	0	1	0	2	0	0	0	1	2	0	2	1	1	0	2	0	7	2	0	0	11	1	0	1	4	0	1	0	1	2
OTU_1131	1	1	5	2	0	2	1	1	1	4	7	2	15	5	3	0	1	2	2	5	3	3	3	2	6	5	1	0	12	4	3	0	2	1	13	5	4	4	13	8	4	2	1	1	3	1	4	3
OTU_1132	0	2	1	0	1	1	0	2	0	0	3	0	6	2	0	1	1	1	3	1	3	1	0	0	0	2	0	1	0	1	1	0	0	0	5	0	2	1	11	5	1	2	6	1	0	0	2	5
OTU_1133	1	0	1	0	0	1	4	0	0	1	3	0	5	0	0	0	1	2	0	0	2	0	0	0	0	2	1	2	1	0	0	1	2	2	3	0	1	2	8	0	3	2	1	0	0	0	0	0
OTU_1134	1	1	0	0	1	0	0	1	1	1	5	1	7	2	0	2	4	1	1	1	4	2	1	0	0	1	0	0	5	0	1	0	1	0	7	1	2	1	17	7	0	2	2	0	1	1	1	2
OTU_1135	4	1	1	2	1	2	0	1	0	2	6	2	9	1	0	2	4	1	0	3	1	0	2	0	2	2	0	1	2	0	1	0	1	1	11	3	2	4	14	3	2	3	5	0	2	2	0	2
OTU_1136	1	1	0	0	1	1	0	0	1	1	3	1	5	0	0	0	2	1	0	1	0	3	0	0	0	0	0	0	0	0	0	0	1	1	3	0	0	0	11	5	1	2	0	1	1	0	1	2
OTU_1137	0	0	0	0	0	0	0	0	0	0	1	0	5	2	0	0	0	0	0	1	0	1	0	0	0	0	0	0	2	0	0	0	0	0	2	0	0	0	7	0	0	2	0	0	0	0	0	1
OTU_1139	2	1	1	5	5	4	3	2	6	1	19	2	9	6	6	6	5	2	3	8	2	1	2	1	2	3	5	0	3	3	1	0	3	3	11	5	5	0	17	4	7	4	10	4	4	4	1	8
OTU_1140	10	14	7	6	10	5	5	2	9	6	25	9	23	9	3	5	6	5	3	5	3	4	9	3	9	6	10	12	13	6	3	5	2	7	40	9	16	6	35	23	6	13	14	8	3	2	8	7
OTU_1141	2	0	2	1	0	2	1	0	1	0	8	0	5	2	1	4	3	1	0	5	1	1	1	0	4	3	2	1	3	1	1	0	1	2	6	1	1	0	9	2	0	0	2	1	2	0	0	6
OTU_1142	1	0	0	3	0	0	0	2	0	0	9	3	8	1	0	3	2	2	1	2	0	2	0	0	0	1	0	0	3	0	0	0	1	4	5	1	1	2	10	4	2	2	2	0	0	0	0	2
OTU_1143	1	0	2	1	1	0	1	1	2	1	4	3	4	0	0	3	5	2	1	4	2	0	1	0	4	4	3	1	4	0	0	1	0	2	10	1	1	5	8	8	1	0	6	1	3	1	0	2
OTU_1144	0	0	0	1	0	1	1	1	2	0	5	0	6	1	0	2	1	0	1	1	0	1	1	2	0	1	0	0	2	0	3	1	0	0	4	1	1	1	6	2	2	2	4	1	0	0	2	0
OTU_1145	0	1	0	0	0	0	2	0	0	0	6	0	2	0	0	1	0	2	1	2	0	0	0	1	2	0	0	0	2	0	1	0	0	1	5	0	1	1	5	0	0	0	1	0	0	0	1	3
OTU_1146	0	1	0	0	0	0	0	1	0	1	4	0	5	3	0	1	2	0	0	0	0	1	1	1	1	1	0	0	0	0	1	1	0	0	6	1	1	0	5	3	1	2	4	2	2	1	0	1
OTU_1147	2	0	0	1	2	0	0	0	0	0	4	1	6	1	3	1	1	2	0	2	0	0	1	0	2	0	1	1	3	0	0	2	1	0	6	2	2	1	4	4	1	1	3	1	1	0	0	1
OTU_1148	1	1	0	0	3	0	0	1	0	0	10	1	6	3	2	4	0	3	0	8	0	0	2	1	1	0	1	0	1	0	1	1	1	1	5	1	7	2	6	4	1	2	2	0	1	1	1	4
OTU_1149	1	2	1	1	2	0	0	0	0	2	5	0	0	2	1	3	2	0	0	0	1	1	0	1	0	0	1	0	0	0	0	0	3	1	4	0	1	0	3	2	2	2	3	0	0	1	0	1
OTU_1150	2	0	1	1	2	0	0	0	2	0	1	0	4	0	1	0	0	0	1	2	1	1	0	1	2	0	2	1	1	1	0	0	0	1	5	3	0	0	3	1	0	1	3	0	1	0	2	2
OTU_1151	1	0	1	0	0	2	1	1	0	0	4	2	4	1	1	1	3	1	1	1	1	1	2	1	1	1	1	3	2	1	4	0	1	3	6	0	3	0	7	6	4	1	1	1	0	0	5	4
OTU_1152	0	1	0	0	2	2	2	2	0	1	3	1	8	4	0	4	2	4	1	2	1	2	1	2	1	0	0	0	4	1	0	0	2	0	8	1	2	3	5	8	0	2	1	2	1	0	1	1
OTU_1153	0	0	0	1	0	0	0	1	0	1	4	0	2	0	0	0	0	0	0	0	0	0	1	1	0	0	0	3	1	0	0	1	0	1	5	2	1	2	3	1	0	0	0	0	0	1	0	2
OTU_1154	0	1	0	1	1	0	0	2	1	0	7	0	8	1	1	1	0	0	1	2	0	1	2	0	1	0	1	0	1	0	0	0	1	0	6	1	4	0	3	5	1	0	0	1	0	0	0	0
OTU_1155	1	3	1	1	1	1	1	1	1	0	5	3	9	3	2	0	1	4	0	7	3	1	1	3	0	1	1	0	2	0	0	1	0	2	8	5	1	2	9	2	2	0	5	0	2	1	1	1
OTU_1156	0	0	0	0	0	0	0	1	0	1	6	0	3	2	0	2	1	2	1	0	2	0	0	0	0	2	0	0	2	0	1	0	0	1	4	4	0	0	4	2	1	2	0	0	2	4	0	1
OTU_1157	0	0	1	0	0	1	0	1	0	2	2	0	3	0	1	2	1	1	2	0	0	0	1	0	0	0	1	1	0	0	0	0	0	1	5	0	1	0	3	1	0	0	0	1	2	0	2	0
OTU_1158	4	5	3	2	4	4	1	2	4	3	18	4	15	3	2	4	7	5	2	3	1	1	3	2	3	2	2	0	5	5	1	2	3	2	12	1	6	7	8	10	5	6	5	0	4	1	2	4
OTU_1159	0	0	0	0	1	0	1	2	1	0	7	0	7	0	1	0	4	3	0	1	1	1	0	1	2	0	3	0	0	1	1	0	1	2	6	1	4	2	8	2	0	1	2	0	0	0	1	0
OTU_1160	4	1	1	2	1	2	1	0	0	2	3	1	9	1	1	2	4	2	1	2	1	2	1	4	1	1	2	0	2	0	0	1	0	0	6	2	4	3	13	3	0	0	2	0	1	2	0	4
OTU_1161	2	0	5	1	2	0	3	0	1	0	5	1	6	4	1	1	5	2	2	2	2	1	1	1	1	2	2	0	0	1	0	0	3	1	5	1	0	1	4	2	2	3	0	1	0	3	2	4
OTU_1162	1	0	1	0	2	1	0	0	1	0	5	1	7	0	0	2	1	1	0	2	1	0	1	1	0	2	0	0	3	1	0	4	1	0	4	0	0	3	4	3	2	2	0	0	0	1	1	3
OTU_1163	2	7	2	2	2	2	2	4	4	2	12	2	16	6	3	3	6	3	6	5	2	0	3	2	1	0	2	1	3	2	1	0	4	6	21	6	4	3	14	9	2	5	7	2	0	5	2	4
OTU_1164	0	0	0	0	0	0	0	0	0	0	0	0	1	0	1	0	1	0	0	0	0	0	0	0	0	0	0	0	0	0	0	0	0	0	1	1	0	0	0	0	0	0	0	0	0	0	0	0
OTU_1165	1	0	1	1	1	0	2	1	1	1	6	0	6	4	0	3	3	2	1	2	1	1	0	1	2	3	0	0	0	2	0	0	0	1	6	2	0	2	6	2	2	1	0	2	0	2	2	2
OTU_1166	0	1	2	1	0	0	3	0	1	1	4	2	4	2	1	0	2	3	1	1	3	0	1	0	1	2	1	0	0	1	0	2	1	1	6	0	2	1	8	2	0	0	1	1	1	1	0	1
OTU_1167	0	1	1	0	0	0	1	0	0	3	4	2	5	0	0	0	2	1	1	1	1	0	3	0	1	2	1	2	2	1	0	0	3	2	7	1	2	2	3	4	1	3	1	2	0	2	0	1
OTU_1168	1	0	1	2	1	0	0	2	1	0	10	1	8	3	2	2	4	2	3	2	2	0	0	1	1	0	0	1	0	0	0	0	1	3	13	4	1	5	8	11	4	2	3	2	4	0	4	3
OTU_1169	3	1	2	2	2	5	1	3	4	0	5	5	6	6	0	0	3	0	2	6	2	1	1	6	3	0	3	0	4	1	0	0	0	5	11	1	2	1	8	4	1	2	5	0	1	0	1	6
OTU_1170	1	1	1	1	0	0	0	0	1	0	0	0	3	4	1	1	0	1	0	2	0	2	0	0	0	1	3	0	0	1	0	0	0	1	3	1	1	1	5	3	0	0	2	0	1	0	2	0
OTU_1171	4	0	1	1	1	2	0	1	3	1	10	0	7	5	1	2	2	1	1	2	3	2	3	2	0	0	3	0	3	2	1	1	0	0	13	3	4	4	9	3	1	2	1	0	0	0	2	5
OTU_1172	1	0	1	0	0	0	1	1	0	2	4	0	4	0	1	2	1	1	0	0	0	0	0	0	1	0	2	0	1	1	0	0	0	2	5	1	2	0	6	1	0	1	4	0	1	0	1	3
OTU_1173	2	0	1	2	2	0	3	8	0	3	4	1	8	4	2	1	5	1	4	8	5	0	5	0	1	1	1	0	5	0	1	1	2	2	6	2	7	6	11	9	2	8	2	0	0	3	2	9
OTU_1174	0	1	2	0	1	0	0	0	0	2	6	1	2	2	1	0	0	2	2	1	0	0	0	2	2	0	0	1	1	1	1	0	2	1	3	0	0	1	7	1	0	1	1	0	1	0	0	3
OTU_1175	1	1	1	1	0	0	1	2	1	2	6	0	14	5	3	3	1	2	0	1	2	0	2	0	1	1	0	1	1	1	1	0	2	0	10	2	2	1	9	5	4	0	0	1	0	0	2	3
OTU_1176	0	1	2	2	1	0	0	0	2	1	6	0	6	0	0	4	1	1	0	0	1	1	1	0	0	1	1	0	3	1	2	1	0	0	1	1	0	2	4	2	2	1	0	3	0	1	0	3
OTU_1177	4	1	0	0	0	2	1	0	0	0	4	2	11	2	2	1	8	2	1	1	1	1	1	0	1	3	0	0	1	3	0	1	4	1	4	2	2	3	3	6	2	5	3	1	2	2	0	1
OTU_1178	3	2	2	3	1	0	2	3	2	1	10	1	16	3	2	5	1	5	3	1	2	1	3	0	3	2	5	0	1	1	2	2	6	3	13	2	5	0	10	9	2	0	2	2	1	2	2	6
OTU_1179	1	0	1	0	0	0	0	1	1	2	4	0	7	0	0	1	3	1	0	1	1	0	2	0	0	0	0	1	0	0	1	0	0	2	4	1	0	1	6	1	0	0	1	1	1	0	0	0
OTU_1180	2	1	1	1	0	0	1	3	2	3	8	2	8	1	0	0	1	0	1	1	2	1	0	0	0	1	1	0	1	1	0	0	1	2	7	1	1	2	6	5	2	4	2	1	2	1	1	1
OTU_1181	1	0	0	0	0	0	0	0	0	1	1	0	4	0	0	1	1	0	1	2	0	1	0	0	0	0	0	0	0	1	0	0	0	1	2	0	1	0	3	1	0	1	2	1	0	0	0	2
OTU_1182	1	0	1	0	0	0	0	1	0	2	2	2	3	2	1	0	1	1	0	4	0	0	0	0	0	0	1	1	1	1	0	1	0	0	6	1	3	0	4	1	1	3	0	1	0	0	0	0
OTU_1183	0	1	0	2	1	0	0	0	0	1	3	1	7	3	1	1	1	1	1	1	2	0	1	2	0	0	3	2	2	0	0	0	0	2	8	0	0	1	2	1	0	1	4	0	0	1	3	0
OTU_1184	1	0	1	0	1	0	1	1	0	1	2	2	2	0	0	2	2	0	1	0	0	1	0	0	0	0	0	1	0	0	0	1	2	0	2	0	0	1	4	1	1	0	0	0	1	1	0	1
OTU_1185	0	0	1	1	1	0	0	0	0	0	4	0	4	2	0	1	2	0	0	2	1	1	0	0	0	2	0	0	1	1	0	1	0	0	0	0	2	0	3	3	2	0	1	0	0	0	0	0
OTU_1186	0	0	1	1	3	2	0	1	0	4	5	0	5	0	2	0	1	2	1	2	1	1	0	2	0	3	1	0	2	0	1	0	0	0	3	1	2	0	6	4	1	0	0	2	0	0	1	3
OTU_1187	1	2	2	1	1	0	0	3	0	3	2	2	3	2	2	4	1	0	3	0	1	0	0	1	0	2	0	1	2	2	0	2	1	1	2	0	2	0	3	2	0	0	0	0	0	0	2	1
OTU_1188	2	0	0	0	0	0	0	0	1	0	9	0	3	0	0	3	0	0	0	0	0	0	0	0	0	0	1	0	0	0	0	0	0	0	3	1	0	0	4	1	0	1	2	0	0	0	1	0
OTU_1189	5	3	2	2	2	3	3	0	2	8	15	0	10	1	2	3	3	2	2	5	4	7	3	1	2	1	4	2	3	1	1	0	1	2	14	2	2	1	6	9	3	3	5	1	3	2	3	5
OTU_1190	6	0	1	1	3	0	1	0	1	1	14	0	10	6	1	2	3	1	0	4	2	2	2	0	0	4	1	1	4	0	0	1	3	2	10	3	2	1	8	2	1	0	3	2	2	3	0	5
OTU_1191	1	1	0	1	3	4	3	3	2	1	16	1	9	5	2	3	1	3	1	1	4	2	2	0	2	1	2	1	3	2	4	1	3	1	7	0	2	3	15	9	1	4	2	2	0	1	2	4
OTU_1192	3	1	0	0	2	1	1	1	1	1	7	1	12	2	0	0	4	1	3	3	0	2	0	2	3	1	0	1	0	2	0	2	1	4	4	3	0	0	5	2	0	0	2	0	1	2	1	4
OTU_1193	5	3	0	1	1	1	0	0	1	0	10	2	5	1	0	2	4	2	2	3	2	3	0	0	0	6	1	0	0	2	0	2	2	1	9	4	0	2	7	0	2	4	2	1	0	2	2	2
OTU_1194	0	0	1	0	1	0	0	0	0	0	7	0	3	2	1	2	3	1	1	0	0	0	0	0	1	0	0	0	1	0	0	0	2	1	4	2	0	0	5	0	0	0	1	0	1	1	4	1
OTU_1195	1	1	0	0	0	0	1	0	0	1	10	0	4	2	1	2	0	0	1	3	1	0	0	0	0	1	2	1	1	2	0	1	0	0	5	2	2	2	5	0	2	0	1	0	0	1	2	2
OTU_1196	3	0	3	0	2	1	0	2	5	2	7	1	6	3	1	0	12	3	1	2	7	2	0	0	0	1	0	0	0	0	2	2	0	1	9	3	2	3	11	4	1	2	1	0	2	1	1	0
OTU_1197	0	0	1	6	1	1	0	1	0	2	9	0	6	0	0	1	1	4	0	3	0	0	2	1	0	0	0	1	3	0	1	0	1	0	6	3	0	0	3	1	1	1	1	1	0	1	1	0
OTU_1198	0	0	0	1	0	0	0	2	0	0	6	0	1	0	0	1	0	3	0	0	1	0	1	1	1	1	1	0	1	1	0	1	0	1	6	0	0	1	5	1	0	0	1	0	1	0	1	1
OTU_1199	1	1	0	0	2	1	1	0	1	2	6	0	5	1	0	1	1	0	0	1	0	0	1	1	1	0	0	1	1	1	0	0	1	1	6	0	1	0	5	1	0	3	1	0	0	2	0	2
OTU_1200	7	0	4	3	2	0	0	1	1	3	13	3	14	3	1	1	1	3	0	1	1	1	2	1	1	0	0	2	3	2	1	0	0	2	11	4	1	1	10	7	2	3	1	3	1	1	1	1
OTU_1201	2	0	0	0	0	6	2	3	1	3	12	0	13	2	1	4	5	2	2	6	1	0	1	2	2	1	2	0	2	0	1	1	3	1	17	6	2	5	11	9	6	4	5	4	3	2	1	3
OTU_1202	0	0	2	0	1	1	1	2	2	0	8	0	4	0	0	0	3	0	0	2	0	1	1	0	3	1	0	0	1	1	0	0	0	0	6	1	2	0	1	3	0	0	2	1	0	1	1	3
OTU_1203	1	1	1	1	1	0	3	1	1	0	11	1	11	1	1	1	2	1	1	1	0	0	0	1	0	0	0	0	1	3	0	0	1	0	3	1	1	2	9	6	2	0	0	1	0	0	0	0
OTU_1204	0	0	0	0	0	0	0	0	0	0	6	0	2	0	0	0	0	0	0	0	0	0	0	0	0	0	1	0	0	0	0	1	0	1	2	0	2	1	3	1	1	0	2	0	0	0	0	1
OTU_1205	5	4	1	2	7	2	9	4	5	1	22	3	19	10	3	11	8	6	4	8	7	4	7	5	3	7	5	5	8	1	4	3	9	4	17	8	8	4	16	18	4	6	4	4	2	4	6	6
OTU_1206	3	1	0	0	2	0	0	1	0	0	6	0	2	2	1	2	1	1	0	1	1	3	2	1	0	0	1	0	0	0	0	0	1	0	6	1	1	1	2	1	0	0	1	0	1	2	0	2
OTU_1207	1	0	3	0	0	0	1	1	1	1	11	2	11	3	1	2	2	1	2	3	3	2	0	2	2	1	2	0	3	2	0	2	0	3	12	3	1	0	6	5	2	1	4	0	0	1	0	2
OTU_1208	1	0	0	1	0	0	1	0	3	2	6	0	0	1	0	2	1	0	2	1	1	1	0	1	0	0	0	1	0	0	0	3	1	1	6	0	0	0	2	3	1	0	0	1	1	1	1	3
OTU_1209	1	0	0	0	0	0	0	0	0	0	6	1	1	1	0	0	0	0	0	0	0	0	0	1	0	0	0	0	0	0	0	0	0	0	2	1	0	0	1	1	0	0	0	0	1	0	0	0
OTU_1210	0	1	1	1	1	0	0	0	1	1	8	0	4	3	1	0	5	1	1	3	0	2	0	1	3	3	3	0	1	2	0	2	0	0	7	2	2	1	7	3	3	2	5	1	0	1	3	2
OTU_1211	2	1	2	3	2	2	1	4	1	0	14	3	17	4	4	5	6	4	4	3	1	3	0	4	1	0	2	1	4	1	0	1	2	1	18	1	2	2	9	8	7	9	3	0	1	1	3	2
OTU_1212	0	0	0	0	0	1	1	0	2	0	6	2	2	0	0	1	2	1	0	0	0	0	0	0	3	0	0	0	1	0	0	0	0	1	2	1	0	0	2	2	0	0	0	0	1	0	0	1
OTU_1213	10	1	6	3	3	2	4	5	5	5	20	3	17	8	2	7	9	12	0	7	6	4	4	1	6	4	7	4	6	7	0	2	4	4	17	8	5	8	19	14	9	13	14	1	3	0	1	9
OTU_1214	1	0	0	0	0	2	0	1	0	0	6	2	3	2	0	1	0	2	2	0	1	1	1	0	0	0	0	2	2	1	0	3	2	0	4	1	1	3	2	3	0	0	0	0	0	0	0	1
OTU_1215	1	0	1	1	4	0	2	2	0	2	19	0	19	1	0	4	1	0	2	1	3	2	1	2	1	2	1	0	2	1	2	0	2	0	16	1	2	4	22	5	5	3	1	3	2	0	2	4
OTU_1216	1	0	2	0	0	1	0	0	0	1	7	1	4	1	2	1	0	1	0	1	0	2	1	0	1	0	0	1	0	1	2	0	0	1	6	2	1	2	7	1	0	1	1	0	0	1	0	0
OTU_1217	1	4	1	0	1	1	2	0	2	1	11	2	8	1	2	4	2	1	6	5	3	0	2	2	0	3	1	1	2	1	1	0	4	4	13	3	1	4	9	3	3	2	2	2	3	0	2	3
OTU_1218	0	0	1	1	2	1	2	3	2	2	7	1	7	5	1	1	1	0	1	2	1	2	2	0	0	0	1	1	2	1	1	0	2	1	4	4	1	2	6	1	0	2	4	2	0	0	2	1
OTU_1219	5	1	4	3	0	1	1	1	2	2	17	3	15	8	1	6	4	2	3	7	2	1	5	3	2	1	0	0	3	1	0	1	2	3	5	5	3	2	20	4	3	1	4	3	0	3	2	2
OTU_1220	0	0	0	0	0	1	0	0	0	0	7	0	6	1	0	0	1	0	0	0	0	0	1	0	1	1	0	0	1	0	0	1	2	2	2	0	3	2	2	2	1	0	2	0	0	0	0	1
OTU_1221	1	1	0	0	0	0	0	0	0	0	6	0	3	0	2	0	2	0	0	0	1	0	0	0	0	0	0	0	0	0	0	0	1	0	0	0	0	3	0	3	1	0	1	0	0	1	1	1
OTU_1222	2	0	2	0	0	0	2	1	5	0	11	0	6	1	0	7	1	1	1	1	4	3	0	3	2	2	2	0	1	2	1	3	1	0	3	1	3	2	6	3	0	0	3	0	2	1	1	4
OTU_1223	1	1	0	0	1	3	2	0	1	1	9	0	3	2	2	1	2	1	0	1	1	1	0	1	2	1	1	2	2	0	0	1	1	1	2	2	1	0	4	5	0	2	0	1	1	0	1	1
OTU_1224	0	0	0	0	1	0	0	1	0	0	0	6	0	0	0	0	2	0	1	4	0	0	0	0	2	3	0	0	3	0	0	0	2	0	5	0	1	2	5	1	0	0	1	0	1	0	0	0
OTU_1225	1	0	0	0	1	0	1	0	1	0	1	0	6	0	0	2	1	0	0	0	1	0	2	0	1	1	0	0	1	0	0	0	0	0	3	0	2	0	3	2	0	1	0	0	0	1	0	0
OTU_1226	1	0	0	0	0	0	0	1	1	2	6	0	11	1	0	0	1	1	0	2	0	1	1	0	1	1	1	0	2	2	0	0	0	2	6	1	1	1	5	0	1	2	3	1	0	2	1	3
OTU_1227	2	0	1	3	0	1	3	1	1	4	12	0	9	2	2	3	3	5	0	0	0	2	2	1	1	1	1	0	4	2	1	0	1	2	10	1	1	4	10	3	3	2	2	1	1	2	0	2
OTU_1228	2	1	3	6	1	2	0	4	2	1	7	2	16	4	1	3	4	3	4	6	3	1	2	0	1	3	3	0	7	4	1	0	2	3	15	6	5	1	16	1	1	3	8	1	6	0	1	5
OTU_1229	1	1	1	0	0	0	0	0	1	0	3	0	8	0	1	0	0	1	0	0	1	0	0	0	0	0	1	0	0	0	0	0	0	0	4	0	0	1	7	1	0	1	0	1	1	2	0	0
OTU_1230	1	1	0	1	1	0	1	1	0	1	4	0	6	1	0	2	1	0	0	0	0	1	0	0	0	1	2	1	0	1	0	0	0	0	4	1	0	1	1	1	0	3	1	0	1	2	1	0
OTU_1231	1	0	2	0	0	1	3	1	0	0	2	1	9	0	1	1	0	0	2	0	1	0	1	1	0	1	1	1	0	0	1	0	0	1	7	3	4	0	6	4	2	1	2	1	1	1	1	1
OTU_1232	0	1	1	1	0	0	1	0	0	0	3	0	6	2	1	0	0	0	0	0	1	3	0	1	2	1	0	0	2	0	0	1	2	0	3	4	4	2	6	0	1	2	1	0	0	0	4	1
OTU_1233	0	0	1	1	0	0	1	0	0	2	1	0	6	2	0	0	0	1	0	1	1	0	1	0	1	0	2	0	1	1	1	0	0	1	6	0	0	1	1	3	1	3	0	1	0	0	1	1
OTU_1234	2	3	0	0	4	2	5	1	3	1	15	1	10	4	1	0	2	0	1	2	3	0	2	1	0	4	0	0	1	1	0	0	3	0	15	3	2	3	7	8	2	1	3	0	0	1	2	1
OTU_1235	1	0	4	3	2	0	0	0	1	0	4	1	8	1	0	6	4	0	1	5	2	1	1	1	1	1	2	1	3	3	0	0	1	1	3	1	1	3	8	3	0	1	0	0	0	1	1	1
OTU_1236	2	1	0	1	0	0	1	0	0	0	3	0	7	2	0	0	0	2	1	1	0	1	0	1	0	0	0	0	2	0	0	0	2	0	5	1	3	2	3	1	1	3	2	3	1	3	0	1
OTU_1237	0	0	0	0	0	1	1	1	1	0	4	1	10	0	0	1	1	2	0	2	0	0	2	0	0	2	0	1	2	0	0	0	1	1	10	2	0	0	7	0	1	0	2	0	1	1	1	0
OTU_1238	2	0	1	0	1	1	0	1	0	0	4	2	6	2	0	3	1	0	1	1	1	1	0	0	1	0	1	0	3	0	2	0	1	0	6	1	0	2	3	0	2	1	2	2	0	2	1	0
OTU_1239	3	1	2	2	1	2	2	0	1	2	10	2	7	2	1	0	1	1	1	4	0	0	1	0	1	1	1	1	2	1	1	0	2	1	11	0	2	2	4	5	1	2	6	1	1	0	1	3
OTU_1240	2	1	0	0	0	0	0	0	0	0	7	0	11	3	0	1	2	0	0	0	0	0	1	0	0	0	0	0	0	0	1	0	0	1	3	0	1	0	1	0	0	0	2	0	0	0	0	0
OTU_1241	0	0	1	3	1	1	1	1	1	1	11	2	10	3	3	3	0	0	1	3	1	1	1	1	2	0	0	0	1	1	0	1	1	3	4	3	4	0	7	1	1	2	2	0	1	0	2	1
OTU_1242	1	0	1	5	3	0	0	2	3	1	2	0	13	2	2	2	1	2	2	2	2	2	2	2	1	0	2	1	2	1	0	1	1	1	6	2	0	3	5	3	2	5	1	0	1	1	4	3
OTU_1243	0	0	0	0	0	0	0	0	0	0	0	0	6	0	0	0	0	0	0	0	0	0	0	0	0	0	0	0	0	0	0	0	0	0	0	0	0	0	0	4	0	0	0	0	0	0	0	0
OTU_1244	3	0	3	1	2	0	0	0	1	0	5	0	7	1	2	1	2	2	1	0	0	0	2	1	0	0	3	1	2	0	1	0	1	2	5	4	3	2	6	7	1	1	3	0	0	0	0	2
OTU_1245	1	0	2	0	1	2	1	1	1	0	5	1	6	3	1	1	2	3	0	2	1	1	0	0	1	1	1	1	0	1	0	0	0	2	1	0	0	0	2	1	0	1	2	0	0	2	0	1
OTU_1246	1	0	1	1	2	1	0	0	1	0	3	1	8	4	2	6	1	2	2	3	1	0	2	0	3	0	2	1	1	0	1	0	1	0	5	2	1	3	3	2	4	2	5	1	0	0	1	1
OTU_1247	2	0	1	2	2	1	2	0	1	2	2	1	13	0	0	2	2	0	1	2	1	0	2	3	2	3	0	1	0	0	1	0	2	1	6	2	2	1	4	2	2	0	3	1	1	0	1	3
OTU_1248	0	0	0	0	0	1	0	1	0	0	3	0	6	0	1	1	0	4	0	1	2	0	1	1	1	0	0	0	0	0	0	0	0	0	0	4	0	0	4	1	1	0	0	2	1	1	0	1
OTU_1249	1	0	0	1	2	1	0	0	0	1	1	0	8	1	1	0	0	1	1	0	0	0	0	0	0	1	0	1	0	0	0	0	0	0	2	0	0	0	0	2	1	1	0	0	1	0	0	0
OTU_1250	1	1	2	3	1	0	3	1	2	1	11	0	8	5	5	2	9	6	0	4	5	1	4	0	0	5	0	1	1	2	0	0	2	1	13	4	1	1	6	0	0	3	7	2	1	3	2	7
OTU_1251	12	10	8	11	14	4	6	3	11	12	48	6	43	12	8	9	11	7	8	19	11	4	9	7	10	5	9	4	21	7	8	4	16	7	47	17	25	15	51	51	12	23	26	7	12	5	5	29
OTU_1252	3	3	2	0	1	3	1	0	3	5	7	2	11	1	3	1	3	4	0	0	0	1	1	3	1	2	0	2	0	2	1	3	0	3	7	1	3	2	8	1	4	1	2	1	3	2	1	1
OTU_1253	0	0	1	1	0	0	0	2	1	0	3	0	12	1	0	1	2	0	1	2	0	0	0	1	1	0	0	0	1	0	0	0	0	1	3	1	0	0	6	4	3	0	2	0	0	0	0	2
OTU_1254	0	0	0	0	0	0	0	0	0	0	1	0	6	0	0	0	0	0	0	0	0	0	0	0	0	0	0	0	0	0	0	0	0	1	1	0	0	0	1	0	0	0	0	0	0	0	0	0
OTU_1255	0	0	0	1	0	1	3	0	0	0	2	0	6	2	1	0	2	1	0	2	0	0	0	0	0	2	1	2	1	0	0	0	0	0	4	0	1	0	1	6	1	2	1	0	3	1	0	1
OTU_1256	0	0	2	1	0	0	1	1	1	0	6	1	14	3	1	0	1	1	0	1	1	1	1	2	3	2	0	0	3	1	0	1	5	1	5	2	2	1	5	2	3	3	1	0	1	0	1	0
OTU_1257	2	0	0	2	4	1	0	0	2	1	6	1	14	1	2	1	1	0	1	1	0	0	1	0	1	1	0	0	2	0	1	0	2	0	4	4	1	5	3	2	0	2	1	0	2	1	2	3
OTU_1258	2	1	0	1	0	0	0	1	2	0	3	0	8	2	0	1	1	0	2	0	0	1	0	1	0	0	1	0	2	1	0	0	1	2	7	1	1	1	4	4	2	1	0	1	2	1	1	4
OTU_1259	2	1	2	0	3	1	2	1	3	3	18	3	27	7	3	5	4	11	3	6	2	2	4	4	3	3	3	1	3	1	3	2	5	3	20	5	4	3	18	7	2	5	6	1	2	1	2	8
OTU_1260	0	0	2	0	0	0	1	0	0	1	1	0	10	0	0	0	0	2	0	1	0	0	0	0	0	1	0	1	2	1	0	0	1	2	3	1	3	0	6	1	0	1	2	0	1	0	0	0
OTU_1261	6	1	1	2	1	0	4	1	1	0	9	2	14	2	2	4	4	0	1	3	2	1	1	0	2	3	4	2	3	3	2	0	2	3	14	5	0	6	14	11	4	4	7	0	1	2	0	5
OTU_1262	1	2	1	0	0	0	1	0	0	0	3	0	7	0	0	0	2	1	0	2	1	0	0	0	0	0	3	0	2	1	0	0	2	1	2	1	1	0	4	2	2	2	1	1	1	1	0	0
OTU_1263	2	0	3	7	1	6	2	3	0	1	13	2	19	3	2	6	4	1	1	5	1	1	3	0	3	4	5	1	3	2	1	4	1	3	12	4	7	4	8	3	3	3	5	2	1	2	1	7
OTU_1264	1	0	0	1	0	1	2	0	0	0	1	0	7	0	0	1	1	0	0	0	0	0	0	3	0	0	1	1	0	0	0	0	0	0	0	0	1	0	2	2	3	0	0	1	0	1	0	1
OTU_1265	0	0	0	0	0	0	0	0	0	0	1	0	6	1	0	0	0	0	0	0	0	0	1	0	0	0	1	0	0	0	1	0	0	0	0	0	0	0	1	0	1	0	0	0	0	0	0	0
OTU_1266	1	0	2	2	1	1	2	2	2	1	7	2	13	2	1	1	4	3	2	2	0	2	0	1	0	5	4	0	3	2	1	1	3	0	10	2	1	1	8	4	2	4	5	0	2	2	2	1
OTU_1267	1	1	1	1	0	0	1	0	0	2	7	0	8	2	0	0	0	1	0	0	1	0	0	1	2	1	3	0	2	1	0	0	1	2	8	0	2	2	4	9	1	2	1	2	4	0	0	0
OTU_1268	0	0	0	0	0	0	0	0	0	0	4	0	6	1	0	0	2	0	0	0	0	1	0	0	0	0	0	0	3	0	0	0	1	0	5	1	1	0	0	1	0	1	0	2	0	0	0	0
OTU_1269	1	2	2	3	5	1	1	1	1	1	4	1	8	5	0	4	2	1	5	3	1	1	2	2	3	1	3	2	3	1	0	1	0	1	11	0	4	0	13	10	3	4	6	1	1	4	2	1
OTU_1270	1	0	0	0	0	0	1	2	2	1	0	0	6	0	0	0	0	2	1	1	3	0	0	0	0	0	2	0	0	0	0	0	0	1	5	0	0	0	6	0	0	1	0	0	0	1	0	2
OTU_1271	2	0	1	0	1	3	1	0	1	1	12	0	6	1	7	2	2	1	0	1	0	1	0	3	1	1	0	0	5	1	0	1	1	2	10	0	1	2	2	2	0	4	3	1	0	0	0	1
OTU_1272	0	0	0	2	0	0	0	0	0	0	2	0	1	1	0	1	6	0	1	0	1	0	0	0	0	3	0	1	0	0	0	0	2	0	3	0	0	0	4	1	0	0	1	0	0	0	0	0
OTU_1273	0	1	1	0	2	1	2	1	1	1	1	0	5	3	0	1	2	1	1	6	1	0	2	0	1	1	1	0	3	0	0	0	2	2	5	0	1	2	1	5	0	2	2	1	0	2	0	3
OTU_1274	15	6	14	9	11	10	22	17	10	10	32	17	51	19	7	11	8	29	18	15	12	10	14	15	11	8	12	6	17	5	11	17	12	11	40	28	17	13	43	23	16	15	19	8	12	11	7	10
OTU_1275	0	0	0	1	0	1	0	0	0	0	0	0	6	0	1	0	1	0	0	0	0	0	0	0	0	0	0	5	6	7	1	0	0	0	0	0	0	0	2	3	0	0	0	0	0	0	0	0
OTU_1276	3	3	2	5	0	3	0	2	5	0	11	1	10	6	3	3	5	3	2	2	0	4	3	2	4	1	1	1	4	2	1	0	6	0	17	0	3	2	13	8	2	4	2	0	2	2	2	5
OTU_1277	0	1	0	1	3	1	0	2	2	1	6	1	4	3	0	1	3	3	0	1	2	1	1	0	2	1	0	1	0	1	0	2	2	1	9	2	1	2	7	4	1	4	5	1	1	2	1	0
OTU_1278	0	0	0	0	2	0	1	1	2	2	3	0	5	2	0	2	2	0	0	1	3	0	0	0	0	1	0	1	0	1	0	0	0	0	6	0	3	1	5	4	0	0	1	2	0	0	1	1
OTU_1279	0	2	0	0	1	1	1	2	0	0	3	1	5	2	0	0	5	1	1	2	0	0	1	0	1	0	0	0	1	1	0	0	0	2	7	2	1	2	4	4	2	0	1	0	1	1	2	3
OTU_1280	3	4	2	2	4	4	1	3	2	0	10	2	11	5	0	6	3	3	1	4	1	3	5	1	0	3	3	1	1	3	4	1	2	4	15	1	3	4	11	9	3	2	2	1	1	2	1	2
OTU_1281	1	1	0	1	3	1	3	0	3	2	14	1	10	2	4	0	0	0	3	2	3	3	2	1	1	1	4	1	4	1	2	1	3	2	16	4	2	2	15	10	2	2	3	1	2	3	1	8
OTU_1282	0	0	0	0	0	1	0	0	1	0	0	0	2	0	0	0	0	1	0	1	0	0	0	0	0	0	1	0	1	0	0	0	1	0	8	0	0	1	0	0	0	0	0	0	1	1	0	2
OTU_1283	2	1	0	2	1	0	2	2	1	1	3	0	1	1	0	1	1	0	1	3	0	0	1	1	0	1	0	1	0	0	0	1	4	1	8	0	0	0	2	1	0	1	1	1	0	1	1	3
OTU_1284	2	2	3	1	2	0	0	2	4	1	8	2	8	5	4	6	1	2	0	7	2	1	0	0	1	0	1	2	3	1	2	0	3	3	15	5	1	2	9	7	0	4	5	2	4	1	2	4
OTU_1285	0	0	0	1	0	1	0	0	1	0	2	0	0	0	1	0	0	1	0	2	0	0	0	0	0	0	1	0	0	2	0	0	1	1	6	0	3	0	4	1	1	1	0	0	0	2	0	3
OTU_1286	1	0	0	1	2	0	0	0	0	0	4	0	1	3	0	1	0	0	0	0	0	0	2	0	0	1	0	1	0	0	0	0	2	0	6	1	1	0	3	0	1	3	0	0	0	0	0	0
OTU_1287	0	2	4	2	1	0	1	2	0	0	5	2	8	5	2	1	3	0	1	1	3	2	2	2	0	0	4	1	2	0	1	0	3	1	12	2	1	3	6	6	2	1	4	1	1	2	1	2
OTU_1288	0	1	0	1	0	1	0	1	0	0	1	0	3	1	1	1	2	1	0	1	3	0	0	0	0	0	1	0	1	0	0	0	0	0	6	1	0	0	4	1	0	0	0	0	0	1	0	2
OTU_1289	1	1	0	0	0	0	0	0	1	0	2	1	3	0	0	0	1	0	0	0	0	0	0	0	0	1	0	0	0	0	0	0	0	0	6	0	0	3	1	1	0	0	1	0	0	1	2	0
OTU_1290	0	1	0	1	0	0	0	0	0	1	5	2	2	0	1	1	0	2	1	0	0	1	0	0	1	0	0	1	0	1	0	0	0	4	7	1	1	1	4	2	2	0	0	1	0	0	1	0
OTU_1291	1	1	2	1	0	2	0	1	0	0	3	0	3	1	1	0	0	0	0	3	0	0	0	2	0	0	1	0	1	0	1	2	1	2	9	0	0	1	3	1	1	3	1	1	1	0	1	0
OTU_1292	6	2	1	0	2	1	4	0	0	1	8	5	9	5	2	1	5	0	4	5	3	4	3	2	5	6	4	0	6	2	0	0	3	2	13	3	3	1	8	4	2	3	2	4	4	2	0	4
OTU_1293	0	0	2	1	2	0	1	3	0	2	6	3	8	4	0	3	4	1	1	1	0	2	1	2	2	1	4	0	1	1	0	1	2	4	10	0	0	0	9	4	1	1	3	2	0	0	4	8
OTU_1294	0	2	1	1	1	1	2	0	1	0	5	0	4	1	1	1	0	1	0	1	0	1	1	0	0	2	0	1	2	2	0	0	1	2	7	5	1	1	5	2	1	1	2	0	0	1	0	0
OTU_1295	0	0	0	0	1	0	0	0	0	0	2	0	0	0	1	0	0	0	1	0	1	0	0	0	1	1	0	1	0	0	1	0	2	0	6	0	1	1	1	0	0	1	0	0	1	0	0	1
OTU_1296	7	5	10	10	4	6	5	5	6	4	23	5	25	9	2	10	11	5	9	6	2	7	10	1	6	10	14	4	7	4	4	6	8	3	29	5	12	12	26	12	4	15	15	5	7	9	2	11
OTU_1297	4	2	2	4	7	2	3	2	3	1	6	6	8	2	1	7	3	2	6	3	5	3	3	2	2	3	2	2	2	2	0	0	6	2	12	1	5	5	4	4	2	4	6	1	3	4	3	4
OTU_1298	0	0	0	0	0	0	1	0	0	1	3	2	2	3	2	1	2	1	0	0	0	1	1	1	2	0	2	1	0	0	0	0	1	1	10	0	3	0	3	0	0	2	2	0	1	0	3	2
OTU_1299	1	1	0	2	0	0	0	1	0	0	2	0	4	0	0	0	2	1	0	1	1	2	0	0	1	0	2	0	0	1	0	0	1	1	7	0	2	0	1	0	1	0	0	0	3	0	0	1
OTU_1300	0	0	1	0	0	0	0	1	1	0	3	0	3	1	0	0	1	0	1	1	0	1	0	0	2	4	0	1	2	1	0	1	1	1	8	0	0	2	1	2	0	1	0	0	0	0	1	0
OTU_1301	7	5	2	3	3	1	3	3	2	2	19	3	8	4	2	3	3	5	3	4	4	3	5	3	3	4	3	1	7	2	1	6	6	5	29	6	5	5	16	13	3	7	4	4	0	3	5	5
OTU_1302	1	0	0	1	0	1	0	2	0	0	1	1	3	2	0	0	1	0	0	1	1	0	3	2	1	0	0	0	1	0	2	1	0	0	7	2	1	0	6	2	0	1	3	1	0	0	0	0
OTU_1303	0	1	0	0	0	0	0	1	1	0	0	0	1	1	0	1	1	0	0	0	0	0	1	0	0	0	0	1	0	0	0	1	0	0	8	0	0	0	1	0	0	1	1	0	0	0	0	0
OTU_1304	0	0	0	0	0	0	0	0	0	0	2	1	0	0	0	1	0	0	0	1	1	0	0	0	0	0	0	0	0	0	0	0	0	1	6	0	1	0	2	0	0	1	1	0	0	0	0	1
OTU_1305	6	1	1	1	2	0	4	2	2	1	10	1	15	3	3	8	3	1	1	2	1	4	1	2	0	0	2	3	2	2	1	1	1	1	12	0	5	5	9	5	1	3	3	2	2	1	1	6
OTU_1306	0	0	0	1	0	1	1	0	0	1	2	1	5	0	2	2	0	2	0	1	2	1	0	1	1	0	2	0	1	0	2	0	0	1	10	1	2	2	4	1	2	1	0	0	3	1	0	5
OTU_1307	6	0	2	2	1	0	1	1	4	1	14	2	10	1	0	3	2	7	4	3	3	3	4	2	3	3	1	1	2	1	2	1	2	3	15	4	3	3	16	9	5	0	4	2	2	2	3	4
OTU_1308	0	1	0	1	3	0	0	1	0	0	0	1	3	1	0	0	2	1	0	0	0	1	0	0	1	0	0	0	1	0	2	0	0	2	7	0	1	2	5	1	0	2	1	1	3	1	0	0
OTU_1309	0	0	2	0	0	0	1	0	1	1	3	0	4	1	2	5	2	1	0	1	0	0	0	0	0	1	0	6	0	1	0	1	0	2	10	4	0	1	7	2	0	1	2	0	2	0	1	1
OTU_1310	0	0	0	3	0	3	0	1	1	0	0	0	0	1	1	0	2	0	0	3	0	0	1	0	0	2	1	2	2	0	1	0	0	0	6	2	3	2	6	1	0	0	2	0	2	2	0	0
OTU_1311	0	2	0	1	1	0	3	0	1	0	3	0	7	0	0	1	1	0	1	3	1	0	1	0	0	0	1	1	3	0	1	0	0	1	8	2	0	1	6	5	0	0	2	0	2	1	2	1
OTU_1312	1	0	1	0	0	1	0	0	1	1	2	0	5	0	1	1	0	0	0	0	0	1	1	1	0	1	0	0	2	1	0	0	0	1	6	1	0	0	3	1	0	1	0	0	0	0	0	1
OTU_1313	2	1	1	3	1	3	2	2	3	1	6	2	13	2	2	2	0	1	0	4	2	0	1	0	1	1	2	1	2	2	2	2	1	1	11	1	2	4	6	4	3	2	0	1	0	1	1	2
OTU_1314	1	4	2	1	0	0	4	1	0	1	5	1	7	3	0	3	4	0	0	0	0	2	5	2	0	3	2	0	2	0	2	1	2	3	13	1	0	0	10	3	0	2	5	3	4	2	3	3
OTU_1315	0	0	1	1	0	0	0	0	0	0	2	0	2	0	2	0	1	1	0	0	0	0	0	0	1	0	0	0	1	2	0	1	3	2	6	0	0	0	4	0	1	4	0	1	2	0	1	1
OTU_1316	1	0	0	0	2	0	0	0	0	0	1	0	2	0	1	0	1	1	0	0	0	1	0	0	0	0	0	0	1	1	0	0	0	1	7	0	1	2	0	2	1	0	2	0	0	0	0	0
OTU_1317	0	0	0	0	1	0	1	2	1	0	3	1	3	0	0	0	0	1	1	2	0	0	0	0	0	0	0	2	0	1	1	1	5	0	8	1	1	0	0	2	1	0	0	1	0	1	1	0
OTU_1318	1	0	0	1	0	0	0	0	0	0	3	0	2	0	0	1	2	2	1	0	0	0	1	0	0	1	0	0	1	0	0	0	0	0	6	1	1	2	2	4	2	1	1	1	1	0	0	1
OTU_1319	1	0	1	0	0	0	0	0	0	0	2	0	1	0	1	1	0	0	0	0	1	1	0	0	1	1	1	1	3	0	1	0	1	0	6	2	0	1	1	1	0	0	3	0	0	0	0	1
OTU_1320	2	3	2	0	2	1	0	1	1	1	4	1	13	1	0	3	2	2	0	1	0	3	0	1	0	0	2	0	2	1	0	1	3	1	16	2	2	3	7	4	3	4	1	1	1	0	1	0
OTU_1321	0	0	3	2	3	2	1	0	1	0	19	3	10	3	3	1	2	2	3	2	1	5	1	3	3	1	0	3	4	2	0	1	0	4	14	1	1	1	9	10	2	1	5	0	2	2	0	4
OTU_1322	1	2	1	0	0	0	0	1	4	3	8	0	10	1	1	6	0	0	0	1	1	1	0	1	1	1	0	0	0	0	1	0	0	1	9	2	0	1	11	3	1	1	5	2	0	0	1	0
OTU_1323	0	0	1	0	0	0	0	0	0	0	2	0	0	0	1	0	0	1	0	0	0	2	0	0	1	0	0	0	0	1	0	0	0	0	6	0	2	0	2	1	0	0	0	0	0	0	0	0
OTU_1324	0	1	0	0	0	0	0	0	1	1	0	0	4	0	0	0	1	0	1	0	0	0	0	0	0	1	0	0	1	0	1	0	1	0	8	1	2	0	3	2	0	0	2	0	1	0	1	0
OTU_1325	0	0	0	1	0	0	2	0	1	0	6	1	6	8	2	1	2	0	2	0	2	2	0	0	2	2	5	2	1	0	2	0	3	0	10	5	3	1	9	1	1	1	4	0	0	2	3	1
OTU_1326	2	1	3	3	3	0	2	1	0	0	2	0	3	0	1	0	1	0	1	2	0	0	1	1	0	1	0	0	0	0	0	1	1	0	7	0	3	0	4	6	0	0	0	0	0	1	0	0
OTU_1327	1	0	1	0	0	0	2	3	0	0	3	3	3	2	0	3	1	0	1	1	0	0	0	0	1	1	2	0	2	0	0	0	2	1	6	2	1	0	3	3	1	2	1	2	0	1	1	2
OTU_1328	0	0	0	0	0	0	0	0	0	0	2	1	0	0	0	2	0	0	0	0	0	0	0	1	0	0	0	0	1	0	0	0	0	0	7	1	0	0	0	3	0	0	1	0	1	1	6	4
OTU_1329	1	0	2	1	1	1	0	0	2	1	2	2	3	1	0	3	1	1	0	2	0	0	0	0	1	1	2	0	1	1	0	0	0	1	7	2	3	0	3	5	2	0	0	0	0	0	0	1
OTU_1330	1	1	0	0	1	1	0	0	1	0	1	0	2	0	0	1	1	0	0	1	0	0	0	0	1	0	0	0	0	0	1	0	0	0	7	0	0	2	4	1	0	0	1	0	0	0	0	1
OTU_1331	1	0	3	1	0	0	1	0	4	1	2	1	7	1	0	1	2	0	0	0	0	0	0	0	0	0	0	0	0	0	0	2	0	1	12	1	0	0	2	4	1	3	1	0	0	3	0	1
OTU_1332	1	3	3	3	1	0	3	1	2	0	6	5	5	1	0	4	0	2	1	2	1	1	0	2	1	1	1	3	2	1	0	2	1	3	7	7	1	5	8	4	3	4	3	1	3	3	0	4
OTU_1333	0	1	1	1	0	0	2	0	1	0	2	0	3	0	0	3	2	0	0	4	0	1	2	1	5	3	0	0	0	2	1	0	0	0	6	8	0	1	2	4	0	0	1	0	0	2	0	1
OTU_1334	2	0	0	3	0	1	2	1	0	0	4	0	4	1	1	2	1	0	3	2	0	2	1	0	0	2	0	3	1	0	1	1	2	0	4	0	2	7	1	3	0	5	2	1	1	1	0	2
OTU_1335	2	1	2	0	1	2	2	1	2	0	5	0	5	3	1	2	3	2	1	1	2	1	2	0	1	1	1	2	3	0	1	0	1	2	10	2	0	1	11	7	3	2	1	0	1	1	0	3
OTU_1336	3	0	1	0	1	0	4	0	0	0	5	5	11	1	2	2	3	1	0	1	1	1	2	2	1	2	0	3	4	0	1	1	2	1	8	2	1	1	8	5	2	0	4	0	2	3	1	2
OTU_1337	1	0	0	1	0	0	0	1	0	0	4	1	0	0	1	0	0	1	0	1	0	0	1	0	0	0	0	0	2	0	0	0	0	0	0	0	0	1	6	0	0	0	1	0	0	0	1	0
OTU_1338	2	0	0	1	0	3	2	2	1	0	3	2	9	5	1	2	5	3	1	4	2	2	0	0	1	1	1	1	1	1	0	0	0	1	7	1	1	0	14	5	2	1	4	1	1	0	0	1
OTU_1339	3	2	1	1	1	0	0	3	0	6	5	2	5	5	1	0	3	5	2	4	0	0	0	0	0	3	3	2	2	0	1	1	2	1	9	1	1	2	15	3	1	1	1	1	0	0	1	1
OTU_1340	0	1	0	0	0	0	1	2	0	1	4	0	9	1	0	3	1	0	0	0	1	1	0	1	2	1	2	0	0	0	0	0	0	0	3	1	1	2	8	0	1	2	2	0	0	2	0	1
OTU_1341	1	1	2	4	1	0	0	3	0	2	5	3	9	2	0	0	1	2	4	3	0	2	0	1	0	2	1	0	1	1	0	0	1	0	5	0	0	1	6	5	1	4	1	0	0	0	2	2
OTU_1342	0	0	2	2	0	0	2	1	1	7	7	2	8	2	3	0	2	1	3	3	2	2	0	0	2	1	2	0	0	1	0	0	1	2	11	2	1	2	10	3	1	3	4	1	3	1	2	1
OTU_1343	0	0	0	3	0	2	3	1	0	2	4	0	8	3	1	2	2	2	3	0	0	2	2	0	1	1	0	0	0	0	0	0	2	0	5	1	0	2	12	0	1	0	1	1	0	1	0	0
OTU_1344	2	0	2	1	2	2	1	2	2	2	6	2	4	3	3	2	2	1	3	6	0	1	1	0	3	5	2	2	3	2	1	0	3	3	12	6	7	4	8	6	1	1	2	1	2	3	0	4
OTU_1345	3	4	2	5	3	2	1	1	1	2	14	2	13	1	3	2	2	1	2	4	5	1	3	0	2	2	3	0	2	2	1	1	3	1	13	2	1	3	11	8	4	5	4	3	4	4	0	7
OTU_1346	0	0	1	0	0	0	0	0	0	0	0	0	2	1	0	2	0	0	2	1	0	0	0	0	2	0	0	0	1	0	1	0	1	0	5	0	1	1	7	0	0	1	0	0	0	1	0	1
OTU_1347	1	2	3	1	6	1	4	4	0	2	10	1	18	5	1	3	9	1	2	6	0	2	1	0	2	1	4	1	5	3	1	1	1	1	19	3	3	4	15	6	3	2	6	2	4	1	1	3
OTU_1348	2	2	2	4	1	1	3	0	2	3	9	2	14	4	1	2	3	5	1	3	0	1	3	2	0	3	4	1	2	2	1	2	0	3	23	0	2	1	11	4	1	5	1	2	0	0	2	1
OTU_1349	0	0	0	0	0	1	0	1	0	0	3	0	1	0	0	0	0	1	0	0	1	2	0	0	0	0	0	0	0	0	0	0	0	0	0	0	1	0	7	3	0	1	0	0	0	0	0	0
OTU_1350	1	0	1	0	1	1	1	1	0	0	0	0	4	4	1	0	3	0	0	1	1	0	2	0	0	2	2	1	1	1	0	0	2	1	8	1	0	2	9	4	1	2	0	0	1	0	1	2
OTU_1351	0	0	0	0	1	0	0	0	1	0	3	1	3	2	0	0	0	0	1	3	1	1	1	0	1	1	2	1	3	0	0	1	2	1	3	1	0	2	7	2	0	0	3	1	1	1	1	1
OTU_1352	1	0	0	1	1	2	0	2	0	0	2	0	3	0	0	0	2	0	1	1	0	0	0	2	2	0	0	0	0	0	1	0	0	3	6	1	1	1	6	1	0	2	1	0	0	0	1	1
OTU_1353	1	0	0	2	0	1	3	0	1	2	6	1	5	4	0	0	2	1	0	0	2	3	0	0	1	1	0	1	1	1	0	1	2	0	6	0	2	2	13	2	0	0	1	0	0	2	2	2
OTU_1354	6	4	5	2	1	1	3	0	3	1	7	4	8	3	1	10	5	2	4	9	3	1	4	2	1	3	4	2	6	1	1	1	0	6	11	3	4	5	15	16	2	3	2	0	4	3	4	6
OTU_1355	1	1	2	1	2	2	1	2	2	0	9	1	13	3	1	0	1	0	2	0	1	0	0	0	1	1	2	0	1	0	0	0	1	1	7	0	3	0	6	3	5	2	4	2	3	1	1	6
OTU_1356	2	1	3	0	1	0	0	1	2	0	3	2	3	0	1	1	1	1	1	0	1	0	2	0	0	2	3	1	0	1	0	1	0	1	2	0	0	0	11	1	0	0	1	0	3	0	0	0
OTU_1357	0	2	1	3	0	0	0	2	0	1	6	1	8	2	1	3	2	0	1	2	2	3	1	0	0	3	1	1	1	0	0	2	0	1	6	2	4	3	11	6	2	3	4	0	0	2	2	2
OTU_1358	0	2	1	2	0	2	2	0	0	0	4	0	5	5	2	0	2	0	0	2	3	1	2	0	0	0	1	2	2	0	0	0	0	1	6	0	0	1	5	6	4	2	1	2	1	2	1	1
OTU_1359	0	0	0	0	0	0	0	0	0	0	0	0	0	0	0	0	0	0	0	0	0	0	0	0	0	0	0	0	0	0	0	0	0	0	0	0	0	0	0	6	0	0	0	0	0	0	0	1
OTU_1360	0	0	1	0	0	0	0	0	2	0	3	0	0	0	1	0	0	0	1	0	0	0	0	0	1	0	0	0	0	0	0	1	1	0	1	0	0	0	1	10	0	0	0	0	0	0	0	0
OTU_1361	2	0	3	0	0	2	4	1	0	2	3	1	9	3	2	4	5	3	2	2	0	0	2	1	0	1	0	2	1	1	1	2	2	2	5	1	1	4	8	1	1	1	7	0	2	1	1	2
OTU_1362	4	2	2	2	3	0	2	3	3	2	12	2	15	5	3	3	2	2	1	1	5	4	1	1	2	2	0	4	1	2	2	0	0	1	22	0	1	8	8	8	3	6	4	1	2	1	2	1
OTU_1363	1	0	1	2	4	0	0	0	1	1	6	2	4	3	2	3	0	1	1	3	2	1	2	0	1	1	1	0	3	1	1	2	0	0	11	1	1	2	5	4	0	2	2	2	0	1	1	1
OTU_1364	0	1	0	1	0	0	0	1	0	2	5	3	6	2	0	1	1	1	1	1	0	1	0	1	1	2	1	1	1	1	0	1	1	1	4	2	1	4	5	3	1	2	1	1	0	1	1	2
OTU_1365	1	0	1	1	0	1	1	0	0	2	3	0	2	1	1	2	2	0	1	0	1	1	2	0	0	0	1	0	3	1	1	1	1	0	2	2	1	2	1	4	0	0	0	0	2	1	0	1
OTU_1366	1	1	1	2	0	1	0	0	1	0	4	1	5	2	1	4	2	2	0	0	1	1	2	0	0	0	0	1	2	0	0	0	2	1	7	0	1	0	5	0	1	1	2	1	2	0	0	2
OTU_1367	0	0	2	0	0	3	0	0	0	1	3	1	4	0	0	0	0	0	0	5	1	1	0	1	0	0	1	0	1	0	0	0	4	2	6	0	1	2	4	1	0	1	1	3	1	1	2	1
OTU_1368	0	0	0	3	1	1	0	0	1	1	4	0	4	1	1	3	2	0	0	3	1	0	0	1	0	0	1	0	2	1	0	0	3	1	2	0	2	0	6	4	0	1	2	0	1	1	1	2
OTU_1369	1	1	0	0	1	0	0	0	0	0	1	1	5	1	0	1	0	1	0	0	0	0	0	0	0	0	1	0	1	0	0	0	0	0	3	0	1	0	5	1	2	1	1	0	2	0	1	1
OTU_1370	1	0	0	2	3	1	0	0	2	0	9	0	7	1	1	1	4	0	4	1	1	1	2	2	2	2	2	1	3	2	1	0	1	0	9	2	1	1	9	3	1	1	2	0	0	0	1	2
OTU_1371	3	1	0	0	1	0	0	0	0	0	2	1	6	3	0	2	1	1	0	3	1	1	1	2	0	0	1	3	1	0	0	1	2	1	5	1	2	0	5	4	1	0	2	0	3	1	2	0
OTU_1373	0	0	1	0	1	0	1	0	0	2	4	0	3	0	0	1	1	0	2	0	1	0	2	0	0	0	0	1	2	0	0	1	1	0	4	1	0	0	2	4	0	0	0	1	0	0	0	1
OTU_1374	2	1	0	2	0	0	0	2	0	1	3	1	3	2	1	0	0	2	0	0	1	0	4	0	1	0	2	2	0	0	0	0	3	0	2	0	2	0	4	3	1	3	0	0	1	0	0	2
OTU_1375	0	0	0	0	0	0	0	0	0	0	1	0	5	0	1	1	0	0	0	0	0	0	0	1	0	0	0	0	2	0	1	0	0	0	4	0	2	2	1	0	1	0	1	0	0	1	1	0
OTU_1376	1	2	1	1	0	0	0	0	1	2	9	1	4	1	0	3	2	1	1	1	1	0	0	0	1	1	0	0	1	2	0	1	1	2	8	0	0	2	6	1	1	1	1	0	0	0	1	2
OTU_1377	2	0	0	0	0	0	0	0	3	1	0	0	2	0	0	0	1	0	0	1	0	0	0	0	1	0	0	0	0	0	0	0	2	0	1	1	0	1	2	2	0	1	0	0	0	1	0	0
OTU_1378	1	1	0	1	4	1	0	0	0	0	3	1	5	1	1	2	2	1	1	1	1	1	0	0	1	0	0	1	1	1	1	1	1	1	5	2	1	3	6	5	2	2	2	0	1	0	4	3
OTU_1379	1	0	0	0	0	0	0	2	0	0	8	1	5	2	0	2	1	1	0	2	1	0	0	3	1	1	1	0	2	0	0	0	1	0	4	1	4	2	4	3	0	1	1	2	2	1	0	0
OTU_1380	0	0	0	0	0	0	0	3	0	0	3	0	3	0	1	0	0	0	0	0	0	0	0	0	0	1	0	2	1	0	1	0	0	0	4	0	0	1	2	2	2	0	1	0	0	1	0	1
OTU_1381	2	1	0	1	0	0	1	0	2	0	3	2	2	1	1	0	0	2	1	2	0	0	4	2	0	0	0	0	1	0	2	2	1	1	3	1	2	0	1	0	2	1	1	2	0	0	1	0
OTU_1382	0	0	0	2	0	0	0	0	0	1	4	1	6	0	1	0	4	0	1	3	0	0	0	0	0	2	1	1	2	0	0	0	1	0	5	1	1	2	3	0	1	1	0	1	2	0	1	2
OTU_1383	3	1	2	1	2	1	1	2	1	1	12	1	11	3	1	0	5	3	0	4	1	1	5	1	0	2	3	5	1	1	1	1	2	4	14	8	3	2	6	5	3	2	6	0	2	5	2	3
OTU_1384	0	0	0	1	0	1	0	2	0	0	3	3	7	1	0	3	0	1	2	2	1	4	1	1	2	0	1	0	1	0	1	1	1	0	7	3	3	1	7	0	2	1	1	1	0	1	0	5
OTU_1385	1	2	2	2	0	0	1	1	2	1	7	0	8	1	1	0	5	6	0	5	2	0	0	0	1	2	1	1	1	1	1	0	1	2	14	1	2	1	6	4	1	2	2	0	0	2	1	1
OTU_1386	4	0	2	3	1	2	2	3	2	2	10	2	12	2	1	6	8	0	1	4	2	0	3	3	6	4	5	1	5	1	0	3	1	4	19	1	2	2	13	9	5	0	1	1	1	3	1	8
OTU_1387	4	3	0	0	1	0	1	1	2	0	4	1	4	0	0	1	0	1	1	1	1	0	0	0	0	0	1	0	3	0	0	0	1	1	4	2	2	1	3	4	1	2	0	0	1	0	0	0
OTU_1388	2	0	2	3	1	0	1	0	0	0	2	0	6	1	2	0	2	0	0	2	2	0	0	1	1	0	1	1	0	1	0	1	1	4	5	1	0	0	6	4	1	2	0	0	0	0	0	0
OTU_1389	2	2	0	0	1	0	2	0	0	0	3	0	6	1	0	1	0	1	2	1	1	0	1	0	1	1	2	0	1	0	1	0	1	1	2	3	0	1	6	0	0	0	1	1	1	2	0	0
OTU_1390	2	0	0	1	1	0	0	2	0	0	0	1	2	0	0	1	1	0	0	0	0	1	0	0	1	0	0	1	0	0	0	0	0	0	1	0	0	0	2	1	0	2	1	1	0	0	2	3
OTU_1391	3	4	4	2	5	3	2	1	11	1	16	5	19	1	3	3	1	9	6	3	4	5	6	3	1	6	10	6	10	7	3	2	6	9	17	2	6	3	14	5	4	4	5	5	3	8	5	4
OTU_1392	2	0	5	2	2	2	4	3	2	3	15	2	18	5	1	5	11	4	4	4	1	6	2	0	1	3	5	4	2	4	5	2	2	5	16	6	4	4	13	10	7	8	5	4	0	3	2	4
OTU_1393	2	0	0	0	1	1	1	0	1	1	5	1	5	0	0	0	1	2	0	0	1	0	0	0	1	0	0	0	1	0	0	1	2	0	6	1	1	0	2	0	0	1	1	0	1	0	0	0
OTU_1394	0	0	1	0	0	0	0	0	0	0	2	0	0	2	1	1	3	0	1	1	1	3	0	0	1	2	2	0	1	0	2	0	0	1	2	0	1	1	3	1	0	1	0	1	1	0	2	2
OTU_1395	1	0	0	1	0	0	0	0	0	1	3	0	6	0	0	2	2	0	0	3	0	1	0	0	0	0	2	0	1	0	0	0	0	2	2	2	0	1	1	2	0	0	0	0	1	0	0	2
OTU_1396	2	1	0	0	1	1	0	2	0	0	3	0	4	3	0	2	1	1	0	2	0	0	1	0	0	0	0	1	0	1	0	0	1	0	10	1	2	2	5	2	0	2	2	0	0	0	0	0
OTU_1397	2	0	1	0	0	0	2	0	1	3	5	2	2	1	1	5	3	0	1	2	0	0	1	0	1	0	1	0	2	0	0	0	0	0	5	2	1	1	3	2	1	3	1	0	1	0	2	0
OTU_1398	3	0	1	2	1	1	0	5	1	0	1	1	7	1	0	1	0	1	0	1	1	1	2	2	0	1	0	1	2	0	2	0	4	0	7	1	0	0	3	3	1	1	3	0	0	1	1	1
OTU_1399	1	0	0	0	0	0	0	0	0	0	5	0	2	2	0	0	2	0	2	0	0	0	1	0	0	1	0	0	0	0	1	0	0	0	2	1	0	0	2	1	0	0	1	0	0	0	0	0
OTU_1400	1	2	4	2	1	0	0	0	3	4	5	0	6	1	0	2	0	1	2	2	0	0	0	3	0	0	1	0	2	0	2	0	2	0	8	3	1	3	4	0	1	1	4	2	0	1	1	2
OTU_1401	0	0	1	0	0	0	0	0	0	0	5	0	1	1	0	0	0	0	0	0	1	0	0	0	0	0	0	1	0	0	0	0	0	0	1	0	1	0	2	0	0	0	0	0	0	0	0	1
OTU_1402	2	1	1	1	2	0	3	1	0	1	10	0	11	0	1	1	3	1	0	3	3	3	2	1	0	2	0	2	1	0	1	0	1	2	5	1	1	5	8	6	2	1	3	0	0	0	4	1
OTU_1403	0	0	0	0	1	0	0	0	0	0	5	0	4	0	0	0	1	0	1	0	0	0	0	0	0	0	0	0	0	2	2	1	0	1	4	0	0	0	3	2	0	1	2	0	1	1	0	0
OTU_1404	2	0	0	1	2	2	2	1	1	1	8	2	4	0	1	6	4	1	0	2	1	0	1	1	2	0	0	0	0	0	1	1	0	0	7	2	2	2	5	3	2	1	2	1	0	0	0	2
OTU_1405	1	1	0	0	0	0	0	0	0	2	11	0	6	2	4	0	2	1	1	2	0	0	0	0	0	1	2	1	0	0	0	0	1	1	5	0	1	4	2	0	2	2	2	0	0	0	0	1
OTU_1406	4	1	1	2	2	0	1	2	0	0	8	3	3	2	0	1	2	0	2	0	1	0	3	0	2	1	0	1	0	1	1	0	1	1	3	1	1	3	5	3	2	0	1	0	1	0	1	1
OTU_1407	0	1	0	2	1	0	0	2	0	1	9	3	6	1	1	1	0	1	0	3	1	3	0	0	0	1	1	0	1	2	0	0	1	0	12	1	1	0	5	1	1	3	0	2	0	1	0	1
OTU_1408	5	2	4	1	2	3	3	2	3	3	6	2	9	2	3	9	5	1	1	11	0	0	3	3	0	2	1	0	1	2	3	4	3	4	6	0	0	6	7	4	6	2	5	1	0	2	0	4
OTU_1409	0	1	1	1	0	0	0	1	0	0	7	0	5	3	0	1	4	0	1	2	0	1	0	0	3	2	0	0	0	0	0	0	0	0	5	1	0	1	8	4	0	1	1	0	0	0	1	5
OTU_1410	1	2	0	2	3	0	4	2	0	1	9	2	13	1	1	3	4	2	1	5	0	2	1	0	3	0	0	1	3	3	2	2	3	0	13	2	2	5	8	8	0	4	3	2	1	2	1	0
OTU_1411	1	0	1	1	0	0	0	0	1	0	5	2	3	2	0	4	0	0	0	1	1	1	2	0	0	0	0	1	0	0	1	1	1	0	2	0	0	0	3	0	1	1	3	1	1	0	0	0
OTU_1412	0	1	0	0	0	0	1	0	0	0	5	0	5	1	0	2	1	0	1	0	1	1	0	1	1	0	0	3	2	1	0	0	1	0	6	0	0	0	5	1	0	0	1	0	0	0	0	3
OTU_1413	1	1	0	1	1	2	0	4	1	0	8	1	5	1	0	2	4	0	4	2	1	0	0	0	0	1	1	0	1	1	0	1	0	1	10	0	4	1	7	2	0	3	3	0	0	0	1	2
OTU_1414	2	0	0	0	2	0	0	1	0	1	7	2	5	1	0	1	0	1	0	0	0	1	1	1	2	0	0	0	2	0	0	0	0	4	1	1	0	0	5	2	0	4	3	0	1	0	2	2
OTU_1415	12	3	0	5	7	2	4	4	4	6	34	2	37	7	3	8	11	6	4	8	4	5	5	2	2	5	5	2	4	2	2	2	8	4	42	3	9	5	28	18	9	7	8	5	5	5	5	7
OTU_1416	0	0	0	1	0	1	1	0	0	0	5	0	1	0	0	1	2	0	1	0	0	0	1	0	0	0	0	0	0	1	0	1	0	0	3	1	0	1	1	2	0	0	1	0	0	1	1	0
OTU_1417	1	0	2	0	4	2	2	0	0	0	7	2	9	0	1	1	0	0	0	2	0	1	0	1	1	0	1	1	0	1	2	0	2	0	5	2	3	3	6	4	1	2	3	1	0	1	0	1
OTU_1418	0	1	0	1	0	0	1	0	0	2	7	1	3	0	2	4	2	0	0	2	0	0	0	0	0	2	0	0	0	0	1	0	1	1	6	0	1	1	4	4	0	1	1	1	0	0	0	0
OTU_1419	1	0	0	2	0	0	0	0	0	1	5	1	2	1	0	0	1	0	0	0	1	0	0	0	1	0	0	0	0	0	0	0	0	0	1	0	0	1	1	0	1	0	0	0	0	0	0	0
OTU_1420	2	0	0	3	1	0	0	1	0	1	6	2	4	1	1	1	2	1	2	0	1	0	0	2	1	3	0	1	0	1	1	1	1	2	8	1	1	3	4	3	1	0	3	1	0	0	1	3
OTU_1421	1	0	0	0	0	0	2	0	0	0	5	0	1	1	0	0	2	0	0	0	0	0	0	0	0	0	1	1	0	0	0	0	1	0	3	0	0	0	1	2	0	1	2	0	0	0	0	1
OTU_1422	1	1	1	0	0	1	1	0	0	0	6	0	3	1	1	0	0	0	1	0	1	1	1	2	0	0	0	0	0	1	0	0	4	0	5	0	1	1	3	2	0	0	0	0	0	0	1	1
OTU_1423	18	11	15	22	21	16	14	21	21	14	48	7	56	11	4	16	5	10	4	16	20	12	7	5	7	7	6	8	7	9	11	5	12	16	95	10	19	13	58	48	5	15	16	9	10	3	2	14
OTU_1424	4	1	3	1	2	3	1	1	2	2	9	6	6	4	1	5	4	4	2	3	2	2	2	2	3	4	2	2	6	6	1	2	3	5	13	4	3	4	12	12	4	6	4	1	3	4	2	7
OTU_1425	2	0	0	0	0	1	1	0	0	0	7	1	2	0	0	1	1	2	0	0	0	0	2	0	2	1	0	0	2	0	0	0	2	0	4	1	1	1	5	1	0	1	1	0	1	0	0	2
OTU_1426	3	2	1	1	2	1	0	1	0	1	12	0	3	4	1	1	2	1	1	1	0	1	1	1	0	0	1	1	0	2	2	1	2	1	8	1	2	1	7	6	0	1	1	1	0	0	1	3
OTU_1427	0	0	1	0	0	0	3	0	0	2	5	0	4	2	1	2	4	2	1	3	1	1	1	0	1	1	4	1	2	1	0	1	0	1	3	1	0	1	5	4	0	2	1	0	2	0	0	4
OTU_1428	1	0	1	1	0	0	2	0	0	0	6	0	0	1	2	1	0	2	0	0	1	0	2	0	1	2	1	0	0	0	0	0	0	0	4	1	0	1	1	1	2	1	2	0	0	0	1	0
OTU_1429	4	1	6	3	1	3	4	1	1	2	12	0	12	2	1	1	2	4	1	4	0	2	2	0	0	2	3	3	1	1	2	0	2	1	19	1	3	2	5	9	4	2	0	1	1	1	2	3
OTU_1430	1	1	2	1	1	2	0	0	2	1	7	0	6	1	0	1	0	0	1	0	0	2	2	0	0	3	0	0	0	0	0	0	0	2	1	0	1	1	5	2	0	0	1	2	0	0	0	1
OTU_1431	1	0	0	0	0	0	0	0	1	0	5	0	3	0	1	0	1	0	0	0	0	0	0	1	0	1	1	0	3	0	0	0	1	1	2	0	1	2	6	0	0	0	0	0	0	0	0	1
OTU_1433	0	1	2	0	2	1	0	2	0	1	8	1	2	2	0	1	2	1	0	2	0	3	0	0	0	2	0	0	1	0	1	0	0	0	2	0	1	1	5	2	3	3	2	1	0	0	1	0
OTU_1434	1	0	0	1	0	0	0	3	1	1	8	2	1	0	0	0	1	0	0	2	2	0	0	0	1	2	1	0	1	0	0	0	0	0	6	1	0	1	3	4	1	4	1	0	0	0	0	1
OTU_1435	1	0	1	0	1	0	2	1	2	3	8	0	1	3	1	1	2	2	0	5	3	1	5	0	1	2	4	1	3	2	2	0	2	1	8	1	5	3	3	9	3	2	3	1	3	1	0	3
OTU_1436	2	0	1	3	1	0	0	0	2	0	5	2	7	1	1	0	1	1	1	3	1	3	0	0	2	3	0	0	2	0	0	0	0	2	4	1	1	1	6	2	2	1	4	1	0	0	2	0
OTU_1437	1	0	2	0	0	0	0	0	0	0	6	1	0	1	0	0	0	1	1	1	0	3	0	0	0	0	1	0	0	0	0	1	0	4	1	2	0	2	4	3	1	0	0	0	0	0	0	2
OTU_1438	0	0	0	0	1	1	0	0	1	0	8	0	7	2	0	0	1	2	0	3	1	1	0	1	0	0	0	0	1	0	1	1	1	1	5	0	2	0	5	2	3	0	0	1	0	0	0	2
OTU_1439	0	0	1	1	2	1	0	0	3	1	8	0	2	2	1	0	0	1	1	0	0	1	0	0	0	2	3	0	1	0	0	2	0	0	7	2	0	0	4	1	1	1	1	0	1	1	0	2
OTU_1440	6	2	2	4	1	1	0	0	1	1	7	1	10	3	0	3	4	2	0	4	1	3	0	3	0	3	2	0	1	1	0	1	3	1	13	1	3	1	5	12	2	2	5	0	0	2	3	3
OTU_1441	0	0	0	0	0	0	1	1	1	1	5	1	4	0	0	0	3	0	0	0	0	2	0	1	0	0	0	1	0	0	1	0	2	1	3	0	0	1	4	0	1	1	0	0	3	0	0	0
OTU_1442	1	1	1	0	1	1	2	3	1	1	7	0	7	2	0	1	0	0	1	1	0	1	1	0	0	0	0	0	1	0	0	1	1	0	3	0	0	2	3	3	1	0	1	0	0	1	1	4
OTU_1443	0	0	0	1	0	1	1	1	1	0	5	1	4	2	0	2	1	0	0	1	0	1	0	0	0	0	0	1	1	0	0	0	1	3	4	0	0	1	1	1	1	1	1	1	0	2	0	1
OTU_1444	1	0	0	0	0	0	1	0	0	0	2	0	5	1	1	0	2	0	0	0	1	1	0	0	1	0	1	0	1	0	0	1	1	0	1	0	0	1	1	1	0	3	0	1	1	0	0	1
OTU_1445	2	0	0	0	0	0	0	2	0	2	9	1	7	0	4	1	0	0	1	2	1	1	2	1	0	0	2	0	2	0	0	0	0	1	6	0	2	1	8	1	1	0	2	1	1	0	1	3
OTU_1446	0	1	0	2	1	1	0	0	1	0	5	0	5	2	0	0	2	0	0	1	2	0	1	0	2	0	0	3	0	0	5	0	0	0	1	0	0	0	2	1	1	0	0	0	0	3	0	0
OTU_1447	1	2	1	3	2	0	1	0	4	1	8	5	6	3	1	2	2	4	2	2	0	2	2	1	3	2	1	2	2	2	0	2	2	3	7	6	2	4	3	4	3	1	2	0	1	0	1	6
OTU_1448	0	0	0	0	0	0	1	0	0	0	0	1	5	0	0	0	0	1	0	0	0	0	0	0	0	0	0	1	0	0	0	0	0	1	1	0	1	1	1	2	0	0	0	0	0	0	1	0
OTU_1449	1	0	0	0	0	0	0	0	0	0	2	0	5	3	0	1	0	0	0	2	1	0	0	1	0	0	2	0	0	0	0	0	0	0	1	0	0	1	1	0	1	2	1	0	0	0	0	0
OTU_1450	1	0	1	0	0	0	0	0	0	0	1	0	5	0	0	6	0	2	0	0	1	0	1	1	0	1	0	2	0	0	0	0	0	0	4	0	0	0	1	4	0	0	0	0	0	0	0	0
OTU_1451	1	0	1	0	1	0	0	0	0	0	4	1	5	0	0	2	0	0	1	1	0	1	1	0	0	2	1	0	2	1	2	0	1	0	4	1	0	0	2	3	1	1	1	0	0	0	0	0
OTU_1452	1	1	3	4	2	0	2	1	4	1	8	0	17	0	1	5	2	2	0	1	0	1	1	1	2	8	2	6	2	2	1	1	1	1	9	2	4	2	8	6	3	4	3	3	3	0	1	7
OTU_1453	0	0	0	0	1	1	1	1	0	2	4	1	6	1	0	1	0	1	0	0	0	1	0	0	0	0	0	0	0	0	0	0	0	0	7	1	0	0	1	0	1	1	1	0	0	0	1	0
OTU_1454	1	0	0	1	0	0	0	0	0	0	2	0	8	3	0	0	0	0	1	1	1	0	1	0	0	0	0	1	1	0	2	0	0	0	3	1	0	1	2	2	3	0	1	0	0	0	0	0
OTU_1455	7	7	3	13	6	2	10	4	3	2	11	5	11	12	9	11	7	3	4	3	4	8	10	8	11	14	1	4	6	8	2	4	5	6	9	7	4	8	20	10	0	6	13	6	6	5	8	14
OTU_1456	4	0	0	3	0	0	0	1	0	1	4	2	5	0	0	0	1	0	1	2	0	1	1	0	0	1	1	2	0	0	0	0	1	0	2	0	1	1	3	2	0	2	1	0	0	0	0	1
OTU_1457	3	2	2	3	1	0	0	1	1	1	9	1	12	4	1	4	3	2	5	3	2	0	0	0	0	4	1	2	7	1	1	1	0	1	7	2	0	3	10	7	2	2	3	0	3	2	2	7
OTU_1458	0	0	0	0	1	1	0	0	1	0	2	0	5	0	2	0	2	0	1	0	1	3	3	2	0	1	0	0	0	0	0	0	1	1	6	0	0	2	5	1	1	2	1	0	0	0	2	2
OTU_1459	1	1	1	4	0	0	0	0	0	0	10	0	9	1	2	1	1	2	1	0	0	0	2	1	0	0	1	2	2	1	1	0	1	0	9	1	0	1	2	4	1	1	2	0	1	1	0	2
OTU_1460	1	1	0	1	1	0	1	0	0	1	4	1	5	4	0	1	1	0	1	1	0	0	1	0	2	4	0	1	2	0	0	0	1	0	2	0	0	0	2	1	0	1	0	0	0	1	0	2
OTU_1461	1	3	0	0	2	0	1	0	2	0	3	1	9	2	1	2	1	1	1	1	1	0	1	0	0	0	1	0	1	2	1	1	2	0	7	1	2	0	5	6	0	2	3	1	1	1	1	1
OTU_1462	0	0	0	0	1	0	0	0	0	1	2	0	5	0	1	1	0	1	0	0	0	0	0	0	0	0	0	0	0	0	0	0	0	0	1	0	0	0	3	2	0	0	0	0	0	0	0	0
OTU_1463	3	2	1	1	1	0	0	0	3	0	8	5	12	5	2	2	2	1	2	3	0	2	2	1	2	2	2	0	2	2	1	2	0	0	21	0	1	3	4	2	3	2	2	0	0	1	1	3
OTU_1464	3	0	0	0	0	0	0	1	1	0	3	0	5	4	2	0	0	0	0	0	0	1	1	0	0	1	0	1	0	0	0	0	0	0	6	0	0	0	2	1	0	0	0	0	0	1	1	1
OTU_1465	0	0	0	0	0	0	1	0	0	0	1	1	5	0	0	0	0	2	0	0	0	0	0	0	1	0	0	0	0	0	0	0	0	0	1	0	1	0	1	0	0	1	0	0	0	1	0	3
OTU_1466	0	0	1	1	1	0	0	1	1	1	6	0	6	2	0	2	2	1	0	0	3	0	1	1	0	0	0	2	0	0	0	0	0	0	2	0	0	0	4	3	0	2	0	0	1	0	0	1
OTU_1467	0	0	1	2	0	1	0	0	0	0	4	2	6	1	2	0	2	0	0	3	1	1	0	0	0	0	1	1	1	2	0	1	1	1	4	2	0	2	3	1	1	1	0	0	0	1	1	3
OTU_1468	1	0	1	0	0	0	2	1	0	2	3	3	5	1	0	2	0	0	1	3	0	0	2	2	1	0	1	0	0	0	0	1	4	0	8	2	0	1	6	2	1	0	0	0	0	1	1	1
OTU_1469	2	0	0	0	1	0	1	0	0	2	4	0	5	0	0	1	2	1	1	2	0	0	1	0	0	0	1	0	1	1	0	1	0	3	3	1	2	0	2	1	1	0	0	1	1	1	1	2
OTU_1470	4	2	2	5	1	2	2	1	0	0	11	1	15	3	6	3	0	2	1	3	0	1	2	1	0	2	4	1	3	2	2	3	0	3	15	0	6	1	9	5	1	2	6	3	0	3	2	1
OTU_1471	1	0	1	0	1	1	1	0	0	2	4	0	5	1	1	0	3	0	0	3	2	0	2	0	0	1	0	2	0	2	0	1	1	1	5	0	1	1	2	2	0	0	2	2	1	0	0	2
OTU_1472	0	2	0	0	0	0	0	0	1	0	2	2	6	0	0	0	0	1	1	0	1	0	0	0	1	1	0	0	1	0	0	0	0	1	3	1	1	0	3	2	0	1	2	0	0	0	0	2
OTU_1473	1	1	0	2	1	0	1	1	0	1	2	2	6	0	1	1	0	0	0	2	0	1	1	0	0	2	1	0	1	0	1	1	1	0	5	1	0	1	1	1	0	0	2	0	0	1	0	1
OTU_1474	0	0	0	1	1	0	0	0	1	0	2	0	6	0	0	1	1	2	0	5	2	0	0	0	0	0	0	0	0	0	0	0	0	0	3	2	0	1	4	0	0	0	0	0	0	0	0	0
OTU_1475	0	0	0	0	0	0	0	0	0	2	8	0	9	3	2	1	2	0	0	1	2	0	1	0	0	1	0	1	0	0	0	0	5	1	7	4	0	1	4	0	1	1	1	2	0	0	0	2
OTU_1476	1	0	0	0	0	0	1	0	1	0	3	0	5	2	0	0	0	2	1	2	1	0	0	0	2	0	1	1	1	0	0	1	0	0	3	0	1	2	3	1	0	0	1	0	3	0	0	2
OTU_1477	2	0	0	1	1	1	0	0	0	0	1	0	7	1	1	1	1	2	0	0	1	1	0	0	0	0	0	0	2	1	0	0	0	0	3	0	0	1	2	1	0	1	1	2	1	2	1	1
OTU_1478	1	2	0	1	1	1	1	2	1	1	8	0	8	2	0	3	3	3	2	2	1	0	1	2	1	0	3	0	2	1	0	0	0	0	9	1	3	1	8	3	1	5	2	0	1	2	2	0
OTU_1479	0	1	0	0	1	0	0	0	0	0	5	0	6	0	0	0	1	0	0	0	0	0	0	0	0	0	0	1	1	0	0	1	0	0	3	0	0	1	2	2	0	1	0	0	0	0	1	0
OTU_1480	0	0	0	0	0	0	0	0	1	0	0	0	5	1	0	1	1	0	0	0	1	1	0	0	0	0	0	0	0	2	0	0	1	0	1	1	0	1	3	1	0	0	0	0	0	0	1	0
OTU_1481	0	1	0	1	0	0	1	2	1	0	5	1	7	2	0	0	0	2	0	0	0	0	0	0	1	1	0	0	0	0	0	2	1	1	4	1	1	0	1	2	2	2	2	1	0	1	0	1
OTU_1482	0	0	0	1	0	1	0	0	1	0	3	0	5	0	0	1	1	2	0	2	1	0	0	0	0	1	0	0	2	0	0	0	1	0	6	0	0	1	4	1	1	0	0	0	0	0	0	0
OTU_1483	1	1	0	3	1	0	1	0	0	1	3	0	5	1	0	3	1	2	0	0	0	1	0	0	0	0	0	0	1	1	0	0	0	1	3	0	2	1	1	0	0	0	1	1	0	1	2	1
OTU_1484	0	0	0	0	0	1	0	0	0	0	3	0	5	1	0	0	0	0	0	0	0	0	0	0	1	0	1	0	1	0	0	0	0	1	2	0	0	0	1	0	0	1	0	0	0	0	0	1
OTU_1485	1	0	0	0	1	0	0	1	0	0	1	0	5	0	0	1	0	0	2	1	0	0	0	1	0	0	0	0	0	0	0	0	1	0	2	0	0	1	0	0	1	0	1	0	0	0	0	0
OTU_1486	2	2	0	0	2	0	0	1	0	0	7	0	6	2	3	2	2	0	0	0	0	1	2	2	0	0	1	0	3	0	0	0	1	2	5	1	0	0	8	2	0	3	0	0	0	2	2	3
OTU_1487	1	2	0	1	0	1	0	2	2	0	3	1	7	0	0	0	2	0	0	1	2	1	2	1	1	3	0	0	1	1	0	0	2	2	6	2	1	2	4	2	0	1	2	0	1	2	1	1
OTU_1488	2	2	1	1	0	0	1	0	1	0	6	0	7	0	1	3	2	2	0	3	2	1	0	0	0	0	1	0	1	1	1	1	0	0	5	1	0	1	5	0	0	0	0	0	1	0	0	0
OTU_1489	5	1	1	5	2	2	1	1	2	3	4	1	6	5	2	4	2	5	2	3	0	2	4	0	2	3	3	1	2	2	0	0	1	4	7	7	4	9	8	0	2	1	5	0	1	4	2	5
OTU_1490	1	3	3	2	2	2	0	3	1	2	7	2	8	1	2	6	3	3	2	3	3	1	1	1	0	3	3	2	3	3	0	0	6	3	7	5	6	4	13	6	1	1	6	3	4	4	1	8
OTU_1491	1	3	2	2	1	1	0	1	1	1	5	0	6	3	0	1	1	3	1	2	1	2	1	2	2	0	1	1	0	0	1	1	3	0	3	0	5	1	8	4	1	3	2	1	0	1	0	4
OTU_1492	0	0	1	0	2	0	0	0	4	0	6	2	10	1	2	0	5	1	0	0	0	4	1	0	2	0	2	0	2	0	0	0	2	0	9	0	4	0	6	2	1	2	5	0	0	1	0	0
OTU_1493	0	0	0	1	0	2	0	1	1	0	3	0	5	0	2	1	2	1	1	1	0	1	1	0	0	0	0	0	0	0	0	0	0	0	4	1	1	0	2	1	0	0	0	0	1	0	2	1
OTU_1494	1	1	0	3	2	2	1	3	2	3	13	1	12	4	1	3	4	2	1	1	2	0	2	2	3	4	3	1	5	4	0	2	2	2	19	4	1	2	13	6	3	7	5	1	0	2	4	7
OTU_1495	0	0	0	3	0	1	0	2	0	1	3	0	6	1	0	1	0	0	0	0	0	0	1	0	1	0	0	0	0	0	2	0	1	0	3	0	1	0	3	0	1	3	0	0	0	0	0	3
OTU_1496	1	0	0	1	0	0	0	0	0	0	1	0	5	0	1	0	0	0	1	1	0	0	1	0	0	0	1	0	0	0	1	0	0	1	5	0	0	0	0	1	1	2	0	0	0	0	0	0
OTU_1497	4	3	0	1	1	0	0	4	1	0	4	2	8	1	1	6	1	1	2	3	3	2	4	0	0	3	3	2	3	0	0	1	0	1	8	1	1	1	6	3	1	0	3	0	2	2	4	5
OTU_1498	1	1	1	0	0	0	0	0	0	1	2	3	5	0	0	0	1	0	0	0	0	0	1	0	0	0	1	1	2	1	0	0	0	1	2	0	1	2	2	1	0	0	1	0	0	0	1	1
OTU_1499	5	3	5	1	3	0	2	2	3	3	8	6	9	8	4	1	9	1	2	5	2	2	9	0	5	5	1	5	2	4	1	5	6	6	9	8	7	6	15	8	10	9	4	2	3	6	7	14
OTU_1500	0	0	2	0	0	0	0	0	0	0	0	0	0	0	0	5	0	1	0	0	0	1	0	0	0	0	0	1	0	0	0	0	0	0	2	0	0	0	0	0	0	0	0	0	0	0	0	0
OTU_1501	0	0	0	0	0	0	0	0	0	0	0	0	0	0	0	0	5	0	0	0	0	0	0	0	0	0	0	0	0	0	0	0	0	0	0	0	0	0	0	0	0	0	0	0	0	0	0	0
OTU_1502	0	0	0	0	0	0	0	0	0	0	0	0	0	0	0	0	0	0	0	5	0	0	0	0	0	0	0	0	1	0	0	0	0	0	1	0	0	0	0	0	0	0	0	0	0	0	0	0
OTU_1503	2	0	0	1	2	0	0	0	0	0	6	0	0	1	0	3	0	0	0	0	0	0	0	1	0	1	0	0	3	1	0	0	5	0	6	1	1	1	1	0	0	0	0	1	1	0	0	0
OTU_1504	0	0	0	2	0	0	2	0	2	0	1	1	1	0	0	0	2	1	0	3	0	1	0	1	1	0	1	0	1	0	1	1	1	1	5	1	4	0	2	1	0	2	4	0	0	3	0	0
OTU_1505	2	0	0	0	0	0	0	0	0	1	0	0	4	1	0	0	0	2	1	0	0	0	0	0	1	0	2	1	0	0	0	1	1	1	5	0	0	1	4	2	2	2	0	0	0	0	0	1
OTU_1506	0	1	0	2	0	1	1	0	0	1	3	0	2	2	1	1	1	2	0	1	2	0	0	0	2	2	0	0	0	1	0	0	1	1	9	1	1	3	4	4	0	0	0	0	3	1	0	2
OTU_1507	3	0	2	1	0	2	1	0	2	0	1	0	6	1	2	3	1	1	0	1	1	2	0	0	0	1	2	0	1	0	1	0	1	0	5	2	1	2	8	5	0	0	0	0	0	1	2	2
OTU_1508	0	0	0	0	1	0	2	0	0	0	1	0	1	0	0	1	0	0	0	0	1	2	0	0	0	0	1	0	0	0	0	0	0	0	5	1	0	1	3	1	0	0	1	0	1	0	0	1
OTU_1509	1	0	0	3	0	0	0	1	0	0	2	0	4	0	0	2	2	0	0	0	1	0	1	0	1	0	1	0	0	0	1	1	0	1	5	3	3	1	6	2	1	1	2	1	0	0	0	1
OTU_1510	0	0	0	0	0	0	0	0	0	1	1	0	2	0	1	0	0	0	0	1	0	0	0	0	1	1	1	0	1	0	0	0	0	0	5	0	0	0	1	0	1	0	0	0	0	1	0	0
OTU_1511	0	0	0	0	0	0	0	0	1	0	0	0	0	0	0	0	0	0	0	0	0	0	0	0	0	0	0	0	0	1	1	0	0	0	5	0	1	0	0	0	0	0	1	0	0	0	0	0
OTU_1512	1	0	0	2	1	0	1	1	0	0	3	0	7	1	0	0	0	2	1	0	0	0	1	0	0	1	0	0	0	0	1	0	0	2	8	1	1	0	6	3	0	0	1	0	0	0	1	1
OTU_1513	0	0	0	0	1	0	1	0	0	1	2	2	5	0	1	0	1	2	0	0	3	0	1	1	2	1	1	0	2	1	2	0	2	1	8	0	3	2	3	5	2	2	3	0	1	2	1	1
OTU_1514	1	0	0	0	0	0	1	1	2	0	5	1	5	4	0	0	0	0	0	0	0	1	2	0	3	4	0	2	0	1	0	0	2	2	8	1	0	0	6	2	2	0	2	3	1	0	0	2
OTU_1515	0	1	0	1	0	0	0	1	0	1	3	1	3	1	1	0	2	1	0	0	1	0	0	0	0	1	1	1	1	1	1	1	2	1	5	0	0	2	3	5	1	2	0	0	1	0	0	1
OTU_1516	6	1	0	0	0	0	0	2	0	2	3	1	5	0	0	0	2	2	0	2	0	1	4	0	0	3	1	0	2	0	0	1	2	1	12	0	0	0	5	3	0	1	4	2	0	1	1	1
OTU_1517	2	1	0	0	1	1	0	0	0	0	4	1	5	2	0	5	2	0	0	1	2	0	0	0	1	1	0	0	0	0	1	1	3	0	6	1	1	0	2	3	2	0	0	0	1	0	0	3
OTU_1518	0	0	0	0	0	0	0	0	0	0	1	0	1	0	0	0	0	1	0	1	1	0	0	2	0	2	0	0	0	0	0	0	1	1	5	0	0	2	0	2	0	0	0	0	0	0	0	0
OTU_1519	2	0	1	0	0	1	0	0	0	0	0	0	5	0	0	3	2	0	0	0	1	0	0	0	0	3	0	2	1	0	0	0	0	1	9	0	0	2	5	1	2	1	1	0	1	0	0	0
OTU_1520	2	1	2	1	1	0	1	1	0	1	4	1	5	0	0	0	0	0	1	0	2	0	0	1	2	0	0	0	1	0	0	1	0	1	5	1	2	1	2	3	1	1	0	2	1	1	0	1
OTU_1521	2	0	1	0	4	1	2	2	0	2	9	1	4	2	1	1	4	3	0	3	2	1	0	0	1	3	1	1	1	0	1	2	3	2	12	1	1	4	2	2	1	1	1	2	0	1	1	3
OTU_1522	1	0	0	0	0	1	0	0	2	0	2	0	1	0	2	1	0	0	0	2	0	0	0	0	2	0	0	0	0	0	0	0	2	2	5	0	0	1	3	0	2	0	0	0	0	0	0	0
OTU_1523	0	0	0	0	1	0	0	0	0	0	0	0	0	1	0	0	0	0	0	0	1	0	1	0	1	0	0	2	0	0	0	0	0	0	5	1	0	0	2	1	0	0	0	0	1	1	0	0
OTU_1524	2	0	1	1	0	0	0	1	0	1	1	0	1	0	1	1	1	0	1	0	1	0	0	1	0	1	1	2	1	2	0	0	0	0	6	2	1	1	3	2	0	0	4	2	1	0	1	0
OTU_1525	4	0	2	0	0	0	0	0	2	2	2	1	4	1	1	0	0	2	0	2	2	0	2	0	1	0	1	0	0	0	0	0	2	0	5	0	2	2	3	0	1	0	0	0	1	1	0	1
OTU_1526	1	1	0	1	0	0	2	1	1	2	2	0	2	2	1	1	1	0	0	1	1	1	1	0	2	0	2	0	1	0	0	1	0	2	7	3	1	2	5	2	0	0	0	0	1	0	0	0
OTU_1527	0	0	2	0	0	1	2	0	0	2	3	2	2	0	0	2	1	0	0	2	0	0	1	0	1	1	0	0	1	0	1	1	3	2	5	0	0	0	5	2	1	1	0	0	0	1	1	1
OTU_1528	0	1	0	0	1	0	0	1	2	3	3	0	5	0	0	1	0	1	1	1	4	1	0	0	0	1	0	2	2	0	0	0	1	1	5	0	0	2	7	2	1	1	1	0	0	2	1	0
OTU_1529	5	0	1	5	4	0	2	1	4	4	8	1	12	6	2	6	3	5	4	6	0	0	3	4	4	3	4	1	4	3	0	1	3	2	14	4	3	6	12	5	2	6	2	3	1	4	3	6
OTU_1530	1	0	0	1	0	0	1	0	0	0	4	0	3	0	2	1	0	1	0	1	0	0	1	2	0	0	1	1	0	0	0	0	0	1	5	0	0	2	2	4	0	0	3	1	3	0	2	1
OTU_1531	1	0	2	0	0	0	6	0	5	1	4	2	2	1	0	1	2	1	0	0	2	1	0	1	1	0	0	0	1	0	2	0	2	2	5	1	2	1	2	0	0	0	0	0	0	0	0	0
OTU_1533	0	1	1	0	0	1	1	2	2	2	4	0	5	1	1	1	1	0	1	0	2	0	0	1	0	1	0	0	1	0	0	0	0	0	6	2	1	2	2	3	0	0	2	2	0	1	1	1
OTU_1534	2	0	0	1	1	0	0	0	0	0	1	1	2	1	0	0	1	1	1	2	1	0	0	1	1	0	0	0	1	0	1	0	0	0	5	2	1	0	3	1	0	0	4	0	0	0	0	1
OTU_1535	2	0	2	0	1	1	2	1	0	2	3	0	4	0	2	6	1	0	1	4	0	3	2	1	1	2	4	0	4	0	1	0	0	1	11	1	1	1	9	1	3	0	2	2	3	2	0	3
OTU_1536	1	0	1	0	0	0	2	0	0	0	2	1	2	1	2	0	0	0	2	0	1	0	1	0	0	0	0	0	0	1	0	0	0	1	8	1	2	0	1	1	0	0	3	0	0	1	1	0
OTU_1537	2	1	0	0	1	0	0	1	0	0	1	0	1	2	1	1	1	0	0	0	0	0	1	1	1	0	0	0	0	0	0	0	0	2	5	0	0	0	4	6	1	1	2	0	0	0	1	1
OTU_1538	5	1	0	1	0	0	1	2	0	0	4	0	3	0	1	2	0	0	1	3	0	2	1	0	1	3	3	3	3	2	1	0	0	1	7	2	2	0	3	3	2	0	0	1	0	1	1	2
OTU_1539	0	0	0	0	1	1	0	0	1	1	2	2	3	1	2	0	1	0	0	1	0	0	0	1	0	1	1	1	0	2	1	0	4	0	6	2	2	0	2	3	0	1	1	1	0	0	0	0
OTU_1540	0	0	0	2	0	0	0	1	1	0	1	1	4	3	0	1	0	0	1	1	1	0	0	1	2	0	0	2	0	0	0	0	0	1	5	0	0	0	2	0	1	1	0	0	0	0	2	0
OTU_1541	0	0	0	0	0	0	2	0	1	0	2	0	3	1	0	0	0	0	0	1	0	0	0	0	0	0	0	1	0	1	1	0	0	1	5	0	0	1	0	1	0	0	0	0	0	1	0	0
OTU_1542	1	0	0	2	1	1	2	2	1	1	3	1	6	1	1	0	0	2	4	1	2	0	0	1	0	1	0	0	2	0	3	1	1	3	6	3	1	1	6	1	1	2	1	1	1	1	2	3
OTU_1543	0	1	0	0	0	1	1	0	0	0	4	0	1	1	0	0	1	1	0	0	0	0	0	1	0	0	1	0	1	0	0	0	2	0	5	1	0	1	2	3	0	2	3	0	0	1	1	1
OTU_1544	2	2	0	1	1	0	1	0	0	0	2	0	4	1	3	1	1	0	0	0	1	0	0	0	0	0	1	0	2	1	0	0	0	1	7	7	3	1	3	1	2	1	1	0	1	1	1	1
OTU_1545	0	1	0	1	1	1	0	2	0	2	5	0	3	1	0	4	3	0	1	1	0	0	0	0	0	1	1	0	2	0	1	1	0	0	5	0	1	0	5	4	1	2	1	0	0	0	0	0
OTU_1546	0	1	0	0	0	0	0	0	1	0	3	0	1	1	0	1	0	0	0	0	0	0	0	0	1	0	2	0	0	0	1	0	1	0	5	1	2	0	2	1	0	0	1	0	0	0	0	0
OTU_1547	3	1	1	2	1	2	2	1	1	2	4	0	6	2	0	0	1	2	0	3	3	2	0	0	0	1	2	0	1	0	0	1	3	0	8	2	0	0	5	1	1	4	1	0	0	1	2	2
OTU_1548	2	1	2	0	0	0	1	0	0	0	1	1	0	1	1	2	1	1	0	0	0	1	2	1	1	0	2	0	1	0	0	2	0	0	5	2	1	0	1	3	0	1	2	0	0	1	0	3
OTU_1549	2	1	5	5	4	3	4	1	2	7	11	4	11	5	0	6	10	0	7	11	4	6	0	3	1	4	2	6	8	3	0	4	4	7	10	7	7	6	3	1	6	6	7	0	4	5	5	4
OTU_1550	0	0	0	0	1	0	0	1	0	0	0	0	2	0	0	1	2	0	1	0	0	0	1	0	0	0	1	1	0	0	0	0	0	0	5	0	1	0	3	3	0	0	1	1	2	0	2	1
OTU_1551	0	0	0	0	0	0	0	0	0	0	0	0	0	0	0	0	1	2	0	0	0	0	0	0	0	0	0	1	0	0	0	0	0	0	5	0	0	0	1	0	0	0	0	0	0	0	1	0
OTU_1552	1	0	0	0	0	0	0	0	1	2	1	1	2	1	0	1	0	0	1	0	0	0	0	0	0	1	0	0	0	0	0	0	0	0	5	0	1	0	1	0	0	1	0	0	0	0	0	0
OTU_1553	0	2	1	0	0	0	0	1	1	0	5	0	3	2	1	1	1	1	0	1	0	1	0	0	0	2	0	1	0	0	2	1	0	0	8	0	1	2	1	0	1	0	2	1	0	0	0	3
OTU_1554	1	1	0	1	3	0	2	2	1	0	4	0	3	1	0	0	0	0	0	1	0	0	1	0	0	2	0	1	1	0	0	2	0	0	8	0	0	0	4	1	2	1	1	1	3	0	0	4
OTU_1555	0	0	0	2	1	0	0	0	0	1	3	0	1	2	0	1	0	2	0	0	2	1	1	0	1	1	0	0	1	0	0	1	0	1	5	1	0	0	0	1	1	0	3	1	2	0	0	0
OTU_1556	3	0	2	1	3	0	0	0	0	1	4	1	3	1	0	3	2	1	0	0	0	2	1	0	0	1	2	1	1	0	0	0	1	0	5	0	0	1	4	0	1	0	1	1	2	0	1	0
OTU_1557	0	0	0	0	0	0	0	0	0	0	0	0	1	0	0	0	0	0	0	0	0	0	1	0	0	0	0	0	0	0	0	0	0	0	6	0	0	0	0	0	0	0	0	0	0	0	0	1
OTU_1558	0	2	0	0	0	0	0	0	3	2	3	0	6	1	1	1	0	0	0	1	0	0	0	1	0	0	0	0	1	0	0	0	1	0	5	0	2	0	5	2	1	2	1	0	1	0	2	0
OTU_1559	4	1	5	3	3	4	1	2	0	6	4	4	12	5	3	2	2	1	2	7	1	1	5	2	3	3	4	1	2	0	2	2	1	2	14	4	8	4	11	8	3	5	4	2	3	5	3	1
OTU_1560	0	1	2	0	0	2	0	1	2	0	3	0	4	2	0	2	1	1	2	3	2	1	0	0	1	2	2	2	2	0	0	0	5	0	9	0	0	2	7	1	2	3	0	1	0	1	2	1
OTU_1561	0	0	0	0	1	0	1	0	0	0	2	0	1	0	0	0	0	1	0	0	0	0	0	0	0	0	0	0	0	0	0	0	1	1	5	0	0	0	2	1	0	0	0	0	0	1	0	1
OTU_1562	2	0	1	1	1	0	2	1	2	1	0	1	8	1	0	2	1	2	3	0	1	0	1	0	0	3	1	1	2	0	0	0	2	4	5	1	3	0	5	2	1	2	2	1	1	0	0	4
OTU_1563	0	1	0	1	1	0	0	0	2	0	0	0	0	1	0	0	0	0	0	1	0	1	1	0	0	1	1	1	1	0	1	0	1	0	6	1	0	1	1	2	0	0	2	0	1	0	0	0
OTU_1564	2	1	1	0	4	0	2	2	0	0	7	2	6	3	0	1	3	0	0	3	6	2	3	1	3	3	3	3	5	0	0	0	2	2	14	1	1	4	7	4	5	3	4	0	0	0	4	3
OTU_1565	1	0	1	1	0	2	0	0	0	2	2	2	6	2	0	3	1	1	1	0	0	0	0	0	0	1	1	0	1	0	0	0	1	0	7	1	1	2	4	2	1	1	0	1	0	0	0	3
OTU_1566	3	1	1	3	0	0	0	0	0	2	2	0	12	1	0	1	0	1	0	1	0	0	2	0	0	0	0	3	0	0	0	0	1	2	11	1	1	2	9	1	0	0	1	1	1	0	2	1
OTU_1567	1	1	1	0	0	0	1	0	2	2	4	0	5	2	2	1	3	3	2	3	0	1	1	1	1	1	0	2	0	0	3	0	0	0	12	0	0	1	3	2	2	0	0	1	2	1	1	1
OTU_1568	1	0	1	0	1	1	0	0	1	0	5	1	5	1	3	0	1	0	0	1	0	0	1	0	0	1	0	0	2	0	1	1	0	1	6	0	0	1	5	3	0	1	3	0	0	0	1	0
OTU_1569	1	0	1	1	0	0	0	0	0	1	1	3	6	1	3	2	1	1	0	1	1	0	1	3	0	0	0	0	0	0	0	0	1	0	9	1	1	3	2	4	0	2	2	0	0	1	0	2
OTU_1570	0	1	0	0	0	1	0	0	0	0	2	0	0	2	0	0	1	1	0	1	0	0	0	0	0	2	0	0	0	1	0	1	0	0	6	1	3	0	4	0	1	0	0	0	0	1	0	1
OTU_1571	1	2	1	2	0	0	1	0	2	0	7	1	10	1	1	1	3	1	1	0	0	1	0	1	0	1	0	0	2	0	0	4	1	3	7	0	0	3	2	0	2	0	2	0	0	0	1	0
OTU_1572	0	1	0	0	0	0	0	2	0	2	4	0	4	0	1	0	0	1	1	0	0	1	0	0	0	0	0	0	1	1	0	0	1	0	6	0	0	0	2	0	1	0	1	1	1	2	0	0
OTU_1573	0	1	0	0	0	0	0	0	0	1	3	0	0	0	0	0	2	0	2	0	0	0	0	0	0	0	1	0	0	1	1	1	0	0	1	0	5	0	3	2	0	0	0	0	1	0	0	1
OTU_1574	1	0	0	1	0	0	1	0	1	1	2	1	3	0	2	0	3	2	0	0	0	0	0	0	1	0	0	0	0	0	0	1	0	1	4	0	2	0	5	1	0	1	2	0	0	1	0	0
OTU_1575	3	0	1	1	0	0	2	0	0	3	5	1	4	4	1	1	1	1	0	1	0	2	1	2	1	1	3	1	2	1	1	1	0	4	4	2	0	1	10	3	2	2	0	0	1	0	0	3
OTU_1576	0	0	2	0	1	1	0	1	0	0	6	0	5	3	0	0	3	0	2	0	0	0	1	0	0	0	2	0	1	0	1	1	3	0	14	1	0	0	5	3	1	2	1	0	0	0	2	4
OTU_1577	0	1	1	1	0	0	0	1	0	0	6	1	2	0	0	0	1	1	3	2	1	1	2	0	3	0	4	0	2	1	0	1	0	1	3	0	0	0	9	2	0	1	2	1	1	1	1	2
OTU_1578	1	0	1	0	0	0	2	0	0	1	3	0	3	1	0	0	1	1	2	2	0	2	0	1	0	1	0	0	1	0	1	0	0	0	3	1	0	2	6	3	1	0	2	0	0	1	0	5
OTU_1579	1	0	0	0	0	0	0	0	0	0	2	0	1	0	0	0	0	0	0	1	0	0	0	1	0	0	0	0	0	0	1	0	1	0	2	1	0	1	7	0	1	0	1	0	1	1	0	0
OTU_1580	5	3	3	9	6	6	6	3	5	8	18	9	17	7	2	5	7	4	8	6	4	13	5	12	0	2	1	5	7	4	1	5	6	2	15	8	5	11	15	12	7	1	5	6	3	10	5	4
OTU_1581	4	1	1	6	2	1	2	4	2	1	12	3	8	5	3	7	1	3	3	3	2	3	3	2	4	3	2	4	2	3	2	2	1	0	8	8	2	4	11	9	4	2	2	4	1	3	1	4
OTU_1582	2	2	1	2	0	3	2	0	1	3	10	2	12	3	2	3	7	2	1	4	3	3	2	0	2	2	4	0	2	2	2	2	2	2	7	4	4	4	9	4	1	2	6	0	3	3	1	2
OTU_1583	3	0	0	2	1	1	1	1	3	1	9	0	6	1	1	1	0	2	3	3	1	0	0	1	0	1	2	0	2	1	0	0	2	2	12	2	2	3	9	4	3	1	4	3	0	0	2	2
OTU_1584	0	0	0	0	0	0	0	0	0	0	0	0	0	0	0	0	0	0	0	0	1	0	0	1	0	0	0	0	0	0	0	0	0	0	0	0	0	0	5	0	0	0	0	0	0	0	0	1
OTU_1585	0	2	3	2	4	1	1	1	4	2	7	3	5	1	2	3	1	3	1	3	0	1	0	0	1	2	0	2	2	0	1	2	0	1	5	2	0	5	6	5	2	0	5	2	3	0	0	0
OTU_1586	1	0	1	0	0	1	0	2	0	3	9	0	7	0	0	0	0	0	2	4	0	1	0	0	0	0	0	0	1	1	0	0	3	0	4	5	1	2	11	1	0	1	2	0	0	2	0	3
OTU_1587	1	2	0	2	0	1	1	1	0	2	1	0	1	1	1	0	3	2	0	1	0	0	1	0	2	0	0	1	2	1	0	1	0	0	4	0	0	0	7	4	1	1	0	0	1	0	1	2
OTU_1588	0	0	2	0	0	0	1	0	0	0	3	0	5	2	0	0	1	0	0	2	0	1	3	0	0	0	0	0	0	0	0	2	0	3	8	3	1	2	10	2	0	1	1	0	0	2	5	2
OTU_1589	0	0	0	0	1	0	0	1	0	1	3	1	4	1	1	1	1	1	1	1	0	0	1	1	0	3	1	1	2	2	0	0	0	2	4	0	1	0	7	1	2	1	3	0	0	0	1	3
OTU_1590	4	2	2	0	1	0	0	0	0	0	6	0	9	3	1	2	2	1	0	2	0	2	4	0	2	1	0	0	2	1	0	2	1	1	6	1	0	2	8	3	3	0	1	0	1	2	2	3
OTU_1591	0	2	1	0	2	1	0	0	0	0	1	1	5	1	0	1	1	0	2	0	0	1	0	0	1	0	0	0	0	0	0	0	1	2	5	1	1	0	8	0	0	1	2	0	1	0	2	2
OTU_1592	2	2	0	3	1	0	4	3	0	0	6	1	7	1	1	2	1	3	0	5	1	2	4	1	0	0	0	1	0	0	0	0	2	0	10	2	2	1	8	4	4	0	1	0	2	1	1	2
OTU_1593	2	0	1	2	1	1	0	0	1	0	4	0	3	1	1	1	0	1	1	2	1	0	2	0	0	2	0	1	4	1	4	0	2	2	5	1	0	3	10	3	4	1	2	1	0	1	1	4
OTU_1594	0	1	0	1	1	2	2	3	0	2	8	2	7	2	1	4	2	4	0	3	2	2	2	1	3	0	0	0	2	1	1	1	1	0	6	1	2	3	11	4	2	2	2	0	1	0	1	2
OTU_1595	0	0	1	1	0	0	0	0	0	0	0	1	2	1	1	0	1	0	0	2	0	1	3	0	0	1	1	0	0	0	0	1	0	3	6	1	0	0	7	4	1	1	2	0	1	0	1	1
OTU_1596	0	0	0	0	0	0	1	3	0	0	3	0	1	0	0	0	0	1	0	0	0	0	1	1	0	0	0	2	2	0	0	0	0	0	1	0	0	1	5	2	0	0	2	0	2	0	0	1
OTU_1597	0	0	0	1	0	0	0	0	0	1	4	1	4	1	0	2	1	0	0	0	0	1	0	0	1	3	1	0	1	0	0	0	0	1	2	1	1	1	5	2	1	2	2	0	0	1	0	0
OTU_1598	2	0	0	0	1	0	1	0	0	1	7	0	5	2	2	0	0	2	0	3	2	1	0	0	1	1	1	0	0	0	1	1	0	1	3	0	0	3	8	1	0	0	0	0	0	0	3	0
OTU_1599	0	1	0	0	0	1	0	1	3	0	4	1	4	3	1	4	0	0	0	0	1	2	1	0	1	0	1	0	0	0	0	0	1	0	2	1	0	2	5	1	1	1	1	0	3	1	0	0
OTU_1600	4	4	7	0	1	4	8	2	4	4	10	0	20	7	1	3	1	4	0	5	3	4	4	0	3	2	3	3	2	1	1	1	3	6	9	6	3	6	8	9	3	7	8	2	5	1	8	6
OTU_1601	0	2	1	1	4	0	2	1	2	0	6	1	7	4	0	3	2	4	1	3	1	2	2	0	4	2	1	0	5	0	4	1	1	0	10	2	3	1	10	2	0	2	1	2	0	2	1	5
OTU_1602	0	0	0	0	0	0	0	0	0	2	4	0	3	1	1	0	0	0	0	1	0	0	0	0	0	0	0	0	0	0	0	0	0	0	3	0	0	1	2	8	0	0	0	0	0	1	0	0
OTU_1603	3	0	1	0	1	0	1	1	0	1	8	1	5	2	1	0	2	2	1	1	1	0	1	0	1	0	0	0	2	0	0	0	0	1	2	2	0	2	6	6	0	0	2	0	0	1	0	0
OTU_1604	0	0	0	0	0	0	0	0	0	0	0	0	0	0	0	0	0	0	0	0	0	0	0	0	0	0	0	0	0	0	0	0	0	0	0	0	0	0	0	5	0	0	0	0	0	0	0	0
OTU_1605	0	0	2	1	0	1	0	2	3	0	2	0	7	3	1	1	4	2	1	2	4	3	0	0	0	1	2	1	0	0	0	0	4	1	14	1	1	0	3	8	1	3	3	0	1	0	0	1
OTU_1606	1	0	1	2	0	0	0	0	0	2	5	1	3	1	0	2	0	3	1	0	1	1	3	1	0	1	2	3	1	0	0	0	1	2	3	0	0	3	5	2	0	2	7	0	0	1	1	1
OTU_1607	2	0	0	0	2	0	1	0	0	0	1	1	1	2	3	0	0	1	0	1	1	0	2	0	0	0	0	2	1	1	0	0	0	1	4	2	0	0	4	3	0	1	5	0	0	1	0	6
OTU_1608	2	0	1	0	0	0	0	0	0	1	5	0	2	0	2	1	1	1	0	0	0	0	1	0	0	1	0	0	2	1	3	0	1	1	3	1	0	1	4	2	1	3	5	1	0	0	1	1
OTU_1609	4	1	4	1	1	0	3	0	1	1	3	1	5	0	0	3	1	2	1	3	2	2	1	0	1	0	1	0	1	0	2	0	2	1	8	1	1	1	9	4	0	4	7	2	1	1	1	3
OTU_1610	4	3	0	0	1	0	0	1	1	1	5	0	8	0	0	3	0	0	0	3	1	0	5	1	0	2	0	1	2	0	0	1	0	3	7	0	1	1	5	5	2	1	2	5	0	0	0	0
OTU_1611	0	0	0	1	0	0	0	0	0	0	0	0	0	0	0	0	0	0	0	0	0	0	0	0	0	0	0	0	0	1	0	0	0	0	0	0	0	0	0	0	0	0	0	5	0	0	0	0
OTU_1612	0	0	0	1	1	0	0	0	0	0	1	0	3	0	0	2	0	1	0	0	0	1	0	0	0	1	0	0	0	0	0	1	0	0	0	0	0	0	1	2	0	0	0	0	0	1	0	0
OTU_1613	0	2	0	0	0	0	0	0	0	0	3	0	1	1	0	0	0	2	0	0	0	0	0	0	0	1	0	0	0	0	1	0	0	0	1	0	1	0	0	1	0	0	0	0	0	0	0	2
OTU_1614	4	0	0	0	3	1	1	0	2	2	5	2	4	2	1	4	2	1	0	4	4	1	0	2	0	2	2	0	2	1	0	2	1	0	6	1	1	0	1	4	0	2	4	1	0	5	0	2
OTU_1615	1	0	0	1	0	0	0	1	0	0	3	0	3	1	0	2	0	0	0	0	1	1	0	0	0	2	0	1	0	0	0	0	0	0	3	0	1	0	3	1	0	0	0	0	0	0	1	1
OTU_1616	0	0	0	0	1	1	1	0	1	0	5	2	6	3	0	1	1	1	1	0	0	0	0	1	0	4	0	0	1	0	0	0	1	1	5	3	0	1	5	4	1	0	1	1	1	2	0	3
OTU_1617	0	0	0	0	0	1	0	1	0	1	0	0	0	0	1	1	0	1	0	0	0	4	1	0	2	1	0	0	1	0	0	1	0	0	2	1	1	0	5	2	1	0	1	0	0	1	0	0
OTU_1618	3	0	0	2	1	1	4	1	2	2	5	1	7	2	3	1	1	2	0	1	0	2	1	1	0	3	0	0	0	0	0	0	1	1	8	0	1	1	2	4	1	3	1	1	1	1	1	2
OTU_1619	1	0	0	0	1	1	1	0	0	0	4	1	2	1	1	1	3	0	0	1	0	0	1	0	0	0	1	1	1	0	0	0	0	0	4	0	1	1	2	3	2	1	1	3	0	0	1	3
OTU_1620	1	0	0	0	0	1	1	1	3	2	5	2	5	2	2	4	4	1	1	2	2	1	0	0	2	4	0	0	3	3	0	0	2	1	4	1	4	2	4	2	1	1	3	1	0	2	1	4
OTU_1621	2	0	0	0	2	0	0	0	0	0	4	0	6	0	0	0	1	0	1	0	0	1	1	2	0	0	0	1	2	1	0	0	2	0	4	2	0	2	4	2	2	0	2	0	1	1	0	2
OTU_1622	0	0	0	0	0	0	0	0	0	0	2	0	4	1	0	0	3	1	1	2	0	0	0	0	0	2	0	0	1	0	1	0	0	1	4	1	1	0	4	2	1	1	3	0	0	1	1	2
OTU_1623	0	0	0	2	0	1	1	2	1	1	2	1	7	0	0	2	1	0	0	0	0	0	0	0	0	1	0	0	1	0	0	0	1	0	2	1	2	0	2	3	0	0	0	0	0	0	0	0
OTU_1624	0	1	0	0	1	0	0	0	0	0	1	0	4	1	0	0	1	0	1	0	0	1	0	2	0	0	0	1	0	0	0	0	0	1	2	1	0	2	4	1	1	0	0	0	0	1	0	0
OTU_1625	1	0	0	0	0	1	0	1	0	0	0	0	1	0	0	3	0	0	1	2	0	0	0	0	1	1	0	0	0	0	0	0	1	1	2	2	1	1	5	2	1	0	1	0	0	1	1	1
OTU_1626	0	1	0	0	0	1	0	0	0	0	3	0	1	1	2	1	1	0	1	0	0	0	0	0	1	1	1	0	0	0	0	0	0	0	5	1	1	1	1	3	0	0	2	0	1	0	0	2
OTU_1627	0	0	0	1	1	0	2	1	1	0	1	0	2	2	1	2	1	0	0	0	2	0	1	2	1	2	0	0	3	0	0	2	0	2	0	0	1	1	3	0	1	0	0	1	0	0	0	1
OTU_1628	2	0	0	0	1	1	0	1	1	0	2	1	3	2	2	2	1	0	1	0	1	0	0	0	0	0	0	1	1	1	2	0	2	1	7	3	4	2	6	0	1	0	2	0	0	1	1	1
OTU_1629	8	3	4	4	4	1	0	4	6	5	17	3	14	8	4	7	4	1	3	4	5	1	3	2	1	3	5	1	7	1	2	2	6	1	29	7	7	6	31	18	8	2	10	1	3	2	5	2
OTU_1630	0	0	0	0	0	0	0	0	0	0	0	0	0	0	0	0	0	0	0	0	0	0	0	0	0	0	0	0	0	0	0	0	0	0	0	0	0	0	0	0	0	0	0	0	0	0	0	0
OTU_1631	1	0	1	0	0	0	1	0	0	0	3	2	3	0	0	0	1	1	1	1	0	0	1	2	1	0	0	0	0	0	0	0	0	0	1	0	0	0	3	1	0	3	0	0	0	0	0	1
OTU_1632	1	0	0	1	0	0	5	1	0	0	3	0	6	3	1	1	2	1	0	1	0	0	0	1	0	0	3	0	0	1	0	1	2	3	6	4	1	1	3	0	0	1	0	1	0	0	0	0
OTU_1633	1	0	0	0	0	0	0	1	2	0	2	1	4	1	0	0	0	0	1	1	2	0	0	0	0	0	0	0	0	0	0	0	0	0	3	0	1	0	4	0	0	1	2	0	0	0	0	1
OTU_1634	1	1	0	1	0	0	0	1	1	0	2	0	3	0	0	1	0	0	0	0	1	0	0	0	1	0	0	0	0	0	0	0	0	0	2	1	0	1	3	1	1	0	1	0	1	0	2	0
OTU_1635	0	1	0	0	0	0	0	0	1	0	3	0	0	0	0	2	1	1	0	0	0	0	0	0	1	1	0	0	0	0	0	0	1	0	0	0	0	1	1	2	0	1	0	0	0	0	0	0
OTU_1636	1	0	1	0	1	0	1	1	0	0	5	0	5	1	0	1	2	0	0	2	0	0	1	1	2	0	2	0	1	0	0	1	0	1	4	1	2	1	1	3	0	0	0	1	0	0	0	0
OTU_1637	1	2	1	0	0	0	0	0	1	0	6	1	2	0	1	2	5	2	1	3	1	1	4	1	1	2	1	1	2	2	0	2	0	1	0	2	4	3	6	2	0	2	1	3	1	0	1	2
OTU_1638	1	0	0	0	0	0	1	0	1	0	2	2	5	0	1	0	0	0	0	1	3	1	1	0	0	1	0	1	1	3	0	0	1	0	7	2	3	1	4	5	3	0	0	0	0	1	2	2
OTU_1639	0	0	0	0	0	0	0	1	0	0	1	0	0	0	1	1	1	0	0	2	2	1	0	0	0	1	0	0	0	0	0	0	0	0	1	0	0	0	4	1	0	1	2	1	0	0	0	2
OTU_1640	0	0	0	0	0	0	1	0	0	0	1	0	1	1	0	1	1	0	0	0	0	0	0	1	0	0	0	1	0	0	0	0	0	0	0	0	1	1	2	0	1	0	0	0	1	0	0	0
OTU_1641	3	3	1	1	2	0	2	0	2	2	6	4	10	7	5	2	9	2	1	4	0	3	3	3	2	3	0	1	3	0	0	1	1	3	8	5	2	4	11	3	2	4	3	3	1	5	1	2
OTU_1642	0	0	0	0	0	1	0	1	0	0	1	2	2	0	2	0	1	1	0	0	0	0	1	0	0	0	0	1	0	0	0	1	0	0	3	0	1	2	3	0	0	2	0	0	1	0	1	1
OTU_1643	1	0	0	0	0	0	0	0	2	2	3	0	6	3	1	2	0	0	0	2	0	0	0	0	1	1	1	1	1	0	3	1	0	0	3	1	0	0	8	3	0	3	2	0	0	1	1	2
OTU_1644	3	2	1	3	6	2	3	5	3	5	5	2	10	5	6	9	9	3	4	9	3	3	3	2	6	4	1	1	3	3	0	4	4	4	8	5	9	5	10	5	3	0	5	3	7	5	8	5
OTU_1645	0	0	0	0	0	0	0	0	0	0	2	0	0	0	0	1	1	1	1	0	0	0	0	1	0	0	0	0	1	0	1	0	0	0	2	0	0	1	0	1	0	2	0	0	0	1	0	2
OTU_1646	1	0	0	0	0	0	2	0	0	0	2	0	4	1	1	1	0	1	1	1	1	1	2	1	1	0	0	0	1	0	0	1	1	0	7	0	2	0	3	3	0	0	2	1	1	0	0	1
OTU_1647	0	0	0	0	0	2	0	0	0	0	1	2	6	0	0	1	1	0	0	0	0	1	0	0	0	0	2	0	1	1	0	0	0	0	4	1	0	0	3	1	1	2	0	0	1	0	0	2
OTU_1648	1	0	0	0	0	0	0	0	0	0	0	0	1	0	0	1	0	0	0	0	0	1	1	0	1	0	1	0	0	0	0	0	0	0	0	0	0	0	2	0	1	1	1	0	0	0	1	0
OTU_1649	20	13	18	16	32	13	17	11	15	17	66	13	86	25	8	22	19	20	20	42	34	13	15	19	12	18	13	13	16	15	10	10	24	8	65	11	25	20	67	42	14	23	29	12	15	10	14	32
OTU_1650	1	0	0	0	0	1	3	0	0	0	2	2	3	0	0	1	2	0	2	0	0	0	0	0	0	1	1	0	1	0	0	0	0	0	4	0	0	1	5	0	0	0	0	1	1	0	1	2
OTU_1651	3	0	1	0	0	0	1	0	0	1	6	1	5	1	1	1	2	2	1	3	0	1	1	0	1	0	1	0	0	0	0	0	0	1	6	2	1	0	2	3	0	1	0	0	0	1	0	2
OTU_1652	1	0	0	0	0	0	3	1	1	0	8	4	3	1	1	0	4	0	0	0	1	0	0	0	0	0	0	2	0	0	2	0	2	1	7	3	2	1	3	2	3	4	0	0	0	0	3	1
OTU_1653	0	0	1	1	0	0	0	1	0	0	3	0	6	1	0	1	0	1	0	0	1	0	2	0	0	0	1	0	0	1	0	0	1	2	1	2	0	1	3	2	0	0	0	0	0	0	0	0
OTU_1654	0	0	2	0	0	0	0	0	0	0	4	0	2	1	0	0	1	1	1	0	0	0	1	1	0	2	1	0	0	0	0	0	2	1	0	1	1	0	4	0	2	0	0	0	2	0	2	1
OTU_1655	0	0	1	1	1	1	0	2	1	0	2	0	4	1	1	0	0	1	1	2	0	3	1	0	0	2	1	0	3	0	0	1	1	2	4	0	1	1	4	3	1	3	5	0	0	0	0	2
OTU_1656	0	0	0	0	0	0	0	1	0	1	2	0	3	1	1	0	0	0	0	0	1	0	0	0	1	0	0	0	1	0	0	0	1	1	5	0	0	1	2	1	0	0	1	0	0	1	0	1
OTU_1657	0	0	0	0	0	0	0	0	0	1	0	0	0	0	0	0	0	0	0	0	0	1	0	0	0	0	0	0	1	0	0	0	0	0	0	0	0	0	0	0	0	1	0	0	0	0	0	0
OTU_1658	1	3	1	0	0	1	0	2	1	0	1	0	5	0	4	1	1	0	0	1	1	0	0	5	1	0	2	0	0	0	1	0	0	0	4	0	2	0	7	0	1	2	4	1	0	0	0	2
OTU_1659	1	0	1	0	0	0	0	0	0	1	1	0	1	0	0	0	0	0	0	0	1	0	0	0	0	0	0	0	0	0	0	0	0	0	1	0	1	0	1	0	0	0	0	0	0	0	2	0
OTU_1660	1	0	0	0	0	1	1	0	0	1	16	0	10	4	0	2	3	3	2	0	1	1	0	2	2	1	0	0	1	0	1	1	0	1	13	0	0	1	8	4	2	1	6	1	0	1	1	5
OTU_1661	0	0	0	0	0	0	0	0	0	0	3	0	0	0	0	0	0	0	1	0	0	0	0	0	0	0	0	0	0	0	0	0	0	0	3	0	0	0	0	1	0	0	0	0	0	0	1	0
OTU_1662	1	0	0	1	0	1	0	1	0	0	4	1	3	1	0	2	0	1	1	1	1	0	1	1	0	0	0	0	3	0	2	0	1	0	3	1	1	1	4	2	1	0	1	1	1	0	0	2
OTU_1663	4	0	0	0	3	0	1	0	1	1	4	1	3	0	0	1	1	1	3	1	0	0	1	0	1	0	0	1	1	1	0	1	1	0	3	1	1	0	1	4	1	0	3	1	2	0	0	0
OTU_1664	5	0	0	0	1	0	1	2	2	1	6	1	10	0	3	2	4	2	2	2	1	3	1	1	2	2	4	3	1	2	0	1	3	1	3	3	3	0	1	5	4	1	3	2	3	1	2	4
OTU_1665	0	0	0	0	0	0	4	0	0	0	1	0	1	0	0	0	0	0	0	1	0	0	1	0	0	0	0	0	0	0	1	0	0	0	1	0	1	0	1	0	0	0	0	0	0	0	0	0
OTU_1666	0	1	1	1	0	2	2	0	0	1	4	1	4	3	0	0	0	0	0	0	0	0	1	0	0	1	0	0	1	1	1	0	1	0	4	1	1	0	4	2	1	1	2	0	1	0	0	0
OTU_1667	1	0	1	2	2	1	0	0	0	1	8	0	1	0	0	2	1	0	1	1	0	0	1	0	0	0	0	1	1	0	0	0	0	0	0	0	1	0	1	1	1	0	1	0	0	1	0	3
OTU_1668	2	2	0	2	1	4	1	2	0	2	14	1	9	5	0	6	6	0	0	4	1	1	1	0	1	3	1	2	1	0	1	1	1	2	10	1	2	1	10	4	5	1	2	0	0	0	0	3
OTU_1669	0	1	1	0	1	1	0	1	2	0	4	1	5	1	0	0	1	1	0	0	1	0	1	0	2	1	0	0	0	0	0	0	0	1	4	1	3	1	3	1	0	0	0	0	0	0	0	4
OTU_1670	1	0	2	0	0	0	1	1	1	1	5	0	1	1	0	1	2	1	0	1	1	1	0	0	0	0	0	0	0	2	1	0	0	0	6	0	2	1	3	2	1	1	1	0	1	0	0	0
OTU_1671	0	0	0	1	0	0	0	0	1	0	8	1	2	1	0	1	1	1	0	0	1	0	0	0	0	1	0	0	0	1	0	0	0	4	2	1	0	1	3	2	1	0	0	1	0	1	1	1
OTU_1672	1	0	0	0	0	0	0	1	1	1	5	0	6	1	1	2	2	0	2	2	1	1	1	0	1	2	0	0	0	0	1	0	1	1	5	2	0	1	2	0	1	2	1	0	0	0	2	2
OTU_1673	1	0	0	0	1	0	0	0	0	0	6	1	3	0	1	1	1	0	1	0	1	0	0	0	2	1	0	1	2	0	0	0	0	1	5	1	2	1	3	4	0	1	4	0	2	0	0	0
OTU_1674	0	0	0	0	1	0	0	0	0	2	5	0	3	1	0	0	1	0	0	2	0	0	0	0	1	1	1	0	0	0	0	0	2	0	3	0	1	0	2	1	0	1	2	0	2	1	1	2
OTU_1675	0	1	0	1	1	1	0	1	3	1	9	0	5	2	2	1	1	3	1	1	0	1	0	0	1	2	0	0	2	1	0	0	0	1	9	2	4	1	3	3	0	1	2	0	0	0	1	3
OTU_1676	0	0	0	3	0	1	1	2	0	2	4	0	3	1	0	3	0	1	0	0	0	1	1	1	0	1	0	0	2	0	1	0	0	3	6	0	2	1	1	3	0	0	2	0	1	1	0	1
OTU_1677	1	1	0	0	0	0	0	1	0	0	5	1	4	1	0	1	1	1	0	0	1	1	0	1	0	1	1	0	2	0	0	0	0	0	3	0	0	1	3	2	0	1	0	0	0	1	0	1
OTU_1678	0	1	0	1	1	2	0	0	0	0	4	1	3	1	0	1	1	1	1	1	0	0	0	0	0	1	0	0	0	1	1	0	1	2	1	0	0	0	0	0	1	1	0	0	0	0	0	0
OTU_1679	2	1	2	1	0	1	0	3	0	0	6	0	11	1	0	3	4	0	1	1	0	0	4	0	1	0	0	0	1	0	0	0	0	0	3	1	1	1	3	1	4	1	2	0	1	1	0	1
OTU_1680	1	0	0	1	0	1	1	2	0	3	8	1	6	3	1	2	2	2	1	3	2	1	3	1	1	0	0	1	1	0	3	0	1	4	6	1	3	0	4	2	2	2	3	2	2	1	0	1
OTU_1681	1	1	0	2	0	1	0	0	0	0	4	0	0	0	0	0	0	0	0	0	0	0	0	0	0	1	0	0	0	0	0	0	0	0	1	0	0	0	1	2	0	0	0	0	1	0	0	1
OTU_1682	1	0	0	0	0	0	0	0	0	0	4	0	0	1	0	0	0	0	0	0	0	0	0	0	0	0	1	0	0	0	0	0	0	0	0	0	0	0	1	0	0	0	0	0	0	0	0	1
OTU_1683	4	1	4	0	1	1	3	4	2	2	8	2	10	3	3	8	0	1	2	9	4	2	0	0	2	1	1	1	0	3	0	1	4	1	8	0	1	1	3	6	0	0	4	2	1	3	0	1
OTU_1684	1	0	0	1	0	0	0	0	0	0	5	0	0	0	0	0	1	0	0	0	0	0	2	0	1	0	1	0	0	0	0	0	0	0	1	0	0	0	1	0	0	1	0	0	0	0	1	1
OTU_1685	0	0	1	0	0	1	1	0	0	0	4	1	2	1	1	2	0	3	0	1	2	0	0	1	0	0	1	0	0	0	0	0	0	0	1	0	0	2	4	2	0	2	0	0	1	0	1	0
OTU_1686	2	0	1	0	0	0	0	1	1	1	6	2	8	1	1	1	2	3	0	1	0	2	3	0	1	1	1	1	1	0	3	0	2	1	4	2	1	1	4	5	0	1	0	0	1	0	2	0
OTU_1687	2	3	1	1	1	1	1	0	0	2	9	1	6	0	0	1	1	1	1	4	0	1	2	0	1	0	2	0	1	1	1	0	1	0	6	1	2	1	3	4	2	2	1	0	1	2	1	3
OTU_1688	1	1	1	1	0	1	1	0	0	0	4	1	5	2	0	1	1	0	1	0	1	1	0	0	0	1	0	2	0	0	0	1	0	0	4	1	1	1	3	2	2	0	1	0	1	1	0	2
OTU_1689	1	0	0	0	1	1	1	1	0	0	4	1	4	1	0	1	0	0	1	0	0	0	0	1	0	0	0	0	0	0	0	0	1	1	1	0	0	0	2	1	0	0	0	0	0	0	2	1
OTU_1690	3	0	0	2	0	1	1	1	0	1	4	0	5	0	0	0	0	0	2	1	0	0	2	0	0	1	0	1	0	0	0	0	0	0	5	0	4	1	2	5	0	1	1	0	1	1	1	0
OTU_1691	0	1	0	0	0	0	0	1	1	0	4	0	2	1	0	0	0	2	0	0	0	0	0	0	1	0	0	0	0	0	0	1	0	0	0	0	0	0	0	0	0	0	0	0	0	0	1	0
OTU_1692	1	1	0	0	0	2	3	1	1	1	8	2	12	1	0	1	4	2	0	3	2	0	0	3	0	1	0	1	1	0	1	0	1	3	14	4	2	1	8	5	5	2	5	2	1	0	0	6
OTU_1693	0	0	0	0	1	0	0	0	1	1	4	0	4	1	0	0	2	4	1	1	0	2	0	0	0	0	1	0	0	1	0	1	0	0	0	0	0	2	4	2	1	1	2	0	1	0	0	1
OTU_1694	0	0	0	0	0	0	0	0	0	1	4	0	6	2	1	1	2	0	0	1	0	0	0	0	0	0	0	0	0	0	0	0	2	0	2	1	0	1	2	1	1	0	0	0	2	1	0	0
OTU_1695	0	0	0	0	0	0	0	0	0	0	6	0	6	1	1	2	0	1	0	2	0	0	0	0	1	0	2	0	0	0	0	0	0	0	3	0	0	1	3	1	0	0	0	0	0	0	2	1
OTU_1696	1	1	1	0	0	2	1	0	0	0	5	1	5	1	0	3	1	0	1	0	1	0	0	0	0	2	0	1	0	2	1	1	0	1	2	1	1	1	3	2	0	0	3	0	0	1	1	1
OTU_1697	3	1	2	1	1	1	0	0	2	1	7	0	4	2	1	1	1	1	2	1	2	2	2	1	1	2	2	1	3	0	1	1	1	0	7	1	0	2	1	0	0	3	3	0	3	1	1	2
OTU_1698	0	0	1	0	0	0	0	1	0	0	4	0	1	1	1	0	0	0	0	3	0	0	1	1	0	0	0	0	0	0	0	0	0	0	2	0	0	0	0	0	0	2	0	0	0	0	1	0
OTU_1699	0	0	0	0	0	0	0	0	0	0	4	0	0	0	0	0	1	0	0	0	0	0	0	0	0	0	0	0	0	0	0	0	1	0	0	0	0	1	4	0	0	0	0	0	0	1	0	1
OTU_1700	1	0	0	0	0	0	0	0	0	0	4	0	1	0	0	0	0	0	0	1	0	0	0	0	0	0	0	0	1	0	0	0	1	0	1	0	0	0	1	0	0	1	0	1	0	0	0	0
OTU_1701	0	1	1	0	1	0	1	0	1	1	7	1	3	3	1	1	2	1	0	4	0	0	0	0	0	0	1	1	1	1	0	0	1	1	6	2	0	0	9	3	0	0	1	1	0	1	0	0
OTU_1702	0	1	1	1	0	0	0	1	2	0	4	0	3	1	0	1	0	1	0	1	0	0	0	0	1	1	1	0	2	0	0	0	1	0	3	1	1	0	1	4	1	0	2	1	0	0	0	2
OTU_1703	1	0	1	1	0	0	2	1	1	2	5	1	4	0	1	0	2	2	1	4	1	1	0	1	0	0	2	2	3	0	0	0	1	2	7	0	0	0	7	3	3	0	2	0	1	0	1	0
OTU_1704	1	0	0	0	0	0	0	0	0	0	4	1	2	1	0	0	0	1	0	0	1	0	0	0	0	0	0	0	1	1	0	1	0	2	2	0	0	0	2	0	0	1	0	0	0	0	1	0
OTU_1705	2	0	0	0	0	0	0	0	0	0	9	0	7	0	0	0	0	1	0	0	0	0	0	0	1	0	0	0	1	0	0	0	0	0	8	0	1	0	4	2	0	0	0	0	0	0	0	0
OTU_1706	0	0	0	0	0	1	0	0	0	0	4	0	1	0	0	0	1	0	0	0	0	0	0	0	0	0	0	0	1	1	0	0	0	0	1	0	0	0	0	0	0	0	0	0	0	0	0	0
OTU_1707	0	0	0	0	0	0	0	0	0	1	5	0	0	0	0	0	2	0	0	1	0	1	1	0	0	0	0	0	1	0	0	0	1	0	2	2	0	0	1	0	0	0	0	0	1	0	0	0
OTU_1708	0	0	0	3	0	0	0	1	1	2	10	0	4	1	1	0	1	1	1	3	2	0	0	2	1	2	1	0	1	2	0	1	0	0	10	1	0	0	4	2	3	2	0	0	0	0	2	1
OTU_1709	0	0	0	1	2	0	0	0	2	1	4	1	3	0	0	1	0	2	1	1	1	0	0	0	0	0	0	0	1	0	1	0	0	0	1	1	0	1	5	3	1	1	0	1	0	0	0	1
OTU_1710	0	0	1	1	1	1	1	0	2	2	4	0	4	1	2	0	0	2	0	1	0	0	0	0	0	1	2	1	0	1	1	2	0	2	2	2	0	1	4	3	0	0	3	0	0	0	0	0
OTU_1711	1	2	2	1	0	1	1	0	2	2	17	0	5	4	3	4	5	3	1	3	1	2	1	0	0	1	4	1	2	1	0	0	2	4	11	3	5	0	9	5	1	2	1	0	0	1	2	2
OTU_1712	0	1	0	1	0	0	0	2	0	0	6	0	4	0	0	0	2	0	2	0	1	0	0	0	1	1	0	0	2	0	1	0	0	0	4	0	0	1	4	0	1	0	0	0	0	0	0	0
OTU_1713	0	0	1	1	0	0	2	0	1	0	6	2	4	1	1	0	0	2	2	0	4	0	0	0	0	0	0	0	1	2	0	0	0	1	4	0	1	0	2	2	1	0	1	0	0	1	0	0
OTU_1714	0	0	0	0	0	0	0	0	1	1	4	0	0	0	0	1	2	0	0	0	0	0	0	0	0	0	0	0	0	0	0	0	1	1	1	0	0	1	0	0	0	0	0	1	3	1	1	2
OTU_1715	1	1	0	0	0	0	1	1	3	0	4	1	0	3	1	2	0	2	1	2	1	2	2	1	1	0	2	0	1	0	0	0	0	2	3	1	1	1	3	3	1	0	0	1	0	1	0	1
OTU_1716	0	0	0	0	0	1	1	1	0	0	6	1	0	1	0	0	1	0	1	2	1	0	0	0	0	0	1	0	1	0	0	0	4	0	6	0	0	0	2	1	0	1	0	1	0	0	0	0
OTU_1717	0	0	0	0	0	0	0	0	0	0	4	0	0	0	0	0	0	0	0	0	0	0	0	0	0	0	0	0	0	0	0	0	0	0	0	0	0	0	0	0	0	0	0	0	0	0	0	0
OTU_1718	2	1	2	0	2	0	0	1	2	1	10	2	9	2	2	2	3	0	0	2	1	0	0	1	0	0	0	0	4	0	2	1	1	2	4	2	0	0	5	5	2	0	2	0	0	0	0	1
OTU_1719	0	1	2	0	1	1	0	0	0	0	4	1	1	0	0	0	1	0	1	1	0	0	0	1	0	2	0	0	1	0	0	0	1	0	0	1	3	3	0	1	1	0	1	0	0	0	0	1
OTU_1720	1	0	1	0	0	2	4	0	4	0	6	3	7	3	1	3	5	3	3	1	0	1	0	2	1	3	2	1	0	1	1	2	0	1	4	1	0	0	5	4	1	1	4	1	0	0	1	3
OTU_1721	4	5	5	1	2	4	3	3	7	2	19	4	7	5	5	4	3	1	3	3	7	7	8	5	3	6	2	5	1	0	1	0	1	6	15	5	2	4	8	12	6	3	5	3	1	4	6	2
OTU_1722	0	1	0	0	0	0	1	1	0	0	5	0	3	1	0	0	1	0	0	0	0	0	0	0	0	0	0	0	0	1	0	0	0	1	4	0	0	0	0	2	2	0	1	0	2	1	0	0
OTU_1723	0	0	1	1	0	0	1	0	0	0	4	0	1	0	1	1	0	1	1	0	0	0	1	0	0	0	0	0	0	1	0	0	0	0	1	0	0	0	0	0	0	0	1	1	1	0	0	0
OTU_1724	1	0	0	0	0	0	0	0	0	1	4	0	4	0	0	0	2	0	1	0	0	1	0	0	0	0	0	0	1	0	0	1	0	0	1	0	0	0	2	1	1	0	0	0	0	0	1	0
OTU_1725	11	6	7	19	3	5	5	1	9	3	19	10	49	16	1	8	12	7	10	11	7	3	9	6	11	11	10	9	14	8	8	4	4	12	32	6	12	14	33	12	9	12	18	5	10	11	7	15
OTU_1726	0	0	0	0	0	1	0	1	0	0	6	1	2	1	2	2	1	2	3	0	0	0	1	0	0	2	0	0	1	0	0	0	0	1	7	0	0	0	4	3	1	1	0	0	0	2	0	2
OTU_1727	0	1	1	0	0	0	0	2	0	0	4	1	3	1	0	1	3	2	0	1	0	0	0	0	0	0	1	0	0	1	0	0	0	0	3	1	0	1	2	0	0	2	1	1	1	0	1	0
OTU_1728	2	3	0	1	1	0	1	1	0	1	7	3	11	2	0	3	1	2	1	3	1	0	0	0	2	0	0	0	1	3	1	1	1	1	5	1	2	1	5	2	5	2	1	1	1	0	1	4
OTU_1729	5	1	4	1	0	3	0	1	4	3	9	6	2	2	1	4	4	3	3	4	2	5	6	1	5	4	1	2	4	4	2	3	2	4	5	7	6	5	10	1	6	0	5	3	2	5	3	1
OTU_1730	0	2	0	3	0	0	2	2	1	1	4	0	7	0	0	0	2	0	0	2	0	1	1	1	1	0	0	1	1	0	0	0	1	0	2	2	1	0	4	1	0	2	1	1	0	0	0	2
OTU_1731	0	0	0	0	0	0	0	0	0	0	4	0	0	0	0	0	0	0	0	0	0	0	1	1	0	0	0	0	0	0	2	0	1	0	0	0	0	0	0	0	0	1	0	0	0	0	0	0
OTU_1732	0	0	0	0	0	0	0	0	0	0	4	0	3	0	0	1	0	1	1	1	0	0	0	0	0	0	0	0	0	0	0	0	0	0	3	0	1	0	2	0	0	0	0	0	0	0	0	3
OTU_1733	1	0	0	0	0	0	0	0	0	0	4	0	2	0	0	2	0	0	0	1	0	0	0	1	0	0	0	0	0	1	0	0	1	0	2	0	0	0	1	0	0	0	0	0	1	0	0	0
OTU_1734	0	1	0	1	1	0	1	0	0	1	4	0	1	2	0	0	0	0	0	0	1	0	1	0	1	0	0	0	0	0	0	0	0	2	4	2	0	0	3	1	0	0	2	1	2	0	1	0
OTU_1735	0	1	1	0	1	2	0	1	0	1	7	0	1	0	3	0	1	3	1	4	2	0	0	0	0	2	0	0	0	1	0	0	0	2	5	0	1	0	4	2	0	0	0	0	0	0	0	2
OTU_1736	0	0	1	0	0	2	1	0	0	0	4	0	4	0	0	1	0	0	0	0	0	0	0	0	0	1	0	0	1	0	0	0	1	0	1	1	0	0	0	0	0	2	0	1	2	0	0	1
OTU_1737	3	5	0	2	2	2	4	0	1	1	9	0	12	3	4	2	5	2	0	3	1	1	0	1	0	0	1	1	4	2	1	0	0	2	12	1	2	1	7	5	3	2	2	2	2	0	1	1
OTU_1738	0	0	0	0	0	0	0	0	0	0	2	0	4	1	0	0	0	1	0	0	0	0	1	0	0	0	0	0	1	0	0	2	0	0	1	0	1	0	2	0	0	0	0	0	0	0	0	0
OTU_1739	0	0	1	1	3	0	0	1	0	0	2	0	4	0	0	0	1	0	1	1	0	0	0	0	0	0	1	0	1	0	0	0	1	1	2	0	1	1	2	2	0	0	0	1	0	1	0	1
OTU_1740	19	9	7	10	13	10	12	8	18	13	55	12	88	19	9	20	22	10	10	15	17	16	16	8	9	12	18	13	20	11	11	5	19	25	76	8	22	16	71	42	21	22	37	9	10	7	13	20
OTU_1741	0	2	0	0	3	0	1	1	0	0	1	0	4	1	1	2	3	0	0	1	0	1	0	0	0	0	0	0	0	0	0	0	0	0	4	0	0	0	3	2	0	0	0	1	0	0	0	0
OTU_1742	1	1	0	0	0	0	0	0	0	0	1	3	4	2	0	0	1	0	2	0	1	0	1	0	0	0	0	1	0	0	0	0	0	0	4	0	2	0	3	1	0	0	0	0	0	0	1	0
OTU_1743	0	0	0	1	0	0	0	0	0	1	1	0	4	0	0	0	1	0	0	1	1	0	0	0	1	0	0	0	0	0	0	0	0	0	1	0	0	0	3	1	0	0	0	0	0	1	0	0
OTU_1744	0	0	0	0	0	0	0	0	0	0	2	0	4	0	0	0	0	0	0	0	0	0	0	0	1	0	0	0	0	0	0	0	1	0	0	0	0	0	3	0	0	1	0	0	0	0	0	0
OTU_1745	1	3	1	2	0	0	2	1	1	0	6	0	8	1	0	3	0	0	0	2	2	1	3	0	0	0	0	0	0	1	0	4	2	0	5	0	1	2	2	2	1	1	2	1	0	3	2	1
OTU_1746	0	0	1	1	0	0	0	0	1	0	1	1	5	0	0	4	0	0	0	2	0	1	0	0	0	2	0	0	0	0	0	0	0	0	2	0	0	1	2	0	1	0	1	0	0	0	0	2
OTU_1747	1	1	0	1	1	0	0	1	1	0	2	0	4	1	0	1	1	0	0	1	2	0	0	1	2	0	0	0	3	0	0	0	1	0	3	1	0	0	3	2	0	1	0	1	1	0	0	2
OTU_1748	2	1	1	0	0	0	0	1	1	1	4	0	6	0	1	0	0	1	0	0	0	0	0	0	0	1	0	0	0	1	0	0	0	1	4	1	2	1	5	1	0	0	1	0	1	1	0	1
OTU_1749	0	0	0	0	0	0	1	0	0	0	2	0	4	0	1	1	0	0	0	0	0	0	0	0	0	0	0	0	0	0	0	0	0	0	1	0	0	1	1	0	0	0	0	0	1	0	0	1
OTU_1750	1	1	1	1	0	0	1	2	1	1	2	1	4	2	0	0	0	1	0	2	0	1	0	1	1	0	1	0	0	0	1	0	1	1	6	2	1	1	4	3	1	1	0	1	1	0	0	3
OTU_1751	5	7	7	5	3	3	11	3	4	4	19	6	31	5	4	4	9	6	3	6	4	3	5	3	2	6	5	1	6	5	3	5	3	11	18	6	6	5	18	15	6	5	10	4	3	5	7	12
OTU_1752	0	0	0	1	1	0	1	1	0	0	2	0	7	0	0	0	0	2	1	0	1	1	0	1	2	0	1	0	1	1	0	0	1	0	2	0	0	0	4	1	0	1	3	0	0	0	0	1
OTU_1753	0	1	0	0	0	0	1	0	0	0	2	0	4	0	1	1	0	0	0	0	0	0	0	0	0	0	1	0	0	1	2	1	1	0	3	0	0	0	2	0	1	0	1	0	1	0	0	0
OTU_1754	1	0	1	0	0	0	0	0	2	1	3	0	7	2	0	0	1	1	0	1	1	0	0	0	0	0	0	0	0	0	1	1	2	2	5	0	4	0	0	2	0	0	4	0	2	0	0	1
OTU_1755	0	1	1	1	0	0	0	1	0	0	4	0	8	2	0	0	1	2	0	0	0	0	1	1	1	0	0	0	0	0	1	0	0	1	4	0	0	2	5	3	0	1	2	0	2	0	1	2
OTU_1756	0	0	0	0	0	0	0	0	0	1	1	0	4	1	0	0	1	0	0	2	0	0	0	0	0	1	0	0	0	1	0	0	0	0	1	0	0	0	4	1	0	0	1	0	1	0	1	0
OTU_1757	2	2	2	1	0	2	0	0	0	1	4	1	6	1	2	3	0	1	2	5	2	1	3	0	1	1	0	0	1	0	1	0	1	1	6	3	2	2	5	4	1	3	4	0	4	0	2	3
OTU_1758	0	0	0	0	1	0	1	1	0	1	1	0	4	1	0	0	0	0	0	1	0	0	0	0	0	0	1	0	0	1	0	0	0	1	3	0	1	0	1	3	0	1	0	1	1	0	0	0
OTU_1759	0	0	0	1	0	0	0	1	1	0	0	0	6	1	0	0	0	0	2	0	0	0	0	0	0	0	1	0	0	0	1	0	0	1	2	0	0	0	3	0	0	0	0	0	0	1	0	1
OTU_1760	0	0	0	0	0	0	1	0	0	0	2	0	5	2	2	1	0	1	0	0	0	1	0	0	0	1	0	0	0	0	0	0	0	0	2	0	1	0	0	1	0	0	0	0	0	0	0	0
OTU_1761	0	0	0	1	0	0	0	0	1	2	2	1	4	1	0	1	2	3	0	1	1	1	0	0	0	0	0	0	0	1	0	0	0	1	2	1	1	0	0	0	0	1	0	0	0	2	0	0
OTU_1762	3	2	5	5	1	0	2	4	4	5	3	6	15	2	5	10	7	4	4	6	1	4	5	1	3	2	2	0	5	6	2	3	5	3	11	4	5	3	7	7	2	4	6	7	1	3	2	5
OTU_1763	1	1	2	0	1	1	1	3	0	1	6	1	6	0	0	0	1	1	0	2	1	2	1	0	0	1	3	1	1	1	1	1	0	0	7	2	1	0	4	1	1	1	2	0	0	2	2	1
OTU_1764	1	0	1	0	0	1	0	0	0	0	1	0	5	0	1	1	0	0	0	0	0	0	0	0	1	0	0	0	0	0	0	0	0	1	0	0	0	0	0	0	0	1	0	1	0	0	0	1
OTU_1765	0	0	0	0	0	0	0	0	0	1	2	0	5	0	0	0	0	0	0	0	0	1	0	0	1	0	0	0	1	0	1	0	0	0	0	2	0	1	2	1	1	0	0	0	0	0	0	0
OTU_1766	0	0	0	1	0	0	0	0	0	2	1	0	4	0	1	1	1	0	0	0	1	0	0	0	1	0	0	0	1	0	0	0	0	0	0	0	0	0	0	1	0	1	0	0	0	0	1	0
OTU_1767	2	1	1	2	1	0	1	1	1	1	3	0	6	3	0	1	2	1	0	1	0	0	0	0	0	2	1	0	3	0	0	1	2	2	10	1	1	2	3	3	2	6	4	2	2	1	2	1
OTU_1768	0	1	0	0	1	0	0	0	2	0	4	0	5	1	0	0	5	1	0	0	0	0	3	0	2	0	1	0	0	1	0	0	2	0	4	1	3	0	3	1	0	2	1	0	1	0	0	3
OTU_1769	0	0	0	0	0	0	1	0	1	0	2	0	7	0	0	0	1	1	0	1	0	0	1	0	0	0	0	0	0	0	0	0	2	0	3	0	3	0	3	0	1	1	1	0	0	0	0	0
OTU_1770	1	0	0	0	0	0	0	1	0	1	0	1	4	0	1	2	0	2	0	1	0	1	0	0	0	0	0	0	1	0	0	0	0	1	2	0	0	0	3	0	0	2	1	0	0	0	0	0
OTU_1771	0	0	0	1	0	0	1	0	0	0	2	0	4	1	0	0	0	0	1	0	0	1	0	0	0	1	0	0	2	1	0	0	0	0	1	1	0	0	0	0	0	0	0	0	0	0	0	0
OTU_1772	2	0	0	0	0	0	2	0	0	1	2	0	5	2	1	0	0	0	0	0	0	1	0	1	0	2	0	0	1	0	1	0	0	1	5	2	1	1	2	0	0	1	2	1	0	1	2	2
OTU_1773	1	0	0	0	0	0	0	0	0	0	0	0	4	0	0	0	0	0	0	0	0	0	0	0	0	0	0	0	0	0	0	0	0	0	0	0	0	0	0	0	0	0	0	0	0	0	0	0
OTU_1774	1	0	0	1	0	0	0	0	0	0	3	0	6	0	0	0	0	0	0	1	0	0	0	0	1	0	0	0	0	1	1	0	0	1	0	1	0	0	0	0	1	0	1	0	0	0	1	3
OTU_1775	2	1	0	0	0	2	1	1	1	1	4	0	6	1	0	3	1	0	2	0	0	1	0	0	0	0	0	1	1	0	0	0	0	0	2	0	1	1	1	2	3	2	1	3	2	0	1	1
OTU_1776	1	0	1	0	2	0	1	0	0	0	4	1	6	2	1	0	1	2	0	1	0	0	1	0	1	1	1	0	0	0	0	0	1	0	7	0	0	2	3	0	2	2	3	1	1	1	2	2
OTU_1777	3	1	0	1	3	0	0	2	2	0	4	1	11	4	3	2	3	4	2	3	2	1	0	1	1	1	1	1	3	0	1	1	2	2	4	0	0	0	7	5	0	1	0	0	1	2	1	2
OTU_1778	0	0	1	0	0	0	0	0	0	0	0	0	6	0	0	0	0	0	0	0	0	0	0	0	0	0	0	0	0	1	0	0	0	0	3	0	0	0	0	0	0	0	0	0	0	0	1	0
OTU_1779	1	0	0	0	0	0	0	0	0	0	2	0	5	0	0	0	0	1	0	0	0	0	0	0	0	0	0	1	0	0	0	0	0	0	1	1	0	1	1	2	0	0	0	0	0	0	1	0
OTU_1780	1	0	2	1	1	0	1	0	0	0	7	0	9	0	0	3	2	0	0	1	0	2	2	0	0	0	2	1	4	0	1	1	1	1	4	0	0	1	3	1	2	1	0	1	1	1	0	0
OTU_1781	4	3	1	2	1	0	3	2	0	1	9	2	17	2	0	7	3	4	0	3	3	1	4	0	2	3	1	2	4	3	1	2	2	7	10	3	5	4	10	6	5	2	4	3	2	3	1	4
OTU_1782	0	2	0	1	2	0	1	0	0	3	3	0	4	1	1	2	3	1	3	2	0	1	0	0	1	0	0	0	1	2	1	0	0	0	3	0	1	1	4	0	1	0	3	1	1	1	0	2
OTU_1783	2	2	1	0	0	1	2	0	0	0	3	0	7	2	0	1	0	1	0	2	0	1	2	0	1	0	1	0	1	2	0	1	2	0	4	0	1	2	2	5	1	2	0	0	0	2	1	1
OTU_1784	0	0	0	1	0	1	0	1	0	0	0	1	4	0	0	1	1	1	0	0	0	0	2	0	0	0	0	0	0	0	1	0	0	1	5	0	0	0	0	2	0	1	0	0	0	0	1	1
OTU_1785	0	0	0	0	0	0	0	0	0	0	1	0	4	0	0	1	0	0	0	0	1	0	1	0	0	0	0	0	0	0	0	0	0	1	1	0	1	0	0	1	0	0	0	0	0	0	0	1
OTU_1786	0	0	0	0	1	1	1	1	0	0	3	0	4	2	1	1	0	1	0	0	0	1	2	0	0	1	0	0	0	0	0	0	1	0	2	0	2	1	1	1	0	0	0	0	0	0	0	0
OTU_1787	0	0	1	0	1	0	0	0	2	1	1	0	5	0	1	1	1	0	0	1	0	0	1	1	0	1	2	1	0	0	0	0	0	1	2	0	0	0	5	1	0	0	1	0	0	0	0	3
OTU_1788	0	0	0	0	0	0	1	0	0	0	1	0	7	0	0	0	0	0	0	1	1	0	0	0	0	1	0	0	1	0	1	0	0	1	0	0	0	0	2	0	0	0	1	0	0	0	0	0
OTU_1789	1	0	1	0	0	0	0	0	0	0	0	0	6	0	0	0	0	0	0	0	0	1	0	0	0	0	0	0	1	0	0	0	0	0	3	0	0	0	1	0	0	0	0	0	0	1	0	0
OTU_1790	0	1	0	1	2	1	2	0	0	0	3	0	4	0	1	0	4	1	0	4	0	0	0	0	0	0	0	0	1	0	0	0	0	0	2	0	0	3	4	1	0	1	2	0	1	0	2	0
OTU_1791	0	0	0	0	0	0	0	1	0	0	1	0	4	0	1	0	2	1	0	3	0	0	2	0	0	0	1	0	0	0	0	0	2	0	1	0	0	0	1	3	1	1	0	0	0	0	0	0
OTU_1792	0	0	0	1	1	0	0	0	0	0	0	0	4	0	0	0	0	0	0	0	0	0	0	0	0	0	0	0	0	0	0	0	0	0	0	0	0	0	0	0	0	0	0	0	0	0	0	0
OTU_1793	0	2	1	0	0	0	0	1	0	0	3	1	6	0	1	2	2	0	0	0	0	0	0	0	0	1	0	1	0	0	1	0	1	0	4	1	0	0	1	2	2	3	1	1	1	0	0	2
OTU_1794	0	0	1	2	0	0	0	0	1	0	0	0	4	1	0	1	2	1	0	0	1	0	0	0	0	0	0	1	0	0	0	0	0	1	6	0	0	0	2	1	0	0	0	1	1	1	0	1
OTU_1795	1	0	0	1	0	0	1	1	1	0	0	0	4	0	1	1	1	0	1	1	0	0	1	0	0	0	0	0	0	1	0	0	0	0	0	0	1	0	3	0	1	1	1	2	0	0	0	1
OTU_1796	1	0	1	2	4	0	2	0	0	0	3	1	6	1	1	1	1	0	2	0	1	2	0	1	0	0	1	0	1	1	0	0	1	0	5	2	1	0	2	3	2	1	0	0	0	0	1	1
OTU_1797	1	1	1	2	0	1	0	2	0	0	1	0	4	2	0	2	2	2	2	4	1	1	0	1	1	1	1	0	1	1	1	1	1	1	3	1	0	1	2	3	1	1	1	2	0	0	0	2
OTU_1798	0	0	0	0	1	1	0	0	2	0	4	0	4	0	0	0	0	0	0	0	0	0	0	0	0	2	1	1	0	1	0	0	0	1	1	0	0	0	4	3	0	0	3	0	0	0	0	0
OTU_1799	1	0	0	0	0	0	2	0	0	1	4	3	5	1	0	2	1	0	0	1	1	0	0	0	0	0	1	1	1	1	0	0	2	1	1	0	1	1	4	4	2	2	1	1	1	0	0	2
OTU_1800	0	0	1	0	1	1	0	1	0	0	4	1	6	0	2	0	1	0	0	1	0	0	0	0	1	0	0	1	1	1	0	0	2	0	3	1	0	1	1	0	0	1	3	0	1	0	1	0
OTU_1801	4	0	1	2	1	1	3	2	1	1	6	3	8	2	1	0	3	0	1	2	4	1	1	0	1	0	0	1	1	0	2	1	1	3	9	0	2	0	11	5	0	3	4	1	0	0	1	4
OTU_1802	0	0	1	0	3	0	1	1	0	1	6	0	6	1	4	0	2	1	1	5	2	1	2	1	0	0	1	0	3	1	0	0	0	2	7	0	0	1	9	4	0	0	3	0	1	1	1	2
OTU_1803	0	1	0	0	0	0	0	0	1	1	1	0	4	0	0	0	3	1	0	3	0	0	0	0	0	1	1	0	0	0	0	0	0	0	0	0	0	0	1	1	0	0	1	1	0	0	0	0
OTU_1804	1	0	0	0	0	0	0	0	0	0	1	0	4	1	0	2	1	0	0	1	0	0	0	0	0	0	1	0	0	0	0	0	0	0	2	1	0	0	1	0	0	0	2	0	1	0	0	1
OTU_1805	0	0	0	1	2	0	0	0	1	1	4	1	5	2	1	1	2	1	0	1	0	1	0	0	0	0	0	0	3	0	0	1	2	0	4	0	1	2	2	2	0	0	2	2	0	1	1	0
OTU_1806	0	2	1	0	0	0	0	0	0	0	2	0	5	0	0	0	2	0	0	1	2	0	0	0	0	1	0	1	0	0	1	1	2	0	2	1	0	1	5	0	0	0	0	0	0	1	1	0
OTU_1807	0	1	0	2	2	0	1	0	0	1	2	0	6	2	1	5	1	4	1	5	2	1	1	0	2	1	1	0	3	0	0	0	2	1	5	1	3	0	4	0	0	0	2	0	0	1	0	1
OTU_1808	0	2	1	2	0	1	1	0	2	0	4	1	7	2	1	0	1	2	0	0	0	1	1	0	0	0	2	1	0	0	1	0	0	0	3	2	2	1	7	5	1	1	1	0	0	2	1	1
OTU_1809	1	0	0	0	0	0	0	0	0	0	3	0	4	0	0	0	1	0	0	0	0	0	0	1	0	0	0	0	0	0	0	0	0	0	2	0	0	0	1	0	0	0	1	0	0	1	0	0
OTU_1810	1	0	1	0	0	1	1	1	0	0	2	0	4	0	0	1	0	0	0	1	0	1	0	0	0	0	0	0	0	0	1	0	0	1	1	0	0	1	3	1	1	0	0	0	1	0	0	0
OTU_1811	2	1	2	1	2	0	1	1	1	1	7	1	6	7	0	2	2	1	0	3	0	1	1	0	0	1	0	0	0	0	1	0	0	0	2	3	0	0	5	4	1	2	0	0	2	0	0	1
OTU_1812	0	0	0	0	1	0	0	0	0	0	0	0	1	4	0	0	0	0	0	0	1	0	0	0	0	0	1	1	0	0	0	0	0	0	2	1	1	0	1	0	0	0	1	0	1	0	0	1
OTU_1813	0	0	0	0	0	0	0	0	0	0	2	0	2	4	0	0	0	1	0	0	0	0	0	0	0	0	0	0	0	0	0	0	0	0	1	0	0	0	2	2	0	0	0	0	0	0	0	0
OTU_1814	1	0	0	0	0	0	0	0	1	3	0	0	0	4	0	0	0	2	0	0	2	0	0	0	0	1	0	0	0	0	0	0	0	0	0	0	0	0	3	0	0	0	1	0	0	2	1	3
OTU_1815	0	0	0	0	0	0	0	0	0	0	0	0	0	0	0	4	0	0	0	0	0	0	0	0	0	0	0	0	0	0	0	0	0	0	0	0	0	0	0	0	0	1	0	0	0	1	0	0
OTU_1816	0	0	0	0	0	0	0	0	0	0	0	0	0	0	0	4	0	0	0	0	0	0	0	0	0	0	0	0	0	0	0	0	0	0	0	0	0	0	0	0	0	0	0	0	0	0	0	0
OTU_1817	1	0	0	0	0	0	0	0	0	1	0	0	0	1	0	7	0	0	0	0	0	0	0	0	0	0	0	0	1	0	0	0	0	0	0	1	0	0	1	0	0	0	1	0	0	0	0	0
OTU_1818	0	0	0	1	1	0	1	0	1	2	4	1	0	2	0	1	4	2	0	5	0	0	0	0	0	0	0	0	1	0	0	1	2	2	5	3	1	0	2	3	2	1	2	0	1	1	2	1
OTU_1819	0	0	2	0	0	2	1	1	1	3	2	1	3	1	0	0	4	0	1	2	0	2	0	1	1	1	2	1	1	0	0	0	0	0	5	0	2	0	2	2	1	0	1	0	2	1	1	1
OTU_1820	0	0	0	0	0	0	1	0	0	0	0	0	0	0	0	0	0	4	0	0	0	0	0	1	0	0	0	0	0	0	0	0	0	0	0	0	0	0	0	0	0	0	0	0	0	0	0	0
OTU_1821	1	1	0	2	1	1	0	3	2	2	7	1	5	2	0	0	3	1	0	6	1	3	0	0	0	1	1	2	1	0	0	1	1	1	7	1	1	0	5	1	0	3	1	1	0	1	1	1
OTU_1822	0	0	0	2	0	0	1	0	1	0	3	0	3	1	1	2	1	0	0	0	0	4	0	0	1	0	0	0	2	3	0	0	0	1	1	1	0	0	3	5	0	1	0	1	0	3	0	2
OTU_1823	1	0	0	1	1	0	0	2	0	1	1	1	5	1	0	1	1	2	0	0	0	5	0	1	0	0	0	1	1	1	1	0	0	2	4	2	0	3	3	1	1	0	0	0	2	1	0	1
OTU_1824	1	1	0	1	0	0	1	0	0	1	3	1	4	0	0	0	0	1	1	2	1	0	5	0	1	1	0	0	1	0	0	0	1	3	4	2	2	2	5	4	0	0	0	0	2	1	1	0
OTU_1825	0	0	0	0	0	0	0	0	0	0	0	0	1	0	0	0	0	0	0	0	0	0	4	0	0	0	0	0	0	0	0	0	0	0	1	0	0	0	0	0	0	0	0	0	0	0	0	0
OTU_1826	0	0	0	0	0	0	0	0	0	1	0	0	1	0	1	1	0	0	0	0	0	0	1	4	0	0	0	0	0	1	0	0	0	0	1	1	1	0	0	0	0	1	0	0	0	0	0	1
OTU_1827	2	1	1	3	1	0	1	0	0	0	1	0	3	1	0	1	2	0	0	2	1	0	2	0	0	0	0	0	5	2	3	1	0	0	7	0	2	0	1	0	2	6	0	0	1	1	3	0
OTU_1828	0	0	0	0	0	0	0	0	0	0	0	0	0	0	0	1	0	0	0	0	0	0	0	0	0	0	0	0	4	0	0	0	0	0	0	0	0	0	0	0	0	0	0	0	0	0	0	0
OTU_1829	0	0	0	0	0	0	0	0	0	0	0	0	2	1	0	0	1	0	1	0	0	0	0	0	1	0	0	0	0	0	4	0	1	0	2	1	1	0	0	0	0	0	2	0	0	0	0	1
OTU_1830	0	0	0	1	0	0	1	0	0	1	4	0	1	0	0	0	1	0	1	0	0	1	1	0	0	0	1	0	0	0	0	0	4	0	3	0	1	0	1	0	0	1	0	1	0	0	0	0
OTU_1831	1	0	0	0	0	2	0	2	1	2	1	0	2	1	0	1	1	1	3	0	0	1	0	1	0	3	0	0	0	1	3	0	1	4	5	1	0	0	3	2	1	1	2	3	0	1	1	1
OTU_1832	0	0	1	0	0	0	0	2	0	0	4	0	0	3	0	2	0	0	0	0	1	1	0	1	0	0	0	1	1	0	0	1	0	0	4	0	2	1	2	0	0	4	0	0	0	0	1	2
OTU_1833	1	1	3	1	0	1	0	1	0	1	2	0	1	0	1	0	1	0	0	1	0	1	0	1	0	0	0	0	1	0	0	0	1	1	4	0	0	0	2	1	0	1	0	0	0	0	1	0
OTU_1834	0	2	0	0	0	1	1	1	1	0	8	2	6	1	2	3	1	1	1	0	1	0	0	1	2	0	1	1	3	0	1	1	0	2	12	0	1	2	6	3	1	0	2	1	3	1	3	3
OTU_1835	1	0	0	0	1	1	0	0	0	0	1	0	4	1	0	1	0	0	1	0	1	1	1	0	0	0	0	0	0	0	0	1	0	0	4	1	0	2	0	0	1	0	0	0	0	0	1	2
OTU_1836	1	0	0	0	1	1	0	0	0	0	1	0	3	0	2	1	1	0	0	1	0	0	0	0	0	0	1	0	0	0	0	0	0	2	6	1	0	1	3	1	0	0	0	0	0	0	0	0
OTU_1837	1	0	1	0	0	0	0	1	0	1	4	0	1	0	0	0	0	1	0	0	0	1	0	0	0	1	2	0	0	0	1	0	1	0	5	1	0	2	4	2	0	2	1	0	0	1	1	1
OTU_1838	3	2	0	2	1	0	0	1	0	2	6	1	5	3	1	1	0	2	0	1	2	1	1	0	1	0	1	0	0	2	0	2	1	0	15	3	0	0	8	5	0	1	2	1	0	1	0	2
OTU_1839	0	0	0	0	0	0	0	0	0	0	0	0	1	0	0	0	0	0	0	1	0	0	0	0	0	0	0	0	0	0	0	0	0	0	4	0	0	0	0	0	0	0	0	0	0	1	0	1
OTU_1840	1	0	0	1	0	2	2	1	1	0	2	1	2	2	0	1	1	3	1	4	1	2	1	0	0	0	1	1	0	1	0	0	0	2	4	0	2	1	3	3	2	1	1	0	0	3	0	3
OTU_1841	0	0	1	0	0	0	1	1	0	0	1	0	3	2	0	0	0	1	0	0	0	0	0	0	0	0	0	0	1	2	0	0	0	0	4	1	1	1	2	1	0	1	0	0	0	0	0	1
OTU_1842	1	0	0	1	1	1	1	0	0	1	3	1	5	0	0	1	1	0	1	0	0	0	0	0	1	2	0	0	1	0	0	1	1	0	5	2	2	0	2	1	2	3	2	1	0	0	1	0
OTU_1843	0	0	0	3	0	0	1	3	0	1	1	0	2	2	0	1	2	4	0	0	0	2	0	0	0	1	1	0	1	0	0	1	1	1	7	0	0	0	3	0	1	4	3	0	1	0	1	2
OTU_1844	12	7	6	9	6	11	7	6	12	14	41	10	46	7	11	7	14	12	12	15	11	11	15	8	11	5	7	2	12	4	10	2	6	9	66	9	11	12	50	21	7	16	22	8	11	7	12	18
OTU_1845	0	0	1	1	0	0	1	0	0	0	7	2	2	0	0	1	0	3	2	0	0	1	0	0	1	0	2	1	0	0	0	1	0	0	4	0	0	0	3	2	0	1	1	1	1	2	0	0
OTU_1846	0	0	0	0	0	0	0	0	0	0	0	1	1	0	0	0	1	0	0	0	0	0	0	0	0	0	0	0	0	0	0	0	1	0	4	1	0	0	1	1	0	1	0	0	0	0	1	0
OTU_1847	42	15	22	26	33	13	27	21	25	18	77	25	85	29	13	26	26	21	26	39	22	22	40	16	31	29	37	20	28	21	17	19	12	42	93	33	48	37	121	56	45	30	43	24	22	29	24	41
OTU_1848	0	0	0	0	0	0	0	0	0	0	0	0	0	0	0	0	0	0	0	0	0	0	0	0	0	0	0	0	0	0	0	0	0	0	4	0	0	0	0	0	0	0	0	0	0	0	0	0
OTU_1849	1	1	0	1	1	0	0	0	1	1	3	0	0	0	1	3	1	1	0	0	2	0	2	0	0	1	0	1	1	0	1	0	0	2	4	1	1	0	3	0	1	1	0	0	1	0	0	0
OTU_1850	1	0	2	2	0	0	1	1	1	0	2	0	2	0	0	0	0	1	1	1	0	1	0	0	1	2	3	0	0	0	0	0	0	1	4	0	1	0	0	0	0	1	0	0	1	0	1	1
OTU_1851	0	0	0	0	0	0	0	0	0	0	2	0	1	0	0	0	0	0	0	0	0	0	0	0	0	0	1	0	0	0	0	0	0	0	4	0	0	0	0	0	0	0	0	0	0	0	0	0
OTU_1852	1	0	1	1	1	0	1	0	1	0	2	1	2	0	0	0	1	1	0	1	0	3	0	1	1	1	0	0	3	0	0	1	0	1	9	1	0	1	4	2	1	3	2	2	1	0	1	1
OTU_1853	0	1	0	0	0	0	1	0	0	0	2	0	2	0	0	0	0	0	0	0	0	0	0	0	0	0	1	0	1	0	0	0	0	0	4	0	1	0	1	1	0	0	1	0	0	0	0	0
OTU_1854	0	0	2	2	0	1	3	1	1	0	4	1	3	2	2	1	2	0	0	1	1	1	2	0	0	0	0	0	0	1	0	1	1	4	12	2	1	3	7	3	2	3	0	1	0	3	1	2
OTU_1855	1	0	2	0	1	0	0	0	0	0	1	2	1	0	0	1	0	1	1	0	0	0	2	0	0	0	0	0	0	0	0	0	0	0	4	0	0	2	2	3	0	0	3	0	0	0	0	0
OTU_1856	0	0	1	0	0	0	0	0	0	0	0	1	1	0	1	0	0	0	0	0	0	0	0	0	0	0	0	0	0	0	1	0	1	0	4	0	0	1	1	1	0	1	0	0	0	1	0	1
OTU_1857	0	1	0	1	0	0	0	1	0	0	2	0	1	2	1	1	2	2	1	0	0	0	1	0	0	0	0	2	3	0	1	0	0	1	4	0	1	0	3	0	0	0	1	0	0	0	0	2
OTU_1858	0	0	0	0	0	0	0	0	0	0	0	0	0	0	0	0	0	0	0	0	0	0	0	0	0	0	0	0	0	0	0	0	0	0	4	0	0	0	0	0	0	0	0	0	0	0	0	0
OTU_1859	1	0	0	1	0	0	1	3	0	1	0	0	3	0	0	0	1	1	0	1	0	0	0	0	0	0	0	0	0	0	1	0	2	0	4	0	1	0	0	0	1	0	3	1	0	0	1	2
OTU_1860	0	0	1	4	0	1	0	1	0	0	7	0	1	3	1	0	1	0	0	0	0	0	0	0	0	0	0	0	0	0	0	2	0	0	6	0	0	1	0	0	0	0	0	0	0	1	0	0
OTU_1861	1	0	1	0	1	0	0	0	0	0	3	0	5	0	0	0	1	3	0	0	0	0	0	0	0	0	2	1	0	0	0	0	0	0	4	0	0	0	0	2	2	1	1	0	1	1	1	0
OTU_1862	3	1	0	0	3	0	0	1	1	1	4	0	4	2	0	2	1	0	2	0	0	0	0	0	0	2	0	1	0	0	0	0	1	1	8	1	1	1	3	0	1	0	1	1	0	1	0	1
OTU_1863	1	0	0	0	0	0	0	0	0	1	0	0	3	0	0	0	0	0	0	0	0	0	0	0	0	0	1	0	1	1	1	1	0	0	4	0	0	0	0	1	1	0	0	0	0	0	0	0
OTU_1864	1	0	0	0	0	0	1	0	0	0	0	0	3	0	1	1	0	0	0	0	1	2	0	0	0	0	3	0	1	0	0	0	1	0	5	1	1	0	2	0	1	0	0	0	0	0	1	4
OTU_1865	0	0	0	0	1	2	1	0	0	1	3	0	1	0	2	2	2	1	0	0	0	0	2	0	0	0	2	1	0	0	1	1	0	0	4	1	0	0	1	1	1	0	1	1	0	0	0	0
OTU_1866	2	0	0	0	0	0	0	0	0	0	2	0	1	2	0	0	0	0	0	0	1	0	0	0	0	1	0	0	0	0	0	0	0	1	4	2	0	0	0	1	0	0	0	0	1	0	0	0
OTU_1867	3	1	0	0	0	0	0	0	0	0	0	0	0	3	0	0	0	0	1	0	0	0	0	1	0	0	0	2	0	0	0	0	0	0	4	0	0	0	3	0	1	0	1	0	0	0	0	0
OTU_1868	0	0	0	0	0	0	1	0	0	0	1	0	2	2	0	0	0	0	1	2	0	0	1	0	0	0	1	0	0	1	1	0	0	2	5	0	0	1	0	1	0	0	2	0	1	0	1	0
OTU_1869	1	4	2	4	3	2	0	4	2	4	6	1	5	1	3	4	3	5	0	3	3	1	1	2	2	2	1	3	1	1	1	2	3	4	9	6	2	4	8	4	1	3	7	3	2	2	2	5
OTU_1870	2	0	2	0	1	1	1	1	0	0	5	1	3	0	0	0	1	1	0	2	0	2	0	0	0	0	2	1	2	0	0	0	0	1	10	1	0	1	4	0	3	1	0	1	1	1	0	0
OTU_1871	11	17	14	9	8	14	12	8	18	16	39	20	54	11	10	12	9	16	18	21	6	9	15	7	13	9	8	6	11	17	14	7	10	15	59	14	9	10	37	30	14	12	15	12	8	14	13	23
OTU_1872	0	0	0	0	0	0	1	0	0	0	1	0	0	2	0	0	0	0	0	0	0	0	0	1	0	0	0	0	0	0	0	2	0	0	4	1	0	0	3	1	0	0	0	0	0	0	0	0
OTU_1873	0	0	1	1	1	1	1	1	0	1	3	0	5	0	0	0	1	1	1	0	0	1	1	2	0	0	0	1	0	1	1	0	0	1	7	0	4	0	4	3	1	1	1	1	0	1	0	3
OTU_1874	2	2	3	4	1	1	2	2	2	1	9	1	6	3	2	4	5	3	0	4	1	1	1	2	3	2	4	1	3	2	3	1	2	1	11	0	3	1	8	4	1	3	3	2	3	1	4	0
OTU_1875	0	0	1	0	1	0	0	1	0	2	3	2	2	0	0	3	0	1	1	0	2	0	0	1	1	0	0	0	0	0	0	0	0	0	4	1	0	1	3	0	1	1	0	1	1	0	0	1
OTU_1876	2	3	5	2	5	2	0	2	2	1	10	0	9	5	1	4	1	2	0	4	0	2	5	0	2	2	2	2	4	2	2	0	3	3	15	5	4	5	9	7	8	1	5	3	1	1	2	5
OTU_1877	1	1	0	0	1	0	1	1	1	1	4	0	1	2	3	0	1	0	3	1	2	1	0	1	1	0	0	0	1	1	2	0	0	0	6	0	1	0	6	1	0	2	1	1	0	0	0	2
OTU_1878	1	2	0	2	0	0	1	0	0	0	2	1	1	0	0	0	0	0	1	1	0	1	1	0	0	0	0	1	0	0	0	0	0	0	7	1	1	0	2	4	1	0	0	0	0	0	1	0
OTU_1879	2	1	3	2	2	4	0	2	7	2	14	3	13	5	2	12	5	4	9	10	1	3	10	2	1	2	8	3	5	3	1	3	3	7	20	5	10	4	15	8	5	3	9	4	4	1	5	4
OTU_1880	3	3	1	2	5	1	0	4	6	6	5	1	7	5	1	0	2	4	2	3	1	4	0	0	6	4	0	4	1	2	3	0	2	1	4	3	2	3	5	8	2	3	4	1	8	4	0	6
OTU_1881	0	0	0	0	0	0	0	0	0	0	0	0	0	0	1	0	0	0	0	0	0	0	0	0	0	0	0	0	0	0	1	0	0	0	4	0	0	0	4	2	0	0	1	0	0	1	0	0
OTU_1882	0	0	0	1	0	1	1	2	0	1	0	0	4	0	0	0	1	0	0	0	0	1	0	0	0	0	0	2	2	0	1	0	1	0	4	1	0	0	3	3	0	0	4	0	0	0	0	1
OTU_1883	0	0	0	0	0	0	0	1	2	0	4	0	5	0	0	2	0	0	1	2	0	0	0	1	0	0	0	1	0	0	1	1	0	0	5	1	1	0	5	0	0	1	2	0	0	0	0	1
OTU_1884	0	0	1	3	0	1	0	0	1	0	4	1	2	0	2	1	3	1	0	0	3	0	1	0	0	0	0	1	0	0	0	0	0	2	7	1	0	1	0	4	2	1	1	0	1	1	0	0
OTU_1885	0	0	0	0	2	1	1	1	0	1	5	0	2	1	0	0	2	1	1	1	0	0	0	0	1	2	0	0	1	0	0	0	0	1	8	0	1	0	3	3	0	1	2	0	0	0	0	2
OTU_1886	1	0	0	1	1	0	2	2	1	0	2	0	4	1	0	0	0	0	0	2	0	0	0	0	0	0	1	0	1	0	0	0	1	0	7	0	0	3	2	2	2	1	1	0	0	0	1	1
OTU_1887	5	1	2	0	1	0	1	1	2	1	4	0	3	5	0	0	6	2	1	4	5	0	2	1	1	1	2	1	3	0	1	0	1	3	7	4	1	6	4	4	3	2	2	2	2	1	0	8
OTU_1888	1	0	0	0	1	2	1	0	1	1	2	1	4	1	0	0	1	0	0	0	1	2	0	0	0	1	1	0	1	0	0	0	1	0	6	0	0	0	4	0	0	1	1	0	0	0	1	2
OTU_1889	0	0	0	1	0	0	1	0	1	0	2	0	3	0	0	2	0	0	0	1	0	1	0	1	0	0	0	0	2	0	0	1	0	0	9	1	2	0	0	1	1	0	0	0	0	0	1	2
OTU_1890	0	0	0	0	3	0	0	1	0	1	1	2	3	1	1	2	1	2	1	0	2	1	1	2	1	0	0	0	3	1	0	0	2	0	7	0	2	0	2	3	0	1	1	0	1	0	0	0
OTU_1891	1	0	0	0	0	0	0	1	1	0	1	0	0	1	0	1	0	1	0	2	0	0	0	0	1	0	1	0	0	0	0	0	1	0	4	0	1	0	1	1	0	0	0	2	0	0	1	0
OTU_1892	0	0	0	0	0	1	0	0	0	1	0	0	4	0	0	0	0	0	0	1	0	0	0	0	1	0	0	0	0	0	0	0	0	0	4	0	1	0	0	0	0	1	0	1	0	0	0	1
OTU_1893	2	0	0	0	0	0	0	1	0	0	2	0	1	0	0	0	2	1	0	0	0	0	0	0	0	0	0	1	0	0	0	0	0	0	4	0	0	0	0	1	0	0	0	0	0	0	0	0
OTU_1894	0	0	3	1	0	0	1	0	0	0	2	0	3	1	0	2	0	1	0	0	0	0	1	0	0	1	0	0	0	0	0	0	0	1	4	0	1	0	4	0	0	1	0	0	0	0	1	0
OTU_1895	1	0	1	0	0	0	0	0	1	1	1	0	1	1	1	0	0	1	0	1	0	1	1	0	1	1	0	0	2	0	1	0	0	0	5	0	0	0	4	3	0	0	2	0	2	0	0	1
OTU_1896	3	0	1	0	0	0	0	1	0	1	2	1	4	0	1	1	1	0	0	2	1	0	0	1	0	0	0	1	1	0	0	0	0	0	8	1	0	2	3	2	0	1	3	1	0	0	1	2
OTU_1897	2	3	0	2	2	1	0	1	2	3	3	0	2	3	1	4	5	2	0	3	5	0	2	1	0	1	1	3	1	0	0	0	0	1	5	1	0	1	8	9	1	5	0	1	0	1	0	3
OTU_1898	1	0	1	2	0	0	2	2	0	1	3	0	6	0	2	1	2	0	1	2	0	3	0	0	0	0	5	1	1	0	0	2	1	0	6	2	2	0	8	1	2	2	3	0	0	4	1	1
OTU_1899	6	4	8	3	3	2	7	2	3	0	5	3	17	3	0	9	3	5	1	1	4	4	8	0	4	2	7	0	3	3	6	2	3	5	14	4	8	3	8	9	7	8	7	5	5	2	4	8
OTU_1900	2	0	0	2	0	0	0	1	0	1	0	1	1	1	0	1	1	0	1	0	1	1	0	1	0	1	0	0	1	0	0	0	0	0	6	0	1	0	3	1	0	1	1	0	0	0	1	0
OTU_1901	2	1	0	3	2	2	0	1	2	0	8	1	7	0	0	1	2	3	1	3	2	1	0	0	1	0	1	0	1	0	2	0	0	1	9	2	0	2	7	7	2	2	2	0	0	1	1	0
OTU_1902	1	0	1	0	1	1	0	0	0	2	5	1	1	0	0	2	2	0	0	1	1	1	0	0	1	1	1	1	0	1	0	1	2	0	4	1	0	0	3	1	0	1	1	2	0	0	0	1
OTU_1903	1	0	0	1	0	0	0	1	0	4	9	1	8	1	0	2	2	1	2	2	2	1	0	1	2	3	1	1	1	1	1	0	1	0	8	2	2	2	2	1	3	1	1	3	3	0	1	1
OTU_1904	3	0	0	1	0	0	0	1	2	0	3	1	5	1	0	0	1	0	0	1	0	1	1	0	0	0	0	1	0	0	0	0	2	1	7	1	0	0	0	1	1	1	3	3	0	0	0	1
OTU_1905	0	0	0	0	0	0	0	1	0	0	3	0	1	0	1	0	2	0	0	1	0	0	0	0	0	0	0	0	0	0	0	0	1	0	4	0	0	1	2	1	0	1	0	0	0	0	0	2
OTU_1906	0	0	0	0	1	0	0	0	2	0	0	0	2	2	0	1	0	2	0	0	2	0	0	0	0	0	0	0	0	0	0	0	1	0	5	0	0	2	0	0	0	0	0	1	0	0	0	1
OTU_1907	1	2	0	0	0	0	0	0	1	1	3	0	3	0	0	1	1	1	1	1	0	0	0	0	0	1	0	0	1	0	1	1	1	0	8	0	0	1	6	3	0	1	2	1	1	0	0	0
OTU_1908	1	0	0	0	1	0	0	0	0	0	2	0	1	0	0	1	0	0	0	0	0	0	0	0	1	0	0	0	0	0	0	0	0	1	4	0	1	0	3	0	0	2	2	0	1	0	0	0
OTU_1909	0	0	0	0	0	0	0	0	0	1	0	0	0	0	0	0	1	0	0	0	0	0	0	1	0	0	0	0	0	0	0	0	0	0	4	0	0	0	0	0	0	0	0	0	0	0	0	0
OTU_1910	4	0	0	4	1	0	1	1	1	2	9	0	8	1	3	1	4	1	0	4	4	0	1	2	0	1	1	1	3	2	0	0	1	0	10	5	4	2	10	5	4	1	0	1	1	1	0	2
OTU_1912	0	1	0	1	0	1	0	0	0	0	2	2	2	1	0	0	0	1	0	0	1	1	0	0	0	0	1	0	0	0	0	0	0	0	4	0	0	1	1	0	1	1	0	0	1	0	0	1
OTU_1913	0	0	0	0	0	0	0	0	2	0	1	1	4	1	1	1	1	0	0	0	0	0	2	0	0	0	0	0	1	0	0	0	0	2	4	0	0	0	2	3	1	0	1	0	0	1	0	0
OTU_1914	1	1	0	0	0	0	1	2	1	1	2	0	5	1	1	2	1	1	1	2	1	0	0	1	0	3	0	0	2	1	2	2	0	2	7	0	2	1	3	4	1	2	1	0	1	0	3	1
OTU_1915	0	1	0	0	0	0	1	0	1	0	0	0	2	0	1	0	0	1	1	0	1	1	1	0	0	0	0	0	0	0	0	1	1	0	4	1	0	0	0	3	0	0	1	0	0	0	0	2
OTU_1916	0	0	0	1	0	1	0	0	0	0	1	1	0	1	0	0	0	3	0	0	0	1	0	0	0	2	0	0	0	0	1	0	0	0	4	0	0	0	0	0	0	1	0	0	0	1	0	0
OTU_1917	0	1	0	1	0	0	1	0	0	1	3	0	4	1	1	1	0	0	1	1	2	0	0	0	0	0	2	0	1	0	0	1	1	0	7	0	0	0	2	2	1	0	3	0	0	0	0	2
OTU_1918	1	0	0	0	0	0	2	1	0	0	2	0	1	1	0	1	1	2	0	0	2	0	0	0	0	0	0	0	0	0	1	1	0	0	4	1	0	0	3	1	0	0	0	0	0	0	0	0
OTU_1919	1	0	2	1	0	0	0	0	0	0	2	0	2	0	0	1	1	0	0	2	0	0	0	0	0	1	0	0	0	0	0	0	0	0	6	1	0	0	3	2	0	0	0	0	0	0	0	0
OTU_1920	0	1	2	0	0	0	0	2	1	0	2	0	4	0	0	2	0	1	1	3	1	0	0	1	1	0	1	0	1	1	0	1	1	0	5	1	1	2	5	2	1	0	2	0	0	1	3	3
OTU_1921	1	0	0	0	0	0	0	0	0	1	1	0	2	2	0	0	0	1	0	1	0	0	1	0	0	0	0	0	1	0	1	0	0	0	4	0	0	0	0	0	0	1	0	1	0	0	0	1
OTU_1922	1	0	0	0	0	0	0	0	0	0	0	0	1	0	0	0	1	0	0	0	1	0	0	0	0	0	0	0	0	0	0	0	0	0	7	1	0	0	0	0	0	1	0	0	0	0	1	0
OTU_1923	2	3	5	1	2	2	2	5	5	0	8	3	6	8	2	6	6	0	4	5	2	0	2	1	2	5	3	3	4	1	2	2	2	2	18	4	5	5	11	4	1	7	9	2	2	4	6	9
OTU_1924	0	0	0	0	0	0	0	0	0	0	0	0	0	0	0	0	0	0	0	0	0	0	0	0	0	0	0	0	0	0	0	0	0	0	2	4	0	0	0	0	0	0	0	0	0	0	0	0
OTU_1926	1	0	0	0	0	0	0	0	0	0	2	0	1	0	1	0	0	0	0	0	0	1	0	0	1	1	0	1	0	0	0	0	0	0	2	0	0	0	4	0	0	0	0	0	0	1	1	1
OTU_1927	2	1	1	1	0	1	1	0	1	0	3	3	4	1	0	5	0	1	0	2	1	0	0	1	0	0	1	0	1	0	0	0	0	3	3	0	0	0	4	6	0	0	1	0	0	0	0	0
OTU_1928	0	1	0	0	1	2	1	0	0	0	3	1	3	1	0	2	1	0	2	1	0	1	0	2	1	0	1	2	0	0	0	1	3	0	4	0	0	1	5	1	1	1	5	0	1	0	0	0
OTU_1929	1	0	0	0	1	0	0	0	0	1	2	0	2	0	0	4	1	1	0	1	0	0	0	1	0	0	0	0	1	1	0	0	0	2	3	2	0	1	6	2	0	1	1	0	0	0	0	0
OTU_1930	0	0	0	0	0	0	0	0	0	0	3	0	2	0	2	1	0	0	0	1	0	0	0	0	1	0	1	0	0	1	0	0	0	0	0	1	0	1	4	2	0	0	1	1	1	1	1	1
OTU_1931	0	0	0	0	0	0	0	0	0	0	0	0	1	0	0	0	0	0	0	0	0	0	0	0	0	0	0	0	0	0	0	0	0	1	0	1	1	0	5	1	0	0	0	0	0	0	0	0
OTU_1932	1	0	1	2	3	0	0	1	1	0	3	2	5	2	1	3	1	3	2	2	0	0	1	0	2	1	0	1	2	2	0	3	1	1	9	1	0	0	7	5	4	2	2	0	2	1	2	4
OTU_1933	0	0	0	0	0	0	0	0	0	0	0	0	4	0	1	0	0	2	1	0	0	0	0	0	2	2	0	0	2	0	0	0	5	1	2	0	1	0	7	3	0	1	3	0	0	0	0	3
OTU_1934	0	0	0	0	0	0	0	0	0	0	1	0	2	1	0	1	0	1	0	0	0	0	0	0	0	0	1	0	0	0	0	0	0	0	0	0	0	0	4	0	0	1	1	0	0	0	1	1
OTU_1935	0	0	1	1	0	0	1	0	0	2	4	1	4	0	2	3	0	1	0	1	4	0	0	0	0	0	0	0	2	0	3	0	0	0	4	1	1	2	5	1	0	2	1	0	0	0	3	3
OTU_1936	2	1	0	0	1	1	0	3	0	1	3	2	2	0	0	1	0	0	0	0	0	0	1	1	0	0	0	1	1	0	0	1	0	1	1	2	0	1	7	3	0	0	0	1	0	0	0	0
OTU_1937	0	1	0	1	0	0	0	2	0	0	3	0	0	2	0	0	0	0	2	1	0	0	0	0	0	1	1	0	0	0	0	0	1	0	0	0	1	0	5	0	0	0	1	0	0	0	0	0
OTU_1938	2	0	1	0	0	1	2	1	0	0	2	0	3	1	2	3	3	1	1	0	0	2	0	0	1	0	1	0	0	0	0	0	3	0	4	1	2	1	6	3	2	1	2	0	1	0	2	3
OTU_1939	1	1	0	1	2	0	0	1	1	1	0	0	3	1	1	0	1	0	0	2	0	0	1	2	0	1	2	1	1	2	0	0	1	0	3	1	1	0	5	3	0	2	0	3	0	0	1	2
OTU_1940	20	18	13	14	18	12	19	15	11	19	48	15	63	22	11	22	18	24	18	27	16	11	10	11	10	12	20	17	26	13	9	21	14	11	64	15	24	24	66	47	14	28	26	13	19	19	12	22
OTU_1941	2	0	1	0	1	0	1	1	0	2	4	1	4	0	0	2	2	1	0	0	0	0	2	0	1	0	0	1	2	0	0	1	0	0	5	1	1	1	5	3	1	1	1	1	0	0	0	0
OTU_1942	0	0	0	2	0	1	0	0	0	0	0	0	1	0	0	0	0	0	0	0	0	0	0	0	0	0	0	0	0	0	0	0	0	1	0	0	1	2	4	1	0	0	0	0	0	0	0	0
OTU_1943	0	0	0	0	0	1	1	0	0	1	3	0	3	1	1	0	0	0	0	1	0	0	0	0	1	0	1	1	1	2	0	0	2	0	4	3	1	0	5	1	0	1	2	1	1	0	0	1
OTU_1944	0	0	0	1	0	0	0	0	0	0	2	0	1	0	0	0	0	0	0	0	0	1	0	0	0	0	0	0	1	0	0	0	0	0	3	0	0	0	4	0	0	0	0	0	0	0	0	1
OTU_1945	1	1	0	0	0	0	0	0	0	0	1	0	3	0	0	0	0	0	1	2	0	0	0	0	0	0	0	0	0	0	1	0	0	0	0	0	0	0	4	1	0	0	2	0	0	1	0	1
OTU_1946	0	0	0	0	0	0	0	0	0	0	0	0	1	0	0	0	0	0	1	0	0	0	0	0	0	0	0	1	1	0	1	0	0	0	1	1	0	0	4	0	0	0	0	1	0	0	0	1
OTU_1947	0	0	1	2	0	1	0	0	1	0	1	0	1	1	0	0	1	1	0	1	0	0	0	1	1	0	0	0	2	0	0	0	0	1	1	0	0	0	4	0	1	2	0	0	1	0	1	0
OTU_1948	1	0	2	0	1	1	3	0	1	1	3	0	3	1	1	3	1	1	0	2	0	1	1	1	1	0	0	2	0	2	2	1	0	1	5	3	1	0	5	1	0	3	1	0	0	0	0	0
OTU_1949	4	1	1	0	1	0	2	0	1	1	12	3	5	0	0	2	2	2	0	1	1	0	1	1	0	1	1	0	0	2	0	0	3	5	13	5	4	2	7	2	0	0	3	1	1	2	1	2
OTU_1950	0	1	2	2	0	0	0	0	0	0	3	0	5	0	1	0	2	0	0	2	2	0	1	0	0	0	0	1	1	1	0	0	0	0	6	1	0	3	4	4	1	1	1	0	1	0	1	1
OTU_1951	0	0	0	0	2	0	1	0	1	0	2	0	1	2	0	2	0	0	0	1	0	0	0	0	0	3	0	0	1	1	0	0	1	0	3	1	3	0	4	2	1	0	1	0	0	1	0	4
OTU_1952	0	1	0	0	0	1	0	0	2	0	1	0	0	0	0	1	1	1	0	0	0	0	2	0	0	1	0	1	0	0	0	0	0	0	3	0	0	1	4	2	0	0	0	1	0	0	0	1
OTU_1953	1	0	0	0	1	0	0	0	0	0	1	0	1	0	0	0	0	1	0	0	0	0	0	1	0	1	0	0	0	0	0	0	0	1	1	0	0	0	4	1	0	0	1	0	1	0	0	0
OTU_1954	0	1	0	0	0	0	0	1	0	0	1	0	4	1	0	2	0	0	0	0	0	0	1	0	0	0	1	0	1	0	0	0	0	0	1	0	1	1	4	0	0	0	0	0	0	1	0	2
OTU_1955	1	0	2	2	0	1	1	1	3	0	6	1	3	1	0	3	2	2	0	0	1	0	0	0	0	0	0	0	0	0	0	0	2	0	6	1	3	1	7	2	2	2	2	1	0	0	1	0
OTU_1956	1	0	1	0	1	1	0	0	0	1	2	0	1	3	0	1	1	0	0	2	1	0	1	0	1	0	1	0	1	0	0	0	2	0	1	0	1	0	5	3	1	0	3	2	0	2	0	3
OTU_1957	0	1	1	0	1	0	0	0	0	1	6	0	5	2	0	0	0	0	0	4	0	1	0	0	1	1	2	0	1	1	1	3	0	0	7	4	0	2	8	4	3	1	0	0	0	0	2	2
OTU_1958	0	0	0	0	0	0	0	0	1	0	1	0	0	0	0	0	0	0	0	0	0	0	0	0	0	0	0	0	0	0	0	0	0	0	1	0	0	0	4	0	0	1	0	0	0	0	0	1
OTU_1959	1	0	0	0	0	0	1	0	0	1	2	0	1	1	3	0	2	0	1	0	0	2	2	0	0	1	0	0	1	0	1	0	0	0	2	0	2	1	4	4	0	2	1	0	1	0	0	1
OTU_1960	0	0	0	0	0	0	0	0	0	0	2	0	1	1	0	1	0	0	0	0	0	0	1	0	0	0	0	0	1	0	0	1	2	0	2	0	0	0	4	1	2	0	2	0	0	0	0	0
OTU_1961	1	0	1	0	0	0	0	0	0	1	2	0	6	1	3	1	1	1	0	0	0	0	0	0	0	0	3	1	0	0	2	0	2	1	2	2	1	0	7	2	0	0	0	0	0	0	0	2
OTU_1962	1	0	1	1	1	0	2	0	0	0	1	1	3	0	2	1	0	1	1	0	1	0	1	1	0	0	0	2	0	1	0	0	1	0	1	1	0	0	4	0	0	1	0	1	0	0	1	0
OTU_1963	0	0	0	0	0	0	0	1	0	0	2	0	1	0	0	0	1	0	0	1	0	1	0	0	0	0	0	0	0	0	0	0	0	1	3	0	0	1	4	1	0	1	0	0	0	0	0	0
OTU_1964	0	0	0	0	0	0	0	0	0	0	0	0	0	0	0	1	0	0	0	0	0	0	0	0	0	0	0	0	0	0	0	0	0	0	1	0	0	0	4	1	0	0	0	0	0	0	1	0
OTU_1965	0	2	0	0	0	0	0	0	0	0	2	0	0	0	0	0	1	0	0	0	0	0	1	0	1	0	0	0	0	0	0	0	0	0	0	0	0	0	4	1	0	0	0	0	0	0	0	0
OTU_1966	1	0	1	0	0	0	1	0	0	0	1	0	1	0	0	1	0	0	0	1	0	1	0	0	0	0	0	0	0	0	1	0	0	0	1	0	1	1	4	1	0	0	2	0	0	0	1	1
OTU_1967	2	1	0	0	0	0	0	0	0	0	0	0	1	1	0	0	2	0	0	1	0	2	0	0	0	0	1	0	0	0	0	1	0	0	1	0	0	0	4	1	0	1	0	0	0	0	0	1
OTU_1968	1	0	2	1	0	0	0	1	0	1	3	1	4	3	0	0	2	1	0	0	1	0	0	0	0	0	2	0	2	0	0	0	0	1	4	1	1	0	6	0	1	1	1	1	1	2	0	1
OTU_1969	2	0	1	2	2	0	1	1	0	0	3	0	3	0	1	1	3	3	1	2	0	0	0	0	2	1	0	0	2	0	0	0	3	1	3	0	3	0	7	1	1	0	4	0	0	3	0	0
OTU_1970	0	0	0	0	0	1	0	0	0	0	0	0	2	0	0	0	1	0	0	0	0	0	1	0	0	1	1	0	0	0	0	0	0	0	2	0	0	0	4	1	0	0	0	1	0	0	0	0
OTU_1971	0	0	3	1	0	0	0	0	0	2	3	2	2	2	0	2	1	1	1	1	0	0	0	0	2	2	0	0	1	1	0	1	1	0	3	1	0	1	5	2	0	1	0	0	0	1	1	2
OTU_1972	0	2	0	0	1	0	1	1	0	4	4	1	8	0	0	1	0	0	1	2	1	0	0	0	0	0	1	0	0	0	0	0	0	0	6	1	2	1	6	1	0	1	0	1	0	0	0	1
OTU_1973	0	0	0	0	1	1	1	0	0	0	0	0	1	1	0	1	0	0	0	0	1	0	0	0	0	1	0	0	1	0	0	0	0	0	3	1	1	0	4	0	0	0	0	0	1	0	3	0
OTU_1974	2	1	0	0	0	0	0	1	0	1	3	0	1	0	0	1	3	2	0	2	0	0	1	2	1	0	1	1	2	0	2	0	0	0	2	0	1	2	4	2	1	0	2	1	1	1	2	0
OTU_1975	0	0	0	0	0	0	0	0	0	0	0	0	1	0	0	0	0	0	0	0	0	0	0	0	0	0	0	0	0	0	0	0	0	0	1	0	0	0	4	0	0	0	0	0	0	0	0	1
OTU_1976	0	0	0	0	1	0	0	2	0	0	4	0	5	0	1	1	4	1	0	1	1	0	1	1	0	1	0	0	0	0	1	0	0	1	5	3	1	1	6	5	2	1	2	0	1	0	0	1
OTU_1977	1	1	1	1	0	0	1	2	0	1	2	0	2	2	2	0	2	0	1	1	1	0	1	0	0	1	1	1	1	0	0	0	0	2	6	2	0	0	3	5	3	0	1	0	1	1	1	3
OTU_1978	0	1	1	2	1	0	0	0	0	1	1	0	2	4	0	2	2	0	1	1	3	1	0	1	0	2	1	2	3	0	0	0	1	1	2	0	2	3	5	6	2	2	0	0	0	0	0	0
OTU_1979	1	0	1	0	0	0	0	0	0	0	3	0	3	2	0	1	3	0	0	0	1	0	0	0	0	1	0	0	0	0	0	1	1	0	1	1	1	0	1	4	0	0	2	0	1	1	0	5
OTU_1980	0	0	0	0	0	0	0	0	0	0	0	0	0	0	0	1	0	0	0	0	0	0	0	0	0	0	0	0	0	0	0	0	0	0	1	0	0	0	0	4	0	0	0	0	0	0	0	0
OTU_1981	0	1	0	0	0	0	0	2	0	1	1	0	0	1	1	0	0	0	0	0	0	1	2	0	0	0	2	0	0	1	0	0	0	0	2	0	0	1	1	4	0	0	0	0	1	0	1	0
OTU_1982	0	2	0	0	2	1	1	1	0	0	1	0	3	1	1	1	0	0	2	1	0	1	2	0	2	1	0	1	0	0	0	1	0	2	3	1	2	4	5	4	3	0	2	1	1	2	0	1
OTU_1983	0	0	0	0	0	0	0	0	0	0	0	0	0	0	0	0	0	1	0	0	0	0	0	0	0	0	0	0	0	0	0	0	0	0	0	0	0	0	0	4	0	0	0	0	0	0	0	0
OTU_1984	0	0	2	0	0	0	0	0	0	0	1	0	0	0	0	1	0	0	1	1	0	0	0	0	0	2	1	1	1	0	0	0	0	0	3	0	0	0	0	5	1	3	0	0	0	1	1	0
OTU_1985	0	2	0	1	1	0	0	0	1	0	4	2	4	1	1	1	1	0	1	1	0	1	0	1	0	1	2	0	3	0	1	0	1	1	1	0	1	2	3	5	0	4	2	0	0	0	0	0
OTU_1986	1	0	0	0	0	0	0	0	0	1	1	1	1	0	1	0	0	0	0	0	0	0	0	0	0	0	1	2	1	0	0	1	1	1	2	1	2	0	2	5	0	0	0	0	0	0	0	0
OTU_1987	1	0	0	0	3	1	0	1	0	1	3	0	5	1	2	2	0	0	1	0	0	0	0	0	0	1	1	1	1	1	1	1	0	1	6	0	1	2	5	6	1	4	1	0	2	0	1	1
OTU_1988	0	0	1	0	1	0	0	0	0	0	3	1	2	2	0	3	1	1	2	3	1	0	0	0	0	0	0	0	1	0	0	0	0	1	5	0	0	0	6	6	2	0	0	1	1	1	1	1
OTU_1989	19	15	10	13	10	4	10	10	13	3	32	13	41	15	9	7	12	12	8	15	13	10	13	8	11	9	10	6	12	7	7	3	6	9	42	12	20	19	55	25	7	8	14	12	11	6	4	15
OTU_1990	0	0	0	1	0	0	0	0	0	0	1	0	2	0	0	1	0	0	0	0	0	0	0	0	2	0	1	0	1	0	0	1	1	1	4	0	1	0	0	4	1	0	0	1	1	0	0	0
OTU_1991	0	0	0	0	0	0	0	3	0	1	0	0	4	0	0	1	1	0	1	3	1	0	0	0	0	1	0	0	0	0	0	0	2	1	1	1	0	1	1	4	1	0	2	0	1	1	0	1
OTU_1992	2	2	0	0	0	0	0	0	0	0	1	0	3	2	1	1	2	2	0	1	0	1	0	1	1	2	0	0	1	2	1	1	0	2	3	0	1	0	2	6	0	2	1	0	0	0	0	2
OTU_1993	0	0	0	0	1	0	0	0	1	0	1	0	2	0	0	0	2	0	0	1	0	1	0	0	0	0	2	0	3	0	0	0	1	0	2	0	0	0	0	4	0	0	0	0	0	0	0	0
OTU_1994	0	0	2	2	1	2	0	0	2	1	1	1	5	3	2	0	0	1	1	1	0	1	1	2	1	1	0	0	1	2	0	0	1	1	6	1	2	0	4	2	0	0	6	2	0	1	1	0
OTU_1995	0	0	0	0	0	0	1	0	0	1	0	1	1	1	0	0	0	0	0	0	0	0	0	0	0	0	0	2	0	0	0	0	0	1	1	0	0	0	0	1	0	0	4	0	0	0	0	1
OTU_1996	1	2	1	0	1	1	2	1	0	3	4	0	4	2	0	2	3	3	1	1	1	0	0	0	1	0	3	0	0	0	1	0	0	1	2	1	1	0	4	3	0	0	5	0	1	0	0	1
OTU_1997	0	0	0	0	1	0	0	0	0	0	0	0	2	0	3	0	0	0	0	0	0	0	0	1	0	0	0	0	0	0	0	0	0	1	3	1	0	0	1	2	0	0	4	0	0	0	0	2
OTU_1998	0	0	2	0	0	0	1	0	1	0	5	2	2	0	0	4	1	2	0	0	0	0	0	0	0	1	0	0	1	0	0	1	1	1	6	4	1	4	3	2	1	2	1	4	0	0	0	1
OTU_1999	1	0	1	1	1	1	0	1	2	2	5	0	5	1	1	1	2	1	1	2	1	0	0	1	0	0	0	1	2	0	1	0	2	1	6	1	1	0	2	1	2	0	0	1	1	3	0	1
OTU_2000	0	2	0	0	0	0	0	0	0	0	4	0	5	1	0	0	1	1	0	0	0	0	3	0	1	1	0	0	1	3	2	0	0	0	3	1	1	0	3	1	2	0	5	1	0	0	1	1
OTU_2001	0	0	0	0	1	0	2	0	2	1	2	0	3	0	2	0	0	0	0	0	0	0	0	0	0	0	0	0	0	0	1	0	0	0	1	2	1	0	1	1	2	2	0	0	2	0	0	0
OTU_2002	0	0	0	0	1	0	1	0	0	0	2	1	3	1	0	1	1	1	0	2	0	0	0	0	0	0	0	1	1	0	0	0	0	0	3	1	2	1	1	0	2	0	2	0	0	0	1	0
OTU_2003	1	0	1	5	2	1	1	0	0	2	1	1	4	3	1	0	1	0	0	1	0	1	5	2	0	1	0	0	5	1	0	2	1	1	5	3	0	1	5	4	1	3	2	1	1	2	0	0
OTU_2004	0	1	0	2	1	0	0	0	1	0	5	1	1	0	1	1	1	2	2	3	1	0	0	1	1	2	0	0	4	1	0	0	2	0	6	0	1	0	4	2	0	0	0	0	0	0	2	2
OTU_2005	0	0	1	0	1	0	1	0	3	0	0	1	3	0	0	1	1	0	2	1	0	2	0	0	0	1	1	0	0	1	0	0	0	1	3	1	1	1	2	2	0	2	1	1	0	0	0	2
OTU_2006	3	3	5	1	1	1	3	1	1	5	2	4	5	2	3	3	3	3	2	2	1	2	7	1	0	4	1	2	7	2	0	1	5	1	7	6	7	3	4	4	3	2	4	0	2	1	4	5
OTU_2007	0	0	2	0	0	0	0	0	0	0	0	0	0	0	0	0	2	0	0	0	0	0	1	0	0	0	1	0	0	0	1	1	0	0	1	0	1	0	0	0	0	0	0	1	0	0	0	0
OTU_2008	0	0	0	0	0	0	0	0	0	0	1	0	0	0	0	0	0	0	0	0	0	0	0	0	0	0	0	0	0	0	0	0	0	0	0	1	0	0	1	0	0	1	1	0	0	0	0	0
OTU_2009	0	0	0	0	0	1	0	0	0	0	0	1	1	1	0	0	0	0	0	1	0	0	0	1	0	1	1	0	0	0	0	0	0	0	0	0	0	0	0	0	0	0	0	0	1	0	0	0
OTU_2010	0	2	0	0	3	0	0	0	0	0	1	1	3	0	0	1	2	0	0	0	0	0	0	0	1	2	1	2	0	1	0	0	0	1	1	1	2	0	1	2	1	0	0	0	0	0	0	2
OTU_2011	1	0	0	1	0	0	1	1	0	0	3	1	0	0	0	1	1	0	0	1	0	0	1	0	0	1	0	1	0	0	0	1	0	0	2	0	1	1	3	0	0	1	0	0	0	1	0	0
OTU_2012	0	2	1	0	1	0	0	4	0	0	2	0	0	1	1	0	0	0	0	1	0	1	0	0	0	0	0	0	0	0	0	0	1	2	4	0	0	0	2	0	0	0	1	0	2	1	0	0
OTU_2013	0	0	0	0	0	1	0	0	0	0	4	0	1	1	1	1	0	0	0	1	0	1	0	0	3	2	0	0	1	1	0	0	0	1	3	0	1	2	2	0	0	0	0	0	0	0	0	1
OTU_2014	0	1	1	0	2	0	0	1	1	0	3	0	3	1	2	0	0	1	1	0	2	0	1	0	0	1	0	0	0	0	0	0	0	0	1	0	1	0	6	1	1	1	0	0	0	0	1	0
OTU_2015	0	0	0	0	0	0	1	2	0	1	3	0	4	1	0	3	1	0	0	1	1	1	0	1	0	0	0	1	0	0	1	0	0	0	1	0	1	1	2	0	0	0	1	0	0	0	0	2
OTU_2016	0	0	0	2	0	0	0	0	0	1	2	3	2	1	1	0	1	1	0	1	1	0	0	0	0	0	1	0	1	0	0	0	0	1	2	0	1	0	1	0	0	1	2	2	0	0	0	0
OTU_2017	0	0	0	1	0	1	0	1	0	0	0	0	2	0	0	1	0	0	0	1	0	0	1	1	0	0	0	0	1	0	0	0	0	0	6	1	0	1	1	1	0	0	1	0	0	0	0	2
OTU_2018	0	0	2	1	2	1	0	0	0	1	1	0	1	1	0	0	1	0	2	0	0	1	0	1	0	1	2	1	0	0	0	0	0	0	2	0	0	1	2	2	1	1	1	0	0	1	0	2
OTU_2019	0	0	0	0	0	0	0	0	0	0	1	1	2	1	0	1	0	0	0	0	0	0	1	0	0	1	0	0	0	0	0	0	0	0	2	0	1	0	2	2	0	0	0	0	0	0	1	1
OTU_2020	0	0	0	0	0	0	0	0	0	3	2	0	3	1	0	4	0	1	0	0	0	1	1	1	0	0	0	1	1	0	0	0	0	0	6	2	0	0	2	2	0	3	0	0	0	0	0	0
OTU_2021	0	0	0	0	0	1	0	0	1	0	1	0	1	0	1	0	0	0	0	0	0	0	1	1	0	0	0	1	1	0	0	0	1	0	3	0	0	0	2	0	0	0	1	0	2	0	1	2
OTU_2022	0	1	1	2	1	0	1	0	0	3	5	1	7	1	0	0	2	0	0	1	0	0	0	1	0	4	0	2	0	0	0	0	0	1	2	1	5	0	5	0	3	1	1	0	0	1	0	0
OTU_2023	0	1	0	0	0	0	0	0	0	0	0	0	2	0	0	0	0	0	0	1	0	1	1	0	0	0	0	0	0	0	0	1	0	0	0	0	0	1	2	0	0	0	0	0	0	0	0	0
OTU_2024	3	0	1	0	0	0	0	0	1	0	4	0	2	1	0	0	1	0	0	2	1	1	3	0	1	0	0	0	0	0	0	0	0	0	6	0	0	0	2	5	1	2	0	0	1	0	0	2
OTU_2025	2	0	0	0	1	0	0	0	1	2	2	0	6	1	2	2	1	0	2	0	1	0	0	1	0	2	1	0	1	1	1	0	1	2	5	2	1	0	2	3	2	1	7	1	2	1	0	2
OTU_2026	0	1	1	1	1	0	0	0	3	0	7	3	6	6	0	1	1	0	1	5	1	0	0	1	1	0	0	2	2	1	1	1	0	2	5	2	1	1	6	3	1	1	4	1	0	1	1	3
[truncated: 6,400 more rows]

## Sheet: Bacterial Tax
	Domain	Phylum	Class	Order	Family	Genus	Species
OTU_2	Bacteria	Firmicutes	Bacilli	Bacillales	Bacillaceae	Bacillus	flexus
OTU_3	Bacteria	Actinobacteria	Actinobacteria	Actinomycetales	Streptomycetaceae	Streptomyces	NA
OTU_4	Bacteria	Actinobacteria	Actinobacteria	Actinomycetales	Micrococcaceae	NA	NA
OTU_6	Bacteria	NA	NA	NA	NA	NA	NA
OTU_7	Bacteria	Bacteroidetes	Flavobacteriia	Flavobacteriales	Flavobacteriaceae	Flavobacterium	NA
OTU_8	Bacteria	Actinobacteria	Actinobacteria	Actinomycetales	Streptomycetaceae	Streptomyces	NA
OTU_9	Bacteria	Verrucomicrobia	Spartobacteria	Chthoniobacterales	Chthoniobacteraceae	DA101	NA
OTU_10	Bacteria	NA	NA	NA	NA	NA	NA
OTU_11	Bacteria	Actinobacteria	Actinobacteria	Actinomycetales	Streptomycetaceae	Streptomyces	NA
OTU_12	Bacteria	Proteobacteria	Alphaproteobacteria	Rhizobiales	Hyphomicrobiaceae	NA	NA
OTU_13	Bacteria	Verrucomicrobia	Spartobacteria	Chthoniobacterales	Chthoniobacteraceae	NA	NA
OTU_14	Bacteria	Proteobacteria	Alphaproteobacteria	Rhizobiales	Bradyrhizobiaceae	NA	NA
OTU_15	Bacteria	Proteobacteria	Gammaproteobacteria	Xanthomonadales	Xanthomonadaceae	NA	NA
OTU_16	Bacteria	Cyanobacteria	Oscillatoriophycideae	Oscillatoriales	Phormidiaceae	Phormidium	NA
OTU_17	Bacteria	Proteobacteria	Alphaproteobacteria	Rhizobiales	Hyphomicrobiaceae	Rhodoplanes	NA
OTU_18	Bacteria	Actinobacteria	MB-A2-108	0319-7L14	NA	NA	NA
OTU_19	Bacteria	Bacteroidetes	Cytophagia	Cytophagales	Cytophagaceae	NA	NA
OTU_21	Bacteria	Actinobacteria	Actinobacteria	Actinomycetales	Nocardioidaceae	NA	NA
OTU_22	Bacteria	Proteobacteria	Alphaproteobacteria	Rhizobiales	Hyphomicrobiaceae	Rhodoplanes	NA
OTU_24	Bacteria	Actinobacteria	Actinobacteria	Actinomycetales	Intrasporangiaceae	Terracoccus	NA
OTU_25	Bacteria	Actinobacteria	Actinobacteria	Actinomycetales	Mycobacteriaceae	Mycobacterium	NA
OTU_26	Bacteria	NA	NA	NA	NA	NA	NA
OTU_27	Bacteria	Actinobacteria	Thermoleophilia	Gaiellales	Gaiellaceae	NA	NA
OTU_28	Bacteria	Actinobacteria	Actinobacteria	Actinomycetales	Nocardioidaceae	NA	NA
OTU_29	Bacteria	Chloroflexi	Ellin6529	NA	NA	NA	NA
OTU_30	Bacteria	Firmicutes	Bacilli	Bacillales	Thermoactinomycetaceae	Shimazuella	NA
OTU_31	Bacteria	Actinobacteria	Actinobacteria	Actinomycetales	Nocardioidaceae	Kribbella	NA
OTU_32	Bacteria	Proteobacteria	Gammaproteobacteria	Xanthomonadales	Sinobacteraceae	NA	NA
OTU_33	Bacteria	Actinobacteria	Thermoleophilia	Gaiellales	Gaiellaceae	NA	NA
OTU_34	Bacteria	Actinobacteria	Acidimicrobiia	Acidimicrobiales	NA	NA	NA
OTU_35	Bacteria	Actinobacteria	Thermoleophilia	Gaiellales	Gaiellaceae	NA	NA
OTU_36	Bacteria	Proteobacteria	Alphaproteobacteria	Rhodospirillales	Rhodospirillaceae	NA	NA
OTU_37	Bacteria	Proteobacteria	Gammaproteobacteria	Thiotrichales	Piscirickettsiaceae	NA	NA
OTU_38	Bacteria	Actinobacteria	Thermoleophilia	Gaiellales	Gaiellaceae	NA	NA
OTU_39	Bacteria	Proteobacteria	Alphaproteobacteria	Rhizobiales	Bradyrhizobiaceae	Balneimonas	NA
OTU_40	Bacteria	Proteobacteria	Betaproteobacteria	Burkholderiales	Comamonadaceae	NA	NA
OTU_41	Bacteria	Actinobacteria	Thermoleophilia	Solirubrobacterales	Solirubrobacteraceae	Solirubrobacter	NA
OTU_42	Bacteria	Actinobacteria	Actinobacteria	Actinomycetales	Nocardioidaceae	NA	NA
OTU_43	Bacteria	Actinobacteria	Thermoleophilia	Solirubrobacterales	NA	NA	NA
OTU_44	Bacteria	Firmicutes	Bacilli	Bacillales	Paenibacillaceae	Paenibacillus	NA
OTU_45	Bacteria	Actinobacteria	Actinobacteria	Actinomycetales	Streptosporangiaceae	Nonomuraea	NA
OTU_46	Bacteria	Chloroflexi	Gitt-GS-136	NA	NA	NA	NA
OTU_47	Bacteria	Actinobacteria	Actinobacteria	Actinomycetales	Thermomonosporaceae	Actinomadura	vinacea
OTU_48	Bacteria	NA	NA	NA	NA	NA	NA
OTU_49	Bacteria	Actinobacteria	Thermoleophilia	Gaiellales	Gaiellaceae	NA	NA
OTU_50	Bacteria	Acidobacteria	Acidobacteria-6	iii1-15	NA	NA	NA
OTU_51	Bacteria	Proteobacteria	Betaproteobacteria	Burkholderiales	Oxalobacteraceae	NA	NA
OTU_52	Bacteria	Actinobacteria	Actinobacteria	Actinomycetales	Glycomycetaceae	Glycomyces	NA
OTU_53	Bacteria	Proteobacteria	Alphaproteobacteria	Sphingomonadales	Sphingomonadaceae	Kaistobacter	NA
OTU_54	Bacteria	Chloroflexi	Chloroflexi	Roseiflexales	NA	NA	NA
OTU_55	Bacteria	Proteobacteria	Alphaproteobacteria	Rhodospirillales	Rhodospirillaceae	Skermanella	NA
OTU_56	Bacteria	Actinobacteria	Thermoleophilia	Gaiellales	Gaiellaceae	NA	NA
OTU_57	Bacteria	Gemmatimonadetes	Gemm-1	NA	NA	NA	NA
OTU_58	Bacteria	Nitrospirae	Nitrospira	Nitrospirales	Nitrospiraceae	Nitrospira	NA
OTU_59	Bacteria	Nitrospirae	Nitrospira	Nitrospirales	0319-6A21	NA	NA
OTU_60	Bacteria	Firmicutes	Bacilli	Bacillales	Bacillaceae	Bacillus	NA
OTU_61	Bacteria	Verrucomicrobia	Spartobacteria	Chthoniobacterales	Chthoniobacteraceae	DA101	NA
OTU_62	Bacteria	Actinobacteria	Acidimicrobiia	Acidimicrobiales	C111	NA	NA
OTU_63	Bacteria	Bacteroidetes	Saprospirae	Saprospirales	Chitinophagaceae	NA	NA
OTU_64	Bacteria	Actinobacteria	Acidimicrobiia	Acidimicrobiales	Iamiaceae	Iamia	NA
OTU_65	Bacteria	Acidobacteria	Acidobacteria-6	iii1-15	NA	NA	NA
OTU_66	Bacteria	Actinobacteria	Thermoleophilia	Gaiellales	Gaiellaceae	NA	NA
OTU_67	Bacteria	Actinobacteria	Actinobacteria	Actinomycetales	Intrasporangiaceae	NA	NA
OTU_68	Bacteria	Actinobacteria	Thermoleophilia	Gaiellales	Gaiellaceae	NA	NA
OTU_69	Bacteria	Proteobacteria	Gammaproteobacteria	Xanthomonadales	Sinobacteraceae	Steroidobacter	NA
OTU_70	Bacteria	Firmicutes	Bacilli	Bacillales	NA	NA	NA
OTU_71	Bacteria	Acidobacteria	Acidobacteria-6	iii1-15	NA	NA	NA
OTU_72	Bacteria	Planctomycetes	Planctomycetia	Pirellulales	Pirellulaceae	NA	NA
OTU_73	Bacteria	Proteobacteria	Betaproteobacteria	MND1	NA	NA	NA
OTU_74	Bacteria	Proteobacteria	Betaproteobacteria	Ellin6067	NA	NA	NA
OTU_75	Bacteria	Verrucomicrobia	Spartobacteria	Chthoniobacterales	Chthoniobacteraceae	DA101	NA
OTU_76	Bacteria	Acidobacteria	Acidobacteria-6	iii1-15	NA	NA	NA
OTU_77	Bacteria	Acidobacteria	Acidobacteria-6	iii1-15	NA	NA	NA
OTU_78	Bacteria	Acidobacteria	Chloracidobacteria	RB41	NA	NA	NA
OTU_79	Bacteria	Bacteroidetes	Saprospirae	Saprospirales	Chitinophagaceae	NA	NA
OTU_80	Bacteria	Nitrospirae	Nitrospira	Nitrospirales	0319-6A21	NA	NA
OTU_82	Bacteria	Actinobacteria	Acidimicrobiia	Acidimicrobiales	C111	NA	NA
OTU_83	Bacteria	Bacteroidetes	Cytophagia	Cytophagales	Cytophagaceae	Adhaeribacter	NA
OTU_84	Bacteria	Proteobacteria	Gammaproteobacteria	Xanthomonadales	Sinobacteraceae	NA	NA
OTU_85	Bacteria	Actinobacteria	Thermoleophilia	Gaiellales	Gaiellaceae	NA	NA
OTU_86	Bacteria	Acidobacteria	Acidobacteria-6	iii1-15	mb2424	NA	NA
OTU_87	Bacteria	Proteobacteria	Betaproteobacteria	SC-I-84	NA	NA	NA
OTU_88	Bacteria	Proteobacteria	Betaproteobacteria	Burkholderiales	Comamonadaceae	NA	NA
OTU_90	Bacteria	Actinobacteria	Actinobacteria	Actinomycetales	Micromonosporaceae	NA	NA
OTU_91	Bacteria	Actinobacteria	Actinobacteria	Actinomycetales	Microbacteriaceae	Agromyces	NA
OTU_92	Bacteria	Proteobacteria	Alphaproteobacteria	Rhizobiales	Phyllobacteriaceae	Mesorhizobium	NA
OTU_93	Bacteria	Proteobacteria	Gammaproteobacteria	Xanthomonadales	Sinobacteraceae	NA	NA
OTU_94	Bacteria	Chloroflexi	Chloroflexi	Roseiflexales	Kouleothrixaceae	NA	NA
OTU_95	Bacteria	Actinobacteria	Actinobacteria	Actinomycetales	Nocardioidaceae	NA	NA
OTU_96	Bacteria	Actinobacteria	MB-A2-108	0319-7L14	NA	NA	NA
OTU_97	Bacteria	Proteobacteria	Gammaproteobacteria	Xanthomonadales	Xanthomonadaceae	Thermomonas	NA
OTU_98	Bacteria	Cyanobacteria	Nostocophycideae	Nostocales	Nostocaceae	NA	NA
OTU_99	Bacteria	Acidobacteria	Acidobacteria-6	iii1-15	NA	NA	NA
OTU_101	Bacteria	Acidobacteria	Acidobacteria-6	CCU21	NA	NA	NA
OTU_102	Bacteria	Proteobacteria	Alphaproteobacteria	Rhodospirillales	Rhodospirillaceae	NA	NA
OTU_103	Bacteria	Proteobacteria	Gammaproteobacteria	Xanthomonadales	Sinobacteraceae	NA	NA
OTU_104	Bacteria	Actinobacteria	Thermoleophilia	Gaiellales	Gaiellaceae	NA	NA
OTU_105	Bacteria	Bacteroidetes	Cytophagia	Cytophagales	Cytophagaceae	NA	NA
OTU_106	Bacteria	Actinobacteria	Thermoleophilia	Solirubrobacterales	NA	NA	NA
OTU_107	Bacteria	Chloroflexi	Thermomicrobia	JG30-KF-CM45	NA	NA	NA
OTU_108	Bacteria	Proteobacteria	Gammaproteobacteria	Enterobacteriales	Enterobacteriaceae	NA	NA
OTU_109	Bacteria	Proteobacteria	Gammaproteobacteria	Xanthomonadales	Xanthomonadaceae	Lysobacter	NA
OTU_110	Bacteria	Chloroflexi	Gitt-GS-136	NA	NA	NA	NA
OTU_111	Bacteria	Proteobacteria	Alphaproteobacteria	Rhizobiales	Hyphomicrobiaceae	NA	NA
OTU_112	Bacteria	Actinobacteria	Thermoleophilia	Gaiellales	Gaiellaceae	NA	NA
OTU_113	Bacteria	Actinobacteria	Acidimicrobiia	Acidimicrobiales	C111	NA	NA
OTU_114	Bacteria	Actinobacteria	Actinobacteria	Actinomycetales	Intrasporangiaceae	NA	NA
OTU_115	Bacteria	Chloroflexi	Ellin6529	NA	NA	NA	NA
OTU_116	Bacteria	Chloroflexi	Thermomicrobia	JG30-KF-CM45	NA	NA	NA
OTU_117	Bacteria	Acidobacteria	Acidobacteria-6	iii1-15	NA	NA	NA
OTU_118	Bacteria	Acidobacteria	Acidobacteria-6	iii1-15	mb2424	NA	NA
OTU_119	Bacteria	Proteobacteria	Betaproteobacteria	NA	NA	NA	NA
OTU_120	Bacteria	Actinobacteria	Actinobacteria	Actinomycetales	Nocardiaceae	Rhodococcus	NA
OTU_121	Bacteria	Acidobacteria	Chloracidobacteria	RB41	Ellin6075	NA	NA
OTU_122	Bacteria	Actinobacteria	Actinobacteria	Actinomycetales	Nocardioidaceae	NA	NA
OTU_123	Bacteria	Firmicutes	Bacilli	Bacillales	Exiguobacteraceae	Exiguobacterium	NA
OTU_124	Bacteria	Chloroflexi	Ellin6529	NA	NA	NA	NA
OTU_125	Bacteria	Proteobacteria	Deltaproteobacteria	Myxococcales	Cystobacteraceae	NA	NA
OTU_126	Bacteria	Actinobacteria	MB-A2-108	0319-7L14	NA	NA	NA
OTU_127	Bacteria	Actinobacteria	Actinobacteria	Actinomycetales	Pseudonocardiaceae	Pseudonocardia	NA
OTU_128	Bacteria	Proteobacteria	Alphaproteobacteria	Rhizobiales	Hyphomicrobiaceae	Hyphomicrobium	NA
OTU_129	Bacteria	Bacteroidetes	Sphingobacteriia	Sphingobacteriales	Sphingobacteriaceae	NA	NA
OTU_130	Bacteria	Chloroflexi	Anaerolineae	GCA004	NA	NA	NA
OTU_131	Bacteria	Actinobacteria	Actinobacteria	Actinomycetales	Nocardioidaceae	NA	NA
OTU_132	Bacteria	Actinobacteria	Acidimicrobiia	Acidimicrobiales	C111	NA	NA
OTU_133	Bacteria	Acidobacteria	Acidobacteria-6	CCU21	NA	NA	NA
OTU_134	Bacteria	Actinobacteria	MB-A2-108	0319-7L14	NA	NA	NA
OTU_135	Bacteria	Gemmatimonadetes	Gemmatimonadetes	N1423WL	NA	NA	NA
OTU_136	Bacteria	Actinobacteria	Actinobacteria	Actinomycetales	Cellulomonadaceae	Cellulomonas	xylanilytica
OTU_137	Bacteria	Actinobacteria	Thermoleophilia	Gaiellales	Gaiellaceae	NA	NA
OTU_138	Bacteria	Proteobacteria	Alphaproteobacteria	Rhizobiales	Hyphomicrobiaceae	Pedomicrobium	NA
OTU_139	Bacteria	Acidobacteria	Acidobacteria-6	iii1-15	NA	NA	NA
OTU_140	Bacteria	Proteobacteria	Betaproteobacteria	Burkholderiales	Comamonadaceae	NA	NA
OTU_141	Bacteria	Bacteroidetes	Flavobacteriia	Flavobacteriales	Flavobacteriaceae	Flavobacterium	NA
OTU_142	Bacteria	Acidobacteria	Acidobacteria-6	iii1-15	RB40	NA	NA
OTU_143	Bacteria	Proteobacteria	Alphaproteobacteria	Sphingomonadales	Sphingomonadaceae	Kaistobacter	NA
OTU_144	Bacteria	Actinobacteria	Actinobacteria	Actinomycetales	Micrococcaceae	NA	NA
OTU_145	Bacteria	Bacteroidetes	Saprospirae	Saprospirales	Chitinophagaceae	NA	NA
OTU_146	Bacteria	Chloroflexi	Anaerolineae	GCA004	NA	NA	NA
OTU_147	Bacteria	Chloroflexi	S085	NA	NA	NA	NA
OTU_148	Bacteria	Acidobacteria	Acidobacteria-6	CCU21	NA	NA	NA
OTU_149	Bacteria	Proteobacteria	Alphaproteobacteria	Rhizobiales	Hyphomicrobiaceae	Rhodoplanes	NA
OTU_150	Bacteria	Actinobacteria	Thermoleophilia	Gaiellales	Gaiellaceae	NA	NA
OTU_151	Bacteria	Proteobacteria	Alphaproteobacteria	Rhizobiales	Hyphomicrobiaceae	Rhodoplanes	NA
OTU_152	Bacteria	Chloroflexi	Chloroflexi	Roseiflexales	Kouleothrixaceae	NA	NA
OTU_153	Bacteria	Proteobacteria	Alphaproteobacteria	Sphingomonadales	Sphingomonadaceae	NA	NA
OTU_154	Bacteria	Proteobacteria	Betaproteobacteria	SC-I-84	NA	NA	NA
OTU_155	Bacteria	Acidobacteria	Acidobacteria-6	iii1-15	mb2424	NA	NA
OTU_156	Bacteria	Chloroflexi	Anaerolineae	SBR1031	A4b	NA	NA
OTU_157	Bacteria	Verrucomicrobia	NA	NA	NA	NA	NA
OTU_158	Bacteria	Proteobacteria	Gammaproteobacteria	Alteromonadales	Alteromonadaceae	Cellvibrio	NA
OTU_159	Bacteria	Proteobacteria	Deltaproteobacteria	Myxococcales	NA	NA	NA
OTU_160	Bacteria	Proteobacteria	Alphaproteobacteria	Rhodospirillales	NA	NA	NA
OTU_161	Bacteria	Verrucomicrobia	Pedosphaerae	Pedosphaerales	Ellin517	NA	NA
OTU_162	Bacteria	Planctomycetes	Planctomycetia	Gemmatales	Isosphaeraceae	NA	NA
OTU_163	Bacteria	Actinobacteria	Thermoleophilia	Solirubrobacterales	Patulibacteraceae	NA	NA
OTU_164	Bacteria	Verrucomicrobia	Spartobacteria	Chthoniobacterales	Chthoniobacteraceae	DA101	NA
OTU_166	Bacteria	Planctomycetes	Phycisphaerae	WD2101	NA	NA	NA
OTU_167	Bacteria	Actinobacteria	Actinobacteria	Actinomycetales	Nocardioidaceae	NA	NA
OTU_168	Bacteria	Firmicutes	Bacilli	Bacillales	Alicyclobacillaceae	Alicyclobacillus	NA
OTU_169	Bacteria	Proteobacteria	Alphaproteobacteria	Sphingomonadales	Erythrobacteraceae	NA	NA
OTU_170	Bacteria	Proteobacteria	Gammaproteobacteria	Xanthomonadales	Xanthomonadaceae	NA	NA
OTU_171	Bacteria	Proteobacteria	Betaproteobacteria	IS-44	NA	NA	NA
OTU_172	Bacteria	Planctomycetes	Planctomycetia	Gemmatales	Gemmataceae	Gemmata	NA
OTU_173	Bacteria	Nitrospirae	Nitrospira	Nitrospirales	0319-6A21	NA	NA
OTU_174	Bacteria	Actinobacteria	Actinobacteria	Actinomycetales	Mycobacteriaceae	Mycobacterium	NA
OTU_175	Bacteria	Gemmatimonadetes	Gemm-1	NA	NA	NA	NA
OTU_176	Bacteria	Proteobacteria	Gammaproteobacteria	Xanthomonadales	Xanthomonadaceae	Lysobacter	NA
OTU_177	Bacteria	Proteobacteria	Deltaproteobacteria	Syntrophobacterales	Syntrophobacteraceae	NA	NA
OTU_178	Bacteria	Proteobacteria	Alphaproteobacteria	Rhizobiales	Hyphomicrobiaceae	Rhodoplanes	NA
OTU_179	Bacteria	Proteobacteria	Betaproteobacteria	SC-I-84	NA	NA	NA
OTU_180	Bacteria	Proteobacteria	Alphaproteobacteria	Rhodospirillales	NA	NA	NA
OTU_181	Bacteria	Chloroflexi	Ellin6529	NA	NA	NA	NA
OTU_184	Bacteria	Firmicutes	Bacilli	Bacillales	Thermoactinomycetaceae	Planifilum	NA
OTU_185	Bacteria	Planctomycetes	Phycisphaerae	WD2101	NA	NA	NA
OTU_186	Bacteria	Bacteroidetes	Saprospirae	Saprospirales	Chitinophagaceae	NA	NA
OTU_187	Bacteria	Proteobacteria	Betaproteobacteria	Burkholderiales	Oxalobacteraceae	NA	NA
OTU_188	Bacteria	Planctomycetes	Planctomycetia	Gemmatales	Gemmataceae	NA	NA
OTU_189	Bacteria	Actinobacteria	Actinobacteria	Actinomycetales	Nocardioidaceae	NA	NA
OTU_190	Bacteria	Acidobacteria	Acidobacteria-6	iii1-15	NA	NA	NA
OTU_191	Bacteria	Firmicutes	Bacilli	Bacillales	Bacillaceae	Bacillus	NA
OTU_192	Bacteria	Actinobacteria	Thermoleophilia	Solirubrobacterales	Solirubrobacteraceae	NA	NA
OTU_193	Bacteria	Planctomycetes	Planctomycetia	Gemmatales	Gemmataceae	NA	NA
OTU_194	Bacteria	Firmicutes	Bacilli	Bacillales	Thermoactinomycetaceae	Planifilum	NA
OTU_195	Bacteria	Proteobacteria	Deltaproteobacteria	Syntrophobacterales	Syntrophobacteraceae	NA	NA
OTU_196	Bacteria	Planctomycetes	Phycisphaerae	WD2101	NA	NA	NA
OTU_197	Bacteria	Actinobacteria	Acidimicrobiia	Acidimicrobiales	EB1017	NA	NA
OTU_198	Bacteria	Proteobacteria	Alphaproteobacteria	Sphingomonadales	NA	NA	NA
OTU_199	Bacteria	Acidobacteria	Acidobacteria-6	iii1-15	NA	NA	NA
OTU_200	Bacteria	Planctomycetes	Planctomycetia	Pirellulales	Pirellulaceae	Pirellula	NA
OTU_201	Bacteria	Planctomycetes	Phycisphaerae	WD2101	NA	NA	NA
OTU_202	Bacteria	NA	NA	NA	NA	NA	NA
OTU_203	Bacteria	Acidobacteria	Acidobacteria-6	iii1-15	mb2424	NA	NA
OTU_204	Bacteria	Acidobacteria	Solibacteres	Solibacterales	NA	NA	NA
OTU_205	Bacteria	Proteobacteria	Betaproteobacteria	SC-I-84	NA	NA	NA
OTU_206	Bacteria	Planctomycetes	Planctomycetia	Gemmatales	Isosphaeraceae	NA	NA
OTU_207	Bacteria	Actinobacteria	Acidimicrobiia	Acidimicrobiales	NA	NA	NA
OTU_208	Bacteria	Bacteroidetes	Sphingobacteriia	Sphingobacteriales	NA	NA	NA
OTU_209	Bacteria	Gemmatimonadetes	Gemmatimonadetes	Gemmatimonadales	Gemmatimonadaceae	Gemmatimonas	NA
OTU_210	Bacteria	Actinobacteria	Actinobacteria	Actinomycetales	Nocardiaceae	Rhodococcus	NA
OTU_211	Bacteria	Actinobacteria	Thermoleophilia	Gaiellales	NA	NA	NA
OTU_212	Bacteria	Acidobacteria	Sva0725	Sva0725	NA	NA	NA
OTU_213	Bacteria	Proteobacteria	Alphaproteobacteria	Rhizobiales	Hyphomicrobiaceae	Rhodoplanes	NA
OTU_214	Bacteria	Actinobacteria	MB-A2-108	0319-7L14	NA	NA	NA
OTU_215	Bacteria	Proteobacteria	Alphaproteobacteria	Sphingomonadales	Sphingomonadaceae	Sphingomonas	NA
OTU_216	Bacteria	Actinobacteria	Actinobacteria	Actinomycetales	Nakamurellaceae	NA	NA
OTU_217	Bacteria	Actinobacteria	Acidimicrobiia	Acidimicrobiales	EB1017	NA	NA
OTU_218	Bacteria	Gemmatimonadetes	Gemmatimonadetes	NA	NA	NA	NA
OTU_219	Bacteria	Actinobacteria	Thermoleophilia	Solirubrobacterales	NA	NA	NA
OTU_220	Bacteria	Acidobacteria	Acidobacteria-6	iii1-15	NA	NA	NA
OTU_221	Bacteria	Bacteroidetes	Saprospirae	Saprospirales	Chitinophagaceae	NA	NA
OTU_222	Bacteria	Proteobacteria	Alphaproteobacteria	Rhodospirillales	Rhodospirillaceae	NA	NA
OTU_223	Bacteria	Bacteroidetes	Cytophagia	Cytophagales	Cytophagaceae	NA	NA
OTU_224	Bacteria	Actinobacteria	Thermoleophilia	Gaiellales	Gaiellaceae	NA	NA
OTU_225	Bacteria	Proteobacteria	Alphaproteobacteria	Rhodospirillales	Rhodospirillaceae	NA	NA
OTU_226	Bacteria	Proteobacteria	Gammaproteobacteria	Xanthomonadales	Xanthomonadaceae	NA	NA
OTU_227	Bacteria	Actinobacteria	Actinobacteria	Actinomycetales	Micromonosporaceae	NA	NA
OTU_228	Bacteria	Actinobacteria	Thermoleophilia	Gaiellales	Gaiellaceae	NA	NA
OTU_229	Bacteria	Verrucomicrobia	Spartobacteria	Chthoniobacterales	Chthoniobacteraceae	NA	NA
OTU_230	Bacteria	Proteobacteria	Alphaproteobacteria	Rhizobiales	Rhizobiaceae	NA	NA
OTU_231	Bacteria	Proteobacteria	Deltaproteobacteria	Entotheonellales	Entotheonellaceae	NA	NA
OTU_232	Bacteria	Acidobacteria	Chloracidobacteria	RB41	Ellin6075	NA	NA
OTU_233	Bacteria	Proteobacteria	Deltaproteobacteria	Myxococcales	NA	NA	NA
OTU_234	Bacteria	Acidobacteria	Chloracidobacteria	RB41	NA	NA	NA
OTU_235	Bacteria	Bacteroidetes	Saprospirae	Saprospirales	Chitinophagaceae	NA	NA
OTU_236	Bacteria	Acidobacteria	Acidobacteria-6	iii1-15	NA	NA	NA
OTU_237	Bacteria	Bacteroidetes	Saprospirae	Saprospirales	Chitinophagaceae	NA	NA
OTU_238	Bacteria	Proteobacteria	Alphaproteobacteria	Caulobacterales	Caulobacteraceae	Phenylobacterium	NA
OTU_239	Bacteria	Acidobacteria	Chloracidobacteria	RB41	Ellin6075	NA	NA
OTU_240	Bacteria	Acidobacteria	Acidobacteria-6	CCU21	NA	NA	NA
OTU_241	Bacteria	Actinobacteria	Thermoleophilia	Gaiellales	Gaiellaceae	NA	NA
OTU_242	Bacteria	Proteobacteria	Betaproteobacteria	NA	NA	NA	NA
OTU_243	Bacteria	Planctomycetes	Planctomycetia	Gemmatales	Gemmataceae	NA	NA
OTU_244	Bacteria	Gemmatimonadetes	Gemmatimonadetes	Gemmatimonadales	Ellin5301	NA	NA
OTU_245	Bacteria	Planctomycetes	Phycisphaerae	WD2101	NA	NA	NA
OTU_246	Bacteria	Actinobacteria	Thermoleophilia	Solirubrobacterales	NA	NA	NA
OTU_247	Bacteria	Acidobacteria	Acidobacteria-6	iii1-15	NA	NA	NA
OTU_248	Bacteria	Nitrospirae	Nitrospira	Nitrospirales	Nitrospiraceae	Nitrospira	NA
OTU_249	Bacteria	Actinobacteria	Thermoleophilia	Gaiellales	Gaiellaceae	NA	NA
OTU_250	Bacteria	Acidobacteria	Sva0725	Sva0725	NA	NA	NA
OTU_251	Bacteria	Actinobacteria	Acidimicrobiia	Acidimicrobiales	C111	NA	NA
OTU_252	Bacteria	Acidobacteria	Acidobacteria-6	iii1-15	RB40	NA	NA
OTU_253	Bacteria	Proteobacteria	Alphaproteobacteria	Rhizobiales	Hyphomicrobiaceae	NA	NA
OTU_254	Bacteria	Proteobacteria	Alphaproteobacteria	Sphingomonadales	Sphingomonadaceae	Kaistobacter	NA
OTU_255	Bacteria	Proteobacteria	Alphaproteobacteria	Rhizobiales	Hyphomicrobiaceae	NA	NA
OTU_256	Bacteria	Proteobacteria	Deltaproteobacteria	Myxococcales	NA	NA	NA
OTU_257	Bacteria	Verrucomicrobia	Spartobacteria	Chthoniobacterales	Chthoniobacteraceae	NA	NA
OTU_258	Bacteria	Actinobacteria	Acidimicrobiia	Acidimicrobiales	EB1017	NA	NA
OTU_259	Bacteria	Actinobacteria	Actinobacteria	Actinomycetales	Promicromonosporaceae	Promicromonospora	NA
OTU_260	Bacteria	Chloroflexi	Thermomicrobia	AKYG1722	NA	NA	NA
OTU_261	Bacteria	Actinobacteria	Thermoleophilia	Solirubrobacterales	NA	NA	NA
OTU_262	Bacteria	Acidobacteria	Acidobacteria-6	CCU21	NA	NA	NA
OTU_263	Bacteria	Planctomycetes	Phycisphaerae	WD2101	NA	NA	NA
OTU_264	Bacteria	Verrucomicrobia	Spartobacteria	Chthoniobacterales	Chthoniobacteraceae	NA	NA
OTU_265	Bacteria	NA	NA	NA	NA	NA	NA
OTU_266	Bacteria	Bacteroidetes	Saprospirae	Saprospirales	Chitinophagaceae	NA	NA
OTU_267	Bacteria	Verrucomicrobia	Spartobacteria	Chthoniobacterales	Chthoniobacteraceae	DA101	NA
OTU_268	Bacteria	Verrucomicrobia	Verrucomicrobiae	Verrucomicrobiales	Verrucomicrobiaceae	NA	NA
OTU_269	Bacteria	Bacteroidetes	Saprospirae	Saprospirales	Saprospiraceae	NA	NA
OTU_270	Bacteria	Planctomycetes	Planctomycetia	Pirellulales	Pirellulaceae	NA	NA
OTU_271	Bacteria	Actinobacteria	Acidimicrobiia	Acidimicrobiales	C111	NA	NA
OTU_272	Bacteria	Acidobacteria	PAUC37f	NA	NA	NA	NA
OTU_273	Bacteria	Planctomycetes	Planctomycetia	Pirellulales	Pirellulaceae	NA	NA
OTU_274	Bacteria	Acidobacteria	Chloracidobacteria	DS-100	NA	NA	NA
OTU_275	Bacteria	Proteobacteria	Deltaproteobacteria	Syntrophobacterales	Syntrophobacteraceae	NA	NA
OTU_276	Bacteria	Actinobacteria	Thermoleophilia	Solirubrobacterales	NA	NA	NA
OTU_277	Bacteria	Actinobacteria	Thermoleophilia	Gaiellales	Gaiellaceae	NA	NA
OTU_278	Bacteria	Proteobacteria	Betaproteobacteria	NA	NA	NA	NA
OTU_279	Bacteria	Actinobacteria	Actinobacteria	Actinomycetales	Intrasporangiaceae	NA	NA
OTU_280	Bacteria	Proteobacteria	Alphaproteobacteria	Rhizobiales	NA	NA	NA
OTU_281	Bacteria	Proteobacteria	Alphaproteobacteria	Rhizobiales	Hyphomicrobiaceae	Devosia	NA
OTU_282	Bacteria	Actinobacteria	Actinobacteria	Actinomycetales	NA	NA	NA
OTU_283	Bacteria	Proteobacteria	Betaproteobacteria	Burkholderiales	Burkholderiaceae	Burkholderia	NA
OTU_284	Bacteria	Actinobacteria	Actinobacteria	Actinomycetales	Kineosporiaceae	NA	NA
OTU_285	Bacteria	Proteobacteria	Gammaproteobacteria	Pseudomonadales	Pseudomonadaceae	Pseudomonas	NA
OTU_286	Bacteria	Gemmatimonadetes	Gemm-1	NA	NA	NA	NA
OTU_287	Bacteria	Verrucomicrobia	Verrucomicrobiae	Verrucomicrobiales	Verrucomicrobiaceae	Luteolibacter	NA
OTU_288	Bacteria	Chloroflexi	Anaerolineae	SBR1031	A4b	NA	NA
OTU_289	Bacteria	Chloroflexi	Gitt-GS-136	NA	NA	NA	NA
OTU_290	Bacteria	Proteobacteria	Betaproteobacteria	MND1	NA	NA	NA
OTU_291	Bacteria	Proteobacteria	Deltaproteobacteria	NB1-j	NA	NA	NA
OTU_292	Bacteria	Chloroflexi	Anaerolineae	SBR1031	oc28	NA	NA
OTU_294	Bacteria	Actinobacteria	Actinobacteria	Actinomycetales	Nocardiaceae	Nocardia	NA
OTU_295	Bacteria	Bacteroidetes	Saprospirae	Saprospirales	Chitinophagaceae	NA	NA
OTU_296	Bacteria	Acidobacteria	iii1-8	DS-18	NA	NA	NA
OTU_297	Bacteria	Acidobacteria	Acidobacteria-6	iii1-15	NA	NA	NA
OTU_298	Bacteria	Actinobacteria	Acidimicrobiia	Acidimicrobiales	NA	NA	NA
OTU_299	Bacteria	Planctomycetes	Planctomycetia	Gemmatales	Isosphaeraceae	NA	NA
OTU_300	Bacteria	Chloroflexi	Thermomicrobia	JG30-KF-CM45	NA	NA	NA
OTU_301	Bacteria	Proteobacteria	Gammaproteobacteria	Pseudomonadales	Moraxellaceae	Acinetobacter	NA
OTU_302	Bacteria	Bacteroidetes	Cytophagia	Cytophagales	Cytophagaceae	NA	NA
OTU_303	Bacteria	Bacteroidetes	Cytophagia	Cytophagales	Cytophagaceae	Hymenobacter	NA
OTU_304	Bacteria	Actinobacteria	Thermoleophilia	Solirubrobacterales	NA	NA	NA
OTU_305	Bacteria	Actinobacteria	Actinobacteria	Actinomycetales	Nocardioidaceae	NA	NA
OTU_306	Bacteria	Proteobacteria	Alphaproteobacteria	Rhizobiales	Rhizobiaceae	Rhizobium	NA
OTU_307	Bacteria	Actinobacteria	Thermoleophilia	Gaiellales	Gaiellaceae	NA	NA
OTU_308	Bacteria	Proteobacteria	Betaproteobacteria	NA	NA	NA	NA
OTU_309	Bacteria	Proteobacteria	Deltaproteobacteria	Myxococcales	NA	NA	NA
OTU_310	Bacteria	Actinobacteria	Actinobacteria	Actinomycetales	Streptomycetaceae	NA	NA
OTU_311	Bacteria	Proteobacteria	Deltaproteobacteria	Myxococcales	Polyangiaceae	NA	NA
OTU_312	Bacteria	Acidobacteria	Acidobacteria-6	iii1-15	RB40	NA	NA
OTU_313	Bacteria	Planctomycetes	Planctomycetia	Planctomycetales	Planctomycetaceae	Planctomyces	NA
OTU_314	Bacteria	Acidobacteria	Acidobacteria-6	iii1-15	NA	NA	NA
OTU_315	Bacteria	Verrucomicrobia	Pedosphaerae	Pedosphaerales	NA	NA	NA
OTU_316	Bacteria	Actinobacteria	Actinobacteria	Actinomycetales	Actinosynnemataceae	Saccharothrix	NA
OTU_317	Bacteria	Planctomycetes	Phycisphaerae	WD2101	NA	NA	NA
OTU_318	Bacteria	Acidobacteria	S035	NA	NA	NA	NA
OTU_319	Bacteria	Proteobacteria	Alphaproteobacteria	Rhodobacterales	Rhodobacteraceae	NA	NA
OTU_320	Bacteria	Proteobacteria	Alphaproteobacteria	Sphingomonadales	Sphingomonadaceae	NA	NA
OTU_321	Bacteria	Chloroflexi	Thermomicrobia	JG30-KF-CM45	NA	NA	NA
OTU_322	Bacteria	Actinobacteria	Actinobacteria	Actinomycetales	Micromonosporaceae	Catellatospora	NA
OTU_323	Bacteria	Actinobacteria	Thermoleophilia	Solirubrobacterales	NA	NA	NA
OTU_324	Bacteria	Chloroflexi	Anaerolineae	CFB-26	NA	NA	NA
OTU_325	Bacteria	Actinobacteria	Actinobacteria	Actinomycetales	Micromonosporaceae	Virgisporangium	ochraceum
OTU_326	Bacteria	Verrucomicrobia	Spartobacteria	Chthoniobacterales	Chthoniobacteraceae	OR-59	NA
OTU_327	Bacteria	Acidobacteria	Sva0725	Sva0725	NA	NA	NA
OTU_328	Bacteria	Planctomycetes	Phycisphaerae	WD2101	NA	NA	NA
OTU_329	Bacteria	Acidobacteria	Acidobacteria-6	iii1-15	RB40	NA	NA
OTU_330	Bacteria	Planctomycetes	Planctomycetia	Gemmatales	Gemmataceae	Gemmata	NA
OTU_331	Bacteria	Proteobacteria	Betaproteobacteria	NA	NA	NA	NA
OTU_332	Bacteria	Proteobacteria	Alphaproteobacteria	Rhodospirillales	NA	NA	NA
OTU_333	Bacteria	Proteobacteria	Alphaproteobacteria	Rhizobiales	Hyphomicrobiaceae	NA	NA
OTU_334	Bacteria	Verrucomicrobia	Spartobacteria	Chthoniobacterales	Chthoniobacteraceae	DA101	NA
OTU_335	Bacteria	Proteobacteria	Betaproteobacteria	Burkholderiales	Burkholderiaceae	Burkholderia	NA
OTU_336	Bacteria	Nitrospirae	Nitrospira	Nitrospirales	0319-6A21	NA	NA
OTU_337	Bacteria	Proteobacteria	Gammaproteobacteria	Xanthomonadales	Sinobacteraceae	NA	NA
OTU_338	Bacteria	Chloroflexi	Chloroflexi	Roseiflexales	NA	NA	NA
OTU_339	Bacteria	Actinobacteria	Thermoleophilia	Solirubrobacterales	NA	NA	NA
OTU_340	Bacteria	Chloroflexi	Anaerolineae	NA	NA	NA	NA
OTU_341	Bacteria	Proteobacteria	Betaproteobacteria	Ellin6067	NA	NA	NA
OTU_342	Bacteria	Proteobacteria	Alphaproteobacteria	Rhizobiales	Hyphomicrobiaceae	Pedomicrobium	NA
OTU_343	Bacteria	Actinobacteria	Actinobacteria	Actinomycetales	Geodermatophilaceae	NA	NA
OTU_344	Bacteria	Bacteroidetes	Cytophagia	Cytophagales	Cytophagaceae	NA	NA
OTU_345	Bacteria	Actinobacteria	Acidimicrobiia	Acidimicrobiales	C111	NA	NA
OTU_346	Bacteria	Planctomycetes	Planctomycetia	Gemmatales	Gemmataceae	NA	NA
OTU_347	Bacteria	Acidobacteria	Acidobacteria-6	iii1-15	NA	NA	NA
OTU_348	Bacteria	Nitrospirae	Nitrospira	Nitrospirales	Nitrospiraceae	NA	NA
OTU_349	Bacteria	Actinobacteria	Thermoleophilia	Gaiellales	Gaiellaceae	NA	NA
OTU_350	Bacteria	Cyanobacteria	Nostocophycideae	Nostocales	Nostocaceae	NA	NA
OTU_351	Bacteria	Actinobacteria	Acidimicrobiia	Acidimicrobiales	koll13	NA	NA
OTU_352	Bacteria	Gemmatimonadetes	Gemm-1	NA	NA	NA	NA
OTU_353	Bacteria	Acidobacteria	Sva0725	Sva0725	NA	NA	NA
OTU_354	Bacteria	Bacteroidetes	Saprospirae	Saprospirales	Chitinophagaceae	NA	NA
OTU_355	Bacteria	Actinobacteria	Actinobacteria	Actinomycetales	Microbacteriaceae	NA	NA
OTU_356	Bacteria	Actinobacteria	Actinobacteria	Actinomycetales	Nocardiaceae	Rhodococcus	NA
OTU_357	Bacteria	Planctomycetes	Planctomycetia	Gemmatales	Gemmataceae	Gemmata	NA
OTU_358	Bacteria	Actinobacteria	Thermoleophilia	Gaiellales	Gaiellaceae	NA	NA
OTU_359	Bacteria	Actinobacteria	Actinobacteria	Actinomycetales	Frankiaceae	NA	NA
OTU_360	Bacteria	Actinobacteria	Acidimicrobiia	Acidimicrobiales	EB1017	NA	NA
OTU_361	Bacteria	Bacteroidetes	Saprospirae	Saprospirales	Chitinophagaceae	NA	NA
OTU_362	Bacteria	Gemmatimonadetes	Gemmatimonadetes	Ellin5290	NA	NA	NA
OTU_363	Bacteria	Planctomycetes	Planctomycetia	Pirellulales	Pirellulaceae	NA	NA
OTU_364	Bacteria	Actinobacteria	Acidimicrobiia	Acidimicrobiales	NA	NA	NA
OTU_365	Bacteria	Actinobacteria	Actinobacteria	Actinomycetales	NA	NA	NA
OTU_366	Bacteria	Acidobacteria	Chloracidobacteria	RB41	Ellin6075	NA	NA
OTU_367	Bacteria	Proteobacteria	Alphaproteobacteria	Rhizobiales	NA	NA	NA
OTU_368	Bacteria	Actinobacteria	Actinobacteria	Actinomycetales	Nocardiaceae	Nocardia	NA
OTU_369	Bacteria	Actinobacteria	MB-A2-108	0319-7L14	NA	NA	NA
OTU_370	Bacteria	Planctomycetes	Planctomycetia	Planctomycetales	Planctomycetaceae	Planctomyces	NA
OTU_371	Bacteria	Proteobacteria	Deltaproteobacteria	Myxococcales	NA	NA	NA
OTU_372	Bacteria	Actinobacteria	Acidimicrobiia	Acidimicrobiales	EB1017	NA	NA
OTU_373	Bacteria	Bacteroidetes	Saprospirae	Saprospirales	Chitinophagaceae	NA	NA
OTU_374	Bacteria	Proteobacteria	Alphaproteobacteria	Caulobacterales	Caulobacteraceae	Mycoplana	NA
OTU_375	Bacteria	Bacteroidetes	Sphingobacteriia	Sphingobacteriales	Sphingobacteriaceae	Pedobacter	NA
OTU_376	Bacteria	Proteobacteria	Alphaproteobacteria	Rhodospirillales	Acetobacteraceae	NA	NA
OTU_377	Bacteria	Bacteroidetes	Saprospirae	Saprospirales	Chitinophagaceae	NA	NA
OTU_378	Bacteria	Actinobacteria	Acidimicrobiia	Acidimicrobiales	NA	NA	NA
OTU_379	Bacteria	Actinobacteria	Actinobacteria	Actinomycetales	Streptosporangiaceae	NA	NA
OTU_380	Bacteria	Proteobacteria	Alphaproteobacteria	Rhizobiales	NA	NA	NA
OTU_381	Bacteria	Verrucomicrobia	Spartobacteria	Chthoniobacterales	Chthoniobacteraceae	OR-59	NA
OTU_382	Bacteria	Planctomycetes	Planctomycetia	Planctomycetales	Planctomycetaceae	Planctomyces	NA
OTU_383	Bacteria	Acidobacteria	Sva0725	Sva0725	NA	NA	NA
OTU_384	Bacteria	Actinobacteria	Acidimicrobiia	Acidimicrobiales	NA	NA	NA
OTU_385	Bacteria	Acidobacteria	Acidobacteria-6	iii1-15	mb2424	NA	NA
OTU_386	Bacteria	Actinobacteria	Thermoleophilia	Solirubrobacterales	Patulibacteraceae	NA	NA
OTU_387	Bacteria	Proteobacteria	Betaproteobacteria	SC-I-84	NA	NA	NA
OTU_388	Bacteria	Planctomycetes	Planctomycetia	Pirellulales	Pirellulaceae	NA	NA
OTU_389	Bacteria	Proteobacteria	Alphaproteobacteria	Rhizobiales	Bradyrhizobiaceae	NA	NA
OTU_390	Bacteria	Planctomycetes	Phycisphaerae	WD2101	NA	NA	NA
OTU_391	Bacteria	Actinobacteria	Thermoleophilia	Gaiellales	Gaiellaceae	NA	NA
OTU_393	Bacteria	NA	NA	NA	NA	NA	NA
OTU_394	Bacteria	Actinobacteria	Actinobacteria	Actinomycetales	NA	NA	NA
OTU_395	Bacteria	Actinobacteria	Actinobacteria	Actinomycetales	Micromonosporaceae	Catellatospora	NA
OTU_396	Bacteria	Planctomycetes	Planctomycetia	Pirellulales	Pirellulaceae	NA	NA
OTU_397	Bacteria	Acidobacteria	Chloracidobacteria	RB41	NA	NA	NA
OTU_398	Bacteria	Proteobacteria	Gammaproteobacteria	Xanthomonadales	Xanthomonadaceae	NA	NA
OTU_399	Bacteria	Proteobacteria	Alphaproteobacteria	Rhizobiales	Phyllobacteriaceae	NA	NA
OTU_400	Bacteria	Verrucomicrobia	Pedosphaerae	Pedosphaerales	NA	NA	NA
OTU_401	Bacteria	Chloroflexi	Anaerolineae	SBR1031	A4b	NA	NA
OTU_402	Bacteria	Proteobacteria	Betaproteobacteria	SC-I-84	NA	NA	NA
OTU_403	Bacteria	Actinobacteria	Thermoleophilia	Solirubrobacterales	NA	NA	NA
OTU_404	Bacteria	Gemmatimonadetes	Gemmatimonadetes	NA	NA	NA	NA
OTU_405	Bacteria	Planctomycetes	Planctomycetia	Gemmatales	Gemmataceae	Gemmata	NA
OTU_406	Bacteria	Actinobacteria	Thermoleophilia	Solirubrobacterales	NA	NA	NA
OTU_407	Bacteria	Actinobacteria	Thermoleophilia	Solirubrobacterales	NA	NA	NA
OTU_408	Bacteria	Proteobacteria	Alphaproteobacteria	Rhodospirillales	Rhodospirillaceae	NA	NA
OTU_409	Bacteria	Chloroflexi	TK10	AKYG885	Dolo_23	NA	NA
OTU_410	Bacteria	Actinobacteria	Actinobacteria	Actinomycetales	Pseudonocardiaceae	Pseudonocardia	NA
OTU_411	Bacteria	Proteobacteria	Deltaproteobacteria	Myxococcales	NA	NA	NA
OTU_412	Bacteria	Actinobacteria	Acidimicrobiia	Acidimicrobiales	NA	NA	NA
OTU_413	Bacteria	Bacteroidetes	Saprospirae	Saprospirales	Chitinophagaceae	NA	NA
OTU_414	Bacteria	Proteobacteria	Alphaproteobacteria	Rhodospirillales	Acetobacteraceae	Roseomonas	NA
OTU_415	Bacteria	Proteobacteria	Alphaproteobacteria	Sphingomonadales	Sphingomonadaceae	Kaistobacter	NA
OTU_416	Bacteria	Proteobacteria	Alphaproteobacteria	Sphingomonadales	Sphingomonadaceae	NA	NA
OTU_417	Bacteria	Gemmatimonadetes	Gemmatimonadetes	Gemmatimonadales	Ellin5301	NA	NA
OTU_418	Bacteria	Acidobacteria	Chloracidobacteria	PK29	NA	NA	NA
OTU_419	Bacteria	Chloroflexi	Thermomicrobia	JG30-KF-CM45	NA	NA	NA
OTU_420	Bacteria	Planctomycetes	Planctomycetia	Gemmatales	Gemmataceae	NA	NA
OTU_421	Bacteria	Proteobacteria	Alphaproteobacteria	Caulobacterales	Caulobacteraceae	Caulobacter	NA
OTU_422	Bacteria	Bacteroidetes	Flavobacteriia	Flavobacteriales	Flavobacteriaceae	Flavobacterium	NA
OTU_423	Bacteria	Proteobacteria	Deltaproteobacteria	Spirobacillales	NA	NA	NA
OTU_424	Bacteria	Actinobacteria	Actinobacteria	Actinomycetales	NA	NA	NA
OTU_425	Bacteria	Chloroflexi	S085	NA	NA	NA	NA
OTU_426	Bacteria	Proteobacteria	Alphaproteobacteria	Rhodospirillales	Rhodospirillaceae	NA	NA
OTU_427	Bacteria	Planctomycetes	Phycisphaerae	WD2101	NA	NA	NA
OTU_428	Bacteria	Actinobacteria	Acidimicrobiia	Acidimicrobiales	C111	NA	NA
OTU_429	Bacteria	Proteobacteria	Alphaproteobacteria	Rhodospirillales	NA	NA	NA
OTU_430	Bacteria	Acidobacteria	Chloracidobacteria	RB41	Ellin6075	NA	NA
OTU_431	Bacteria	Proteobacteria	Alphaproteobacteria	Rhizobiales	NA	NA	NA
OTU_432	Bacteria	Actinobacteria	Actinobacteria	Actinomycetales	Microbacteriaceae	Frigoribacterium	NA
OTU_433	Bacteria	Proteobacteria	Deltaproteobacteria	Syntrophobacterales	Syntrophobacteraceae	NA	NA
OTU_434	Bacteria	Chloroflexi	S085	NA	NA	NA	NA
OTU_435	Bacteria	Actinobacteria	Thermoleophilia	Gaiellales	Gaiellaceae	NA	NA
OTU_436	Bacteria	Acidobacteria	Sva0725	Sva0725	NA	NA	NA
OTU_437	Bacteria	Proteobacteria	Deltaproteobacteria	Myxococcales	Nannocystaceae	Plesiocystis	NA
OTU_438	Bacteria	Actinobacteria	Thermoleophilia	Solirubrobacterales	NA	NA	NA
OTU_439	Bacteria	Actinobacteria	Actinobacteria	NA	NA	NA	NA
OTU_440	Bacteria	Chloroflexi	TK10	B07_WMSP1	NA	NA	NA
OTU_441	Bacteria	Planctomycetes	Planctomycetia	Pirellulales	Pirellulaceae	NA	NA
OTU_442	Bacteria	Chloroflexi	Anaerolineae	CFB-26	NA	NA	NA
OTU_443	Bacteria	Planctomycetes	Planctomycetia	Planctomycetales	Planctomycetaceae	Planctomyces	NA
OTU_444	Bacteria	Chloroflexi	Thermomicrobia	AKYG1722	NA	NA	NA
OTU_445	Bacteria	Actinobacteria	Acidimicrobiia	Acidimicrobiales	NA	NA	NA
OTU_446	Bacteria	Verrucomicrobia	Spartobacteria	Chthoniobacterales	Chthoniobacteraceae	NA	NA
OTU_447	Bacteria	Planctomycetes	Planctomycetia	Pirellulales	Pirellulaceae	NA	NA
OTU_448	Bacteria	Chloroflexi	Chloroflexi	Roseiflexales	NA	NA	NA
OTU_449	Bacteria	Actinobacteria	Acidimicrobiia	Acidimicrobiales	C111	NA	NA
OTU_450	Bacteria	Proteobacteria	Betaproteobacteria	NA	NA	NA	NA
OTU_451	Bacteria	Planctomycetes	Planctomycetia	Gemmatales	Gemmataceae	Gemmata	NA
OTU_452	Bacteria	Bacteroidetes	Saprospirae	Saprospirales	Chitinophagaceae	NA	NA
OTU_453	Bacteria	Actinobacteria	Thermoleophilia	Gaiellales	Gaiellaceae	NA	NA
OTU_454	Bacteria	Bacteroidetes	Flavobacteriia	Flavobacteriales	Flavobacteriaceae	Flavobacterium	NA
OTU_455	Bacteria	NA	NA	NA	NA	NA	NA
OTU_456	Bacteria	Gemmatimonadetes	Gemmatimonadetes	NA	NA	NA	NA
OTU_457	Bacteria	Proteobacteria	Gammaproteobacteria	Xanthomonadales	Xanthomonadaceae	NA	NA
OTU_458	Bacteria	Planctomycetes	Phycisphaerae	WD2101	NA	NA	NA
OTU_459	Bacteria	Planctomycetes	Pla4	NA	NA	NA	NA
OTU_460	Bacteria	Actinobacteria	Thermoleophilia	Gaiellales	Gaiellaceae	NA	NA
OTU_461	Bacteria	Actinobacteria	Thermoleophilia	Gaiellales	NA	NA	NA
OTU_462	Bacteria	Bacteroidetes	Sphingobacteriia	Sphingobacteriales	NA	NA	NA
OTU_463	Bacteria	Verrucomicrobia	Spartobacteria	Chthoniobacterales	Chthoniobacteraceae	Ellin506	NA
OTU_464	Bacteria	Proteobacteria	Alphaproteobacteria	Rhizobiales	NA	NA	NA
OTU_465	Bacteria	Proteobacteria	Deltaproteobacteria	Syntrophobacterales	Syntrophobacteraceae	NA	NA
OTU_466	Bacteria	Gemmatimonadetes	Gemmatimonadetes	N1423WL	NA	NA	NA
OTU_467	Bacteria	Actinobacteria	Acidimicrobiia	Acidimicrobiales	NA	NA	NA
OTU_468	Bacteria	Acidobacteria	Solibacteres	Solibacterales	Solibacteraceae	Candidatus_Solibacter	NA
OTU_469	Bacteria	Chloroflexi	Ellin6529	NA	NA	NA	NA
OTU_470	Bacteria	Acidobacteria	Solibacteres	Solibacterales	Solibacteraceae	Candidatus_Solibacter	NA
OTU_471	Bacteria	Proteobacteria	Betaproteobacteria	Methylophilales	Methylophilaceae	NA	NA
OTU_472	Bacteria	Planctomycetes	Phycisphaerae	WD2101	NA	NA	NA
OTU_473	Bacteria	Acidobacteria	Acidobacteria-6	CCU21	NA	NA	NA
OTU_474	Bacteria	Fibrobacteres	TG3	TG3-1	TSCOR003-O20	NA	NA
OTU_475	Bacteria	Chloroflexi	Thermomicrobia	JG30-KF-CM45	NA	NA	NA
OTU_476	Bacteria	Actinobacteria	Acidimicrobiia	Acidimicrobiales	EB1017	NA	NA
OTU_477	Bacteria	Acidobacteria	iii1-8	32-20	NA	NA	NA
OTU_478	Bacteria	Chloroflexi	TK10	B07_WMSP1	NA	NA	NA
OTU_479	Bacteria	Actinobacteria	Acidimicrobiia	Acidimicrobiales	Microthrixaceae	NA	NA
OTU_480	Bacteria	Chloroflexi	Chloroflexi	Herpetosiphonales	NA	NA	NA
OTU_481	Bacteria	Planctomycetes	Phycisphaerae	WD2101	NA	NA	NA
OTU_482	Bacteria	Proteobacteria	Gammaproteobacteria	HTCC2188	HTCC2089	NA	NA
OTU_483	Bacteria	Actinobacteria	Thermoleophilia	Solirubrobacterales	NA	NA	NA
OTU_484	Bacteria	Verrucomicrobia	Verrucomicrobiae	Verrucomicrobiales	Verrucomicrobiaceae	NA	NA
OTU_485	Bacteria	Gemmatimonadetes	Gemmatimonadetes	N1423WL	NA	NA	NA
OTU_486	Bacteria	Firmicutes	Bacilli	Bacillales	Bacillaceae	Bacillus	NA
OTU_487	Bacteria	Chloroflexi	S085	NA	NA	NA	NA
OTU_488	Bacteria	Gemmatimonadetes	Gemm-1	NA	NA	NA	NA
OTU_489	Bacteria	Actinobacteria	Acidimicrobiia	Acidimicrobiales	NA	NA	NA
OTU_490	Bacteria	Proteobacteria	Alphaproteobacteria	Rhizobiales	Hyphomicrobiaceae	Rhodoplanes	NA
OTU_491	Bacteria	Firmicutes	Bacilli	Bacillales	Paenibacillaceae	Paenibacillus	NA
OTU_492	Bacteria	Chloroflexi	Anaerolineae	Caldilineales	Caldilineaceae	NA	NA
OTU_493	Bacteria	Planctomycetes	Planctomycetia	Planctomycetales	Planctomycetaceae	Planctomyces	NA
OTU_494	Bacteria	Planctomycetes	Planctomycetia	Planctomycetales	Planctomycetaceae	Planctomyces	NA
OTU_495	Bacteria	Proteobacteria	Alphaproteobacteria	Rhodospirillales	Rhodospirillaceae	NA	NA
OTU_496	Bacteria	NA	NA	NA	NA	NA	NA
OTU_497	Bacteria	Actinobacteria	Thermoleophilia	Solirubrobacterales	NA	NA	NA
OTU_498	Bacteria	NA	NA	NA	NA	NA	NA
OTU_499	Bacteria	Proteobacteria	Betaproteobacteria	A21b	UD5	NA	NA
OTU_500	Bacteria	Acidobacteria	iii1-8	32-20	NA	NA	NA
OTU_501	Bacteria	Bacteroidetes	Saprospirae	Saprospirales	Chitinophagaceae	NA	NA
OTU_502	Bacteria	Proteobacteria	Gammaproteobacteria	Xanthomonadales	Xanthomonadaceae	Arenimonas	NA
OTU_503	Bacteria	Proteobacteria	Betaproteobacteria	IS-44	NA	NA	NA
OTU_504	Bacteria	Proteobacteria	Alphaproteobacteria	Rhodospirillales	Rhodospirillaceae	NA	NA
OTU_505	Bacteria	Actinobacteria	Actinobacteria	Micrococcales	NA	NA	NA
OTU_506	Bacteria	Planctomycetes	Planctomycetia	Pirellulales	Pirellulaceae	NA	NA
OTU_507	Bacteria	Chloroflexi	C0119	NA	NA	NA	NA
OTU_508	Bacteria	Planctomycetes	Planctomycetia	Gemmatales	Gemmataceae	NA	NA
OTU_509	Bacteria	Proteobacteria	Alphaproteobacteria	Sphingomonadales	Sphingomonadaceae	Novosphingobium	NA
OTU_510	Bacteria	Actinobacteria	Acidimicrobiia	Acidimicrobiales	NA	NA	NA
OTU_511	Bacteria	Chloroflexi	Thermomicrobia	Sphaerobacterales	NA	NA	NA
OTU_512	Bacteria	Chloroflexi	Anaerolineae	A31	S47	NA	NA
OTU_513	Bacteria	Acidobacteria	Acidobacteria-6	iii1-15	mb2424	NA	NA
OTU_514	Bacteria	Chloroflexi	Anaerolineae	A31	S47	NA	NA
OTU_515	Bacteria	Planctomycetes	Phycisphaerae	WD2101	NA	NA	NA
OTU_516	Bacteria	Gemmatimonadetes	Gemmatimonadetes	Gemmatimonadales	Gemmatimonadaceae	Gemmatimonas	NA
OTU_517	Bacteria	Nitrospirae	Nitrospira	Nitrospirales	0319-6A21	NA	NA
OTU_518	Bacteria	Actinobacteria	Actinobacteria	Actinomycetales	NA	NA	NA
OTU_519	Bacteria	Bacteroidetes	Saprospirae	Saprospirales	Chitinophagaceae	NA	NA
OTU_520	Bacteria	Verrucomicrobia	Verrucomicrobiae	Verrucomicrobiales	Verrucomicrobiaceae	NA	NA
OTU_521	Bacteria	Actinobacteria	Actinobacteria	Actinomycetales	Pseudonocardiaceae	NA	NA
OTU_522	Bacteria	Chloroflexi	Anaerolineae	SBR1031	A4b	NA	NA
OTU_523	Bacteria	Proteobacteria	Alphaproteobacteria	Rhizobiales	Rhodobiaceae	Afifella	NA
OTU_524	Bacteria	Actinobacteria	Actinobacteria	Actinomycetales	Sporichthyaceae	NA	NA
OTU_525	Bacteria	Actinobacteria	Actinobacteria	Actinomycetales	Micromonosporaceae	Pilimelia	NA
OTU_526	Bacteria	Proteobacteria	Alphaproteobacteria	Rhizobiales	Rhodobiaceae	Afifella	NA
OTU_527	Bacteria	Planctomycetes	Planctomycetia	Gemmatales	Gemmataceae	Gemmata	NA
OTU_528	Bacteria	Planctomycetes	Phycisphaerae	WD2101	NA	NA	NA
OTU_529	Bacteria	Acidobacteria	Acidobacteria-5	NA	NA	NA	NA
OTU_530	Bacteria	Gemmatimonadetes	Gemm-1	NA	NA	NA	NA
OTU_531	Bacteria	Chloroflexi	Thermomicrobia	JG30-KF-CM45	NA	NA	NA
OTU_532	Bacteria	Gemmatimonadetes	Gemmatimonadetes	Gemmatimonadales	Ellin5301	NA	NA
OTU_533	Bacteria	Proteobacteria	Betaproteobacteria	Burkholderiales	Oxalobacteraceae	NA	NA
OTU_534	Bacteria	Firmicutes	Bacilli	Bacillales	NA	NA	NA
OTU_535	Bacteria	Actinobacteria	Acidimicrobiia	Acidimicrobiales	C111	NA	NA
OTU_536	Bacteria	Acidobacteria	Acidobacteria-6	CCU21	NA	NA	NA
OTU_538	Bacteria	Nitrospirae	Nitrospira	Nitrospirales	Nitrospiraceae	Nitrospira	NA
OTU_539	Bacteria	Proteobacteria	Gammaproteobacteria	Xanthomonadales	Sinobacteraceae	NA	NA
OTU_540	Bacteria	Actinobacteria	Acidimicrobiia	Acidimicrobiales	NA	NA	NA
OTU_541	Bacteria	Verrucomicrobia	Spartobacteria	Chthoniobacterales	Chthoniobacteraceae	NA	NA
OTU_542	Bacteria	Chloroflexi	SHA-26	NA	NA	NA	NA
OTU_543	Bacteria	Bacteroidetes	Saprospirae	Saprospirales	Chitinophagaceae	NA	NA
OTU_544	Bacteria	Actinobacteria	Acidimicrobiia	Acidimicrobiales	EB1017	NA	NA
OTU_545	Bacteria	Actinobacteria	Thermoleophilia	Gaiellales	NA	NA	NA
OTU_546	Bacteria	Actinobacteria	Thermoleophilia	Gaiellales	Gaiellaceae	NA	NA
OTU_547	Bacteria	Verrucomicrobia	Verrucomicrobiae	Verrucomicrobiales	Verrucomicrobiaceae	NA	NA
OTU_548	Bacteria	Proteobacteria	Alphaproteobacteria	Rhodobacterales	Rhodobacteraceae	NA	NA
OTU_549	Bacteria	Bacteroidetes	Sphingobacteriia	Sphingobacteriales	NA	NA	NA
OTU_550	Bacteria	Proteobacteria	Alphaproteobacteria	Rhodobacterales	Rhodobacteraceae	NA	NA
OTU_551	Bacteria	Actinobacteria	Actinobacteria	Actinomycetales	Actinosynnemataceae	Lentzea	NA
OTU_552	Bacteria	Bacteroidetes	Saprospirae	Saprospirales	Chitinophagaceae	NA	NA
OTU_553	Bacteria	Actinobacteria	Thermoleophilia	Solirubrobacterales	NA	NA	NA
OTU_554	Bacteria	Actinobacteria	Actinobacteria	Actinomycetales	Pseudonocardiaceae	Saccharopolyspora	hirsuta
OTU_555	Bacteria	Gemmatimonadetes	Gemm-1	NA	NA	NA	NA
OTU_556	Bacteria	Actinobacteria	Actinobacteria	Actinomycetales	Micromonosporaceae	Dactylosporangium	NA
OTU_557	Bacteria	Actinobacteria	Thermoleophilia	Solirubrobacterales	Conexibacteraceae	NA	NA
OTU_558	Bacteria	Planctomycetes	Planctomycetia	Pirellulales	Pirellulaceae	NA	NA
OTU_559	Bacteria	Bacteroidetes	Saprospirae	Saprospirales	Chitinophagaceae	NA	NA
OTU_560	Bacteria	BRC1	PRR-11	NA	NA	NA	NA
OTU_561	Bacteria	Planctomycetes	Planctomycetia	Planctomycetales	Planctomycetaceae	Planctomyces	NA
OTU_562	Bacteria	Chloroflexi	Chloroflexi	Roseiflexales	NA	NA	NA
OTU_563	Bacteria	Bacteroidetes	Saprospirae	Saprospirales	Chitinophagaceae	Flavisolibacter	NA
OTU_564	Bacteria	Proteobacteria	Deltaproteobacteria	Myxococcales	Nannocystaceae	Nannocystis	NA
OTU_565	Bacteria	Planctomycetes	Planctomycetia	Gemmatales	Gemmataceae	NA	NA
OTU_566	Bacteria	Bacteroidetes	Sphingobacteriia	Sphingobacteriales	NA	NA	NA
OTU_567	Bacteria	Firmicutes	Bacilli	Bacillales	Bacillaceae	NA	NA
OTU_568	Bacteria	Gemmatimonadetes	Gemm-5	NA	NA	NA	NA
OTU_569	Bacteria	Planctomycetes	Planctomycetia	Planctomycetales	Planctomycetaceae	Planctomyces	NA
OTU_570	Bacteria	Acidobacteria	Acidobacteria-6	iii1-15	NA	NA	NA
OTU_571	Bacteria	Acidobacteria	Chloracidobacteria	PK29	NA	NA	NA
OTU_572	Bacteria	Actinobacteria	Acidimicrobiia	Acidimicrobiales	EB1017	NA	NA
OTU_573	Bacteria	Verrucomicrobia	Spartobacteria	Chthoniobacterales	Chthoniobacteraceae	NA	NA
OTU_574	Bacteria	Bacteroidetes	Sphingobacteriia	Sphingobacteriales	NA	NA	NA
OTU_575	Bacteria	Proteobacteria	Betaproteobacteria	Burkholderiales	Comamonadaceae	NA	NA
OTU_576	Bacteria	Actinobacteria	Acidimicrobiia	Acidimicrobiales	NA	NA	NA
OTU_577	Bacteria	Verrucomicrobia	Verrucomicrobiae	Verrucomicrobiales	Verrucomicrobiaceae	NA	NA
OTU_578	Bacteria	Proteobacteria	Deltaproteobacteria	Myxococcales	NA	NA	NA
OTU_579	Bacteria	Bacteroidetes	Sphingobacteriia	Sphingobacteriales	NA	NA	NA
OTU_580	Bacteria	Actinobacteria	Actinobacteria	Actinomycetales	Micromonosporaceae	NA	NA
OTU_581	Bacteria	Gemmatimonadetes	Gemmatimonadetes	Ellin5290	NA	NA	NA
OTU_582	Bacteria	Actinobacteria	MB-A2-108	0319-7L14	NA	NA	NA
OTU_583	Bacteria	Chloroflexi	Anaerolineae	H39	NA	NA	NA
OTU_584	Bacteria	Planctomycetes	Phycisphaerae	WD2101	NA	NA	NA
OTU_585	Bacteria	Actinobacteria	Thermoleophilia	Gaiellales	Gaiellaceae	NA	NA
OTU_586	Bacteria	Acidobacteria	Acidobacteria-5	NA	NA	NA	NA
OTU_587	Bacteria	Planctomycetes	Phycisphaerae	WD2101	NA	NA	NA
OTU_588	Bacteria	Firmicutes	Clostridia	Clostridiales	Clostridiaceae	Clostridium	NA
OTU_589	Bacteria	Planctomycetes	Planctomycetia	Pirellulales	Pirellulaceae	NA	NA
OTU_590	Bacteria	Acidobacteria	Acidobacteria-6	CCU21	NA	NA	NA
OTU_591	Bacteria	Acidobacteria	Acidobacteria-6	iii1-15	NA	NA	NA
OTU_592	Bacteria	Bacteroidetes	Saprospirae	Saprospirales	Chitinophagaceae	NA	NA
OTU_593	Bacteria	TM7	NA	NA	NA	NA	NA
OTU_594	Bacteria	Chloroflexi	Anaerolineae	SBR1031	SJA-101	NA	NA
OTU_595	Bacteria	NA	NA	NA	NA	NA	NA
OTU_596	Bacteria	Verrucomicrobia	Pedosphaerae	Pedosphaerales	NA	NA	NA
OTU_597	Bacteria	Acidobacteria	RB25	NA	NA	NA	NA
OTU_598	Bacteria	Planctomycetes	Planctomycetia	Planctomycetales	Planctomycetaceae	Planctomyces	NA
OTU_599	Bacteria	Proteobacteria	Deltaproteobacteria	Myxococcales	NA	NA	NA
OTU_600	Bacteria	Planctomycetes	Planctomycetia	Gemmatales	Isosphaeraceae	NA	NA
OTU_601	Bacteria	Acidobacteria	Acidobacteria-6	iii1-15	NA	NA	NA
OTU_602	Bacteria	Acidobacteria	Chloracidobacteria	DS-100	NA	NA	NA
OTU_603	Bacteria	Armatimonadetes	0319-6E2	NA	NA	NA	NA
OTU_604	Bacteria	Planctomycetes	Planctomycetia	Gemmatales	Gemmataceae	Gemmata	NA
OTU_605	Bacteria	Planctomycetes	Planctomycetia	Gemmatales	Gemmataceae	NA	NA
OTU_606	Bacteria	Proteobacteria	Betaproteobacteria	Burkholderiales	Alcaligenaceae	NA	NA
OTU_607	Bacteria	Planctomycetes	Planctomycetia	Pirellulales	Pirellulaceae	NA	NA
OTU_608	Bacteria	Proteobacteria	Betaproteobacteria	NA	NA	NA	NA
OTU_609	Bacteria	Planctomycetes	Planctomycetia	Planctomycetales	Planctomycetaceae	Planctomyces	NA
OTU_610	Bacteria	Bacteroidetes	Flavobacteriia	Flavobacteriales	Cryomorphaceae	NA	NA
OTU_611	Bacteria	Nitrospirae	Nitrospira	Nitrospirales	Nitrospiraceae	Nitrospira	NA
OTU_612	Bacteria	Proteobacteria	Gammaproteobacteria	NA	NA	NA	NA
OTU_613	Bacteria	Chloroflexi	S085	NA	NA	NA	NA
OTU_614	Bacteria	Actinobacteria	Acidimicrobiia	Acidimicrobiales	NA	NA	NA
OTU_615	Bacteria	Verrucomicrobia	Spartobacteria	Chthoniobacterales	Chthoniobacteraceae	NA	NA
OTU_616	Bacteria	Planctomycetes	Planctomycetia	Planctomycetales	Planctomycetaceae	Planctomyces	NA
OTU_617	Bacteria	Verrucomicrobia	Pedosphaerae	Pedosphaerales	auto67_4W	NA	NA
OTU_618	Bacteria	Firmicutes	Bacilli	Bacillales	Planococcaceae	NA	NA
OTU_619	Bacteria	Bacteroidetes	Flavobacteriia	Flavobacteriales	Flavobacteriaceae	Flavobacterium	NA
OTU_620	Bacteria	Actinobacteria	Acidimicrobiia	Acidimicrobiales	EB1017	NA	NA
OTU_621	Bacteria	Planctomycetes	Phycisphaerae	Phycisphaerales	NA	NA	NA
OTU_622	Bacteria	Chlorobi	SJA-28	NA	NA	NA	NA
OTU_623	Bacteria	Chloroflexi	Anaerolineae	A31	S47	NA	NA
OTU_624	Bacteria	Actinobacteria	Acidimicrobiia	Acidimicrobiales	EB1017	NA	NA
OTU_625	Bacteria	Chloroflexi	TK10	AKYG885	Dolo_23	NA	NA
OTU_626	Bacteria	Verrucomicrobia	Spartobacteria	Chthoniobacterales	Chthoniobacteraceae	NA	NA
OTU_627	Bacteria	Verrucomicrobia	Spartobacteria	Chthoniobacterales	Chthoniobacteraceae	NA	NA
OTU_628	Bacteria	WS3	PRR-12	Sediment-1	NA	NA	NA
OTU_629	Bacteria	Verrucomicrobia	Verrucomicrobiae	Verrucomicrobiales	Verrucomicrobiaceae	NA	NA
OTU_630	Bacteria	WS3	PRR-12	Sediment-1	NA	NA	NA
OTU_631	Bacteria	Chloroflexi	Thermomicrobia	JG30-KF-CM45	NA	NA	NA
OTU_632	Bacteria	Actinobacteria	Actinobacteria	Actinomycetales	Intrasporangiaceae	NA	NA
OTU_633	Bacteria	Verrucomicrobia	Pedosphaerae	Pedosphaerales	NA	NA	NA
OTU_634	Bacteria	Chloroflexi	Anaerolineae	A31	NA	NA	NA
OTU_635	Bacteria	Verrucomicrobia	Pedosphaerae	Pedosphaerales	NA	NA	NA
OTU_636	Bacteria	Planctomycetes	Planctomycetia	Gemmatales	Gemmataceae	NA	NA
OTU_637	Bacteria	Actinobacteria	Acidimicrobiia	Acidimicrobiales	C111	NA	NA
OTU_638	Bacteria	Acidobacteria	Chloracidobacteria	2018-11-24	NA	NA	NA
OTU_640	Bacteria	Acidobacteria	iii1-8	32-20	NA	NA	NA
OTU_641	Bacteria	Proteobacteria	NA	NA	NA	NA	NA
OTU_642	Bacteria	Verrucomicrobia	Pedosphaerae	Pedosphaerales	Ellin515	NA	NA
OTU_643	Bacteria	Chloroflexi	TK10	B07_WMSP1	NA	NA	NA
OTU_644	Bacteria	Cyanobacteria	Nostocophycideae	Nostocales	Nostocaceae	NA	NA
OTU_645	Bacteria	Nitrospirae	Nitrospira	Nitrospirales	Nitrospiraceae	NA	NA
OTU_646	Bacteria	Actinobacteria	Acidimicrobiia	Acidimicrobiales	NA	NA	NA
OTU_647	Bacteria	Proteobacteria	Betaproteobacteria	NA	NA	NA	NA
OTU_648	Bacteria	NA	NA	NA	NA	NA	NA
OTU_649	Bacteria	Actinobacteria	Acidimicrobiia	Acidimicrobiales	C111	NA	NA
OTU_650	Bacteria	Planctomycetes	Planctomycetia	Gemmatales	Isosphaeraceae	NA	NA
OTU_651	Bacteria	Bacteroidetes	Cytophagia	Cytophagales	Cytophagaceae	Adhaeribacter	NA
OTU_652	Bacteria	Planctomycetes	Planctomycetia	Planctomycetales	Planctomycetaceae	Planctomyces	NA
OTU_653	Bacteria	Proteobacteria	Deltaproteobacteria	Syntrophobacterales	Syntrophobacteraceae	NA	NA
OTU_654	Bacteria	Verrucomicrobia	Verrucomicrobiae	Verrucomicrobiales	Verrucomicrobiaceae	NA	NA
OTU_655	Bacteria	Chloroflexi	Anaerolineae	SBR1031	A4b	NA	NA
OTU_656	Bacteria	Proteobacteria	Deltaproteobacteria	Syntrophobacterales	Syntrophobacteraceae	NA	NA
OTU_657	Bacteria	Chloroflexi	Chloroflexi	Herpetosiphonales	NA	NA	NA
OTU_658	Bacteria	Bacteroidetes	Flavobacteriia	Flavobacteriales	Flavobacteriaceae	Flavobacterium	NA
OTU_659	Bacteria	Planctomycetes	Planctomycetia	Pirellulales	Pirellulaceae	NA	NA
OTU_660	Bacteria	Actinobacteria	Acidimicrobiia	Acidimicrobiales	NA	NA	NA
OTU_661	Bacteria	Actinobacteria	Actinobacteria	Actinomycetales	Nocardioidaceae	NA	NA
OTU_662	Bacteria	Planctomycetes	Planctomycetia	Gemmatales	Gemmataceae	NA	NA
OTU_663	Bacteria	Actinobacteria	Thermoleophilia	Gaiellales	Gaiellaceae	NA	NA
OTU_664	Bacteria	Actinobacteria	Actinobacteria	Actinomycetales	Geodermatophilaceae	NA	NA
OTU_665	Bacteria	Verrucomicrobia	Opitutae	Opitutales	Opitutaceae	Opitutus	NA
OTU_666	Bacteria	Chloroflexi	TK10	B07_WMSP1	NA	NA	NA
OTU_667	Bacteria	Actinobacteria	Thermoleophilia	Solirubrobacterales	NA	NA	NA
OTU_668	Bacteria	Chloroflexi	Chloroflexi	Roseiflexales	Kouleothrixaceae	NA	NA
OTU_669	Bacteria	Planctomycetes	Planctomycetia	Pirellulales	Pirellulaceae	Pirellula	NA
OTU_670	Bacteria	Actinobacteria	Thermoleophilia	Gaiellales	NA	NA	NA
OTU_671	Bacteria	Proteobacteria	Alphaproteobacteria	Sphingomonadales	Sphingomonadaceae	NA	NA
OTU_672	Bacteria	Chloroflexi	C0119	NA	NA	NA	NA
OTU_673	Bacteria	Proteobacteria	Alphaproteobacteria	Rhizobiales	NA	NA	NA
OTU_674	Bacteria	Planctomycetes	Phycisphaerae	WD2101	NA	NA	NA
OTU_675	Bacteria	Bacteroidetes	Sphingobacteriia	Sphingobacteriales	NA	NA	NA
OTU_676	Bacteria	Proteobacteria	Alphaproteobacteria	Sphingomonadales	Erythrobacteraceae	NA	NA
OTU_677	Bacteria	Verrucomicrobia	Opitutae	Opitutales	Opitutaceae	Opitutus	NA
OTU_678	Bacteria	Actinobacteria	Actinobacteria	Actinomycetales	Pseudonocardiaceae	NA	NA
OTU_679	Bacteria	Planctomycetes	Planctomycetia	Pirellulales	Pirellulaceae	NA	NA
OTU_680	Bacteria	Chloroflexi	NA	NA	NA	NA	NA
OTU_681	Bacteria	Proteobacteria	Gammaproteobacteria	Xanthomonadales	Xanthomonadaceae	NA	NA
OTU_682	Bacteria	Planctomycetes	Planctomycetia	Gemmatales	Gemmataceae	NA	NA
OTU_683	Bacteria	Firmicutes	Bacilli	Bacillales	Alicyclobacillaceae	Alicyclobacillus	NA
OTU_684	Bacteria	Gemmatimonadetes	Gemmatimonadetes	NA	NA	NA	NA
OTU_685	Bacteria	NA	NA	NA	NA	NA	NA
OTU_686	Bacteria	Bacteroidetes	Saprospirae	Saprospirales	Chitinophagaceae	NA	NA
OTU_687	Bacteria	Cyanobacteria	Nostocophycideae	Nostocales	Nostocaceae	NA	NA
OTU_688	Bacteria	Verrucomicrobia	Pedosphaerae	Pedosphaerales	Ellin517	NA	NA
OTU_689	Bacteria	Bacteroidetes	Saprospirae	Saprospirales	Chitinophagaceae	NA	NA
OTU_690	Bacteria	Planctomycetes	Phycisphaerae	WD2101	NA	NA	NA
OTU_691	Bacteria	Proteobacteria	Alphaproteobacteria	Rhizobiales	NA	NA	NA
OTU_692	Bacteria	Armatimonadetes	Fimbriimonadia	Fimbriimonadales	Fimbriimonadaceae	NA	NA
OTU_693	Bacteria	Planctomycetes	Planctomycetia	Gemmatales	Gemmataceae	Gemmata	NA
OTU_694	Bacteria	Acidobacteria	Acidobacteria-6	iii1-15	NA	NA	NA
OTU_695	Bacteria	Planctomycetes	Planctomycetia	Pirellulales	Pirellulaceae	NA	NA
OTU_696	Bacteria	Gemmatimonadetes	Gemmatimonadetes	Ellin5290	NA	NA	NA
OTU_697	Bacteria	Planctomycetes	Planctomycetia	Gemmatales	Gemmataceae	NA	NA
OTU_698	Bacteria	Acidobacteria	Acidobacteriia	Acidobacteriales	Koribacteraceae	NA	NA
OTU_699	Bacteria	Planctomycetes	Planctomycetia	Gemmatales	Isosphaeraceae	NA	NA
OTU_700	Bacteria	Armatimonadetes	NA	NA	NA	NA	NA
OTU_701	Bacteria	Acidobacteria	Chloracidobacteria	RB41	Ellin6075	NA	NA
OTU_702	Bacteria	Chloroflexi	Chloroflexi	Roseiflexales	Kouleothrixaceae	NA	NA
OTU_703	Bacteria	Proteobacteria	Deltaproteobacteria	Myxococcales	OM27	NA	NA
OTU_704	Bacteria	Planctomycetes	Planctomycetia	Gemmatales	Gemmataceae	Gemmata	NA
OTU_705	Bacteria	Acidobacteria	Solibacteres	Solibacterales	AKIW659	NA	NA
OTU_706	Bacteria	Planctomycetes	Planctomycetia	Pirellulales	Pirellulaceae	NA	NA
OTU_707	Bacteria	Proteobacteria	Deltaproteobacteria	Syntrophobacterales	Syntrophobacteraceae	NA	NA
OTU_708	Bacteria	Chloroflexi	Anaerolineae	A31	S47	NA	NA
OTU_709	Bacteria	Chloroflexi	Anaerolineae	Caldilineales	Caldilineaceae	NA	NA
OTU_710	Bacteria	Proteobacteria	Alphaproteobacteria	Sphingomonadales	Erythrobacteraceae	NA	NA
OTU_711	Bacteria	Proteobacteria	Alphaproteobacteria	Rhodospirillales	Rhodospirillaceae	NA	NA
OTU_712	Bacteria	Planctomycetes	Planctomycetia	Gemmatales	Gemmataceae	NA	NA
OTU_713	Bacteria	Planctomycetes	Phycisphaerae	WD2101	NA	NA	NA
OTU_714	Bacteria	Actinobacteria	MB-A2-108	0319-7L14	NA	NA	NA
OTU_715	Bacteria	Proteobacteria	Betaproteobacteria	NA	NA	NA	NA
OTU_716	Bacteria	Proteobacteria	Gammaproteobacteria	Xanthomonadales	Xanthomonadaceae	NA	NA
OTU_717	Bacteria	Actinobacteria	Acidimicrobiia	Acidimicrobiales	EB1017	NA	NA
OTU_718	Bacteria	Planctomycetes	Phycisphaerae	Phycisphaerales	NA	NA	NA
OTU_719	Bacteria	Proteobacteria	Deltaproteobacteria	NB1-j	NB1-i	NA	NA
OTU_720	Bacteria	Verrucomicrobia	Verrucomicrobiae	Verrucomicrobiales	Verrucomicrobiaceae	NA	NA
OTU_721	Bacteria	NA	NA	NA	NA	NA	NA
OTU_723	Bacteria	Proteobacteria	Deltaproteobacteria	Myxococcales	Nannocystaceae	Plesiocystis	NA
OTU_724	Bacteria	Proteobacteria	Deltaproteobacteria	Myxococcales	NA	NA	NA
OTU_725	Bacteria	Proteobacteria	Deltaproteobacteria	Myxococcales	NA	NA	NA
OTU_726	Bacteria	Bacteroidetes	Saprospirae	Saprospirales	Chitinophagaceae	Segetibacter	NA
OTU_727	Bacteria	Actinobacteria	Thermoleophilia	Gaiellales	Gaiellaceae	NA	NA
OTU_728	Bacteria	Chloroflexi	Anaerolineae	WCHB1-50	NA	NA	NA
OTU_729	Bacteria	WS3	PRR-12	Sediment-1	NA	NA	NA
OTU_730	Bacteria	Planctomycetes	Planctomycetia	Gemmatales	Gemmataceae	Gemmata	NA
OTU_731	Bacteria	Proteobacteria	Alphaproteobacteria	Rhizobiales	NA	NA	NA
OTU_732	Bacteria	Chloroflexi	Chloroflexi	Herpetosiphonales	NA	NA	NA
OTU_733	Bacteria	Proteobacteria	Alphaproteobacteria	Rhizobiales	Hyphomicrobiaceae	Rhodoplanes	NA
OTU_734	Bacteria	Proteobacteria	Alphaproteobacteria	Rhizobiales	Rhodobiaceae	Afifella	NA
OTU_735	Bacteria	Firmicutes	Bacilli	Bacillales	Paenibacillaceae	NA	NA
OTU_736	Bacteria	Actinobacteria	Actinobacteria	Actinomycetales	NA	NA	NA
OTU_737	Bacteria	Gemmatimonadetes	Gemmatimonadetes	C114	NA	NA	NA
OTU_738	Bacteria	Firmicutes	Clostridia	Clostridiales	NA	NA	NA
OTU_739	Bacteria	Planctomycetes	Planctomycetia	Pirellulales	Pirellulaceae	NA	NA
OTU_740	Bacteria	Actinobacteria	Acidimicrobiia	Acidimicrobiales	NA	NA	NA
OTU_741	Bacteria	Firmicutes	Bacilli	Bacillales	Paenibacillaceae	Paenibacillus	NA
OTU_742	Bacteria	Proteobacteria	Alphaproteobacteria	Rhizobiales	Xanthobacteraceae	Labrys	NA
OTU_743	Bacteria	Proteobacteria	Gammaproteobacteria	Pseudomonadales	Moraxellaceae	Acinetobacter	NA
OTU_744	Bacteria	Planctomycetes	Phycisphaerae	Phycisphaerales	NA	NA	NA
OTU_745	Bacteria	Planctomycetes	Phycisphaerae	WD2101	NA	NA	NA
OTU_746	Bacteria	Planctomycetes	Planctomycetia	Pirellulales	Pirellulaceae	Pirellula	NA
OTU_747	Bacteria	Acidobacteria	Chloracidobacteria	RB41	NA	NA	NA
OTU_748	Bacteria	Actinobacteria	Thermoleophilia	Solirubrobacterales	NA	NA	NA
OTU_749	Bacteria	Planctomycetes	Planctomycetia	Gemmatales	Gemmataceae	Gemmata	NA
OTU_750	Bacteria	Planctomycetes	Planctomycetia	Planctomycetales	Planctomycetaceae	Planctomyces	NA
OTU_751	Bacteria	Acidobacteria	Acidobacteria-6	iii1-15	NA	NA	NA
OTU_752	Bacteria	Chloroflexi	Chloroflexi	Roseiflexales	NA	NA	NA
OTU_753	Bacteria	Planctomycetes	Phycisphaerae	WD2101	NA	NA	NA
OTU_754	Bacteria	Proteobacteria	Alphaproteobacteria	Rhodospirillales	Acetobacteraceae	NA	NA
OTU_755	Bacteria	Acidobacteria	Acidobacteria-6	iii1-15	NA	NA	NA
OTU_756	Bacteria	Actinobacteria	Thermoleophilia	Gaiellales	Gaiellaceae	NA	NA
OTU_757	Bacteria	Chloroflexi	Anaerolineae	SBR1031	A4b	NA	NA
OTU_759	Bacteria	Nitrospirae	Nitrospira	Nitrospirales	Nitrospiraceae	Nitrospira	NA
OTU_760	Bacteria	Proteobacteria	Betaproteobacteria	MND1	NA	NA	NA
OTU_761	Bacteria	Chloroflexi	Anaerolineae	CFB-26	NA	NA	NA
OTU_762	Bacteria	Actinobacteria	Actinobacteria	Actinomycetales	NA	NA	NA
OTU_763	Bacteria	Planctomycetes	Planctomycetia	Gemmatales	Gemmataceae	NA	NA
OTU_764	Bacteria	Planctomycetes	Planctomycetia	Planctomycetales	Planctomycetaceae	Planctomyces	NA
OTU_765	Bacteria	NA	NA	NA	NA	NA	NA
OTU_766	Bacteria	Bacteroidetes	At12OctB3	NA	NA	NA	NA
OTU_767	Bacteria	Acidobacteria	Acidobacteria-6	iii1-15	mb2424	NA	NA
OTU_768	Bacteria	Proteobacteria	Gammaproteobacteria	Aeromonadales	Aeromonadaceae	NA	NA
OTU_769	Bacteria	Chloroflexi	TK10	AKYG885	5B-12	NA	NA
OTU_770	Bacteria	Cyanobacteria	Nostocophycideae	Nostocales	Nostocaceae	NA	NA
OTU_771	Bacteria	Proteobacteria	Deltaproteobacteria	Myxococcales	Haliangiaceae	NA	NA
OTU_772	Bacteria	Verrucomicrobia	Pedosphaerae	Pedosphaerales	Ellin517	NA	NA
OTU_773	Bacteria	Proteobacteria	Alphaproteobacteria	Rhodospirillales	NA	NA	NA
OTU_774	Bacteria	Proteobacteria	Deltaproteobacteria	Myxococcales	NA	NA	NA
OTU_775	Bacteria	Proteobacteria	Gammaproteobacteria	NA	NA	NA	NA
OTU_776	Bacteria	Planctomycetes	Planctomycetia	Gemmatales	Gemmataceae	Gemmata	NA
OTU_777	Bacteria	Bacteroidetes	Cytophagia	Cytophagales	Cytophagaceae	NA	NA
OTU_778	Bacteria	WS3	PRR-12	Sediment-1	NA	NA	NA
OTU_779	Bacteria	Proteobacteria	Betaproteobacteria	NA	NA	NA	NA
OTU_780	Bacteria	Proteobacteria	Betaproteobacteria	Burkholderiales	Comamonadaceae	NA	NA
OTU_781	Bacteria	Verrucomicrobia	Spartobacteria	Chthoniobacterales	Chthoniobacteraceae	NA	NA
OTU_782	Bacteria	Planctomycetes	Planctomycetia	Gemmatales	Isosphaeraceae	NA	NA
OTU_783	Bacteria	Chloroflexi	C0119	NA	NA	NA	NA
OTU_784	Bacteria	Bacteroidetes	Flavobacteriia	Flavobacteriales	Flavobacteriaceae	Flavobacterium	NA
OTU_785	Bacteria	Gemmatimonadetes	Gemmatimonadetes	NA	NA	NA	NA
OTU_786	Bacteria	Chloroflexi	TK17	NA	NA	NA	NA
OTU_787	Bacteria	Planctomycetes	Planctomycetia	Gemmatales	Gemmataceae	Gemmata	NA
OTU_788	Bacteria	Chloroflexi	Chloroflexi	Roseiflexales	NA	NA	NA
OTU_789	Bacteria	Planctomycetes	Planctomycetia	Pirellulales	Pirellulaceae	Pirellula	NA
OTU_791	Bacteria	Chloroflexi	Ellin6529	NA	NA	NA	NA
OTU_792	Bacteria	Actinobacteria	Actinobacteria	Actinomycetales	Promicromonosporaceae	NA	NA
OTU_793	Bacteria	Verrucomicrobia	Opitutae	Opitutales	Opitutaceae	NA	NA
OTU_794	Bacteria	Verrucomicrobia	Verrucomicrobiae	Verrucomicrobiales	Verrucomicrobiaceae	NA	NA
OTU_795	Bacteria	Actinobacteria	Acidimicrobiia	Acidimicrobiales	NA	NA	NA
OTU_796	Bacteria	Planctomycetes	Planctomycetia	Gemmatales	Isosphaeraceae	NA	NA
OTU_797	Bacteria	Actinobacteria	MB-A2-108	0319-7L14	NA	NA	NA
OTU_798	Bacteria	Actinobacteria	Acidimicrobiia	Acidimicrobiales	EB1017	NA	NA
OTU_799	Bacteria	Proteobacteria	Gammaproteobacteria	Xanthomonadales	Xanthomonadaceae	Dokdonella	NA
OTU_800	Bacteria	Chloroflexi	Chloroflexi	Herpetosiphonales	NA	NA	NA
OTU_801	Bacteria	Proteobacteria	Alphaproteobacteria	Rhizobiales	Hyphomicrobiaceae	Devosia	NA
OTU_802	Bacteria	Proteobacteria	Betaproteobacteria	NA	NA	NA	NA
OTU_803	Bacteria	Proteobacteria	Betaproteobacteria	MND1	NA	NA	NA
OTU_804	Bacteria	Cyanobacteria	Nostocophycideae	Nostocales	Nostocaceae	NA	NA
OTU_805	Bacteria	Proteobacteria	Deltaproteobacteria	Myxococcales	Polyangiaceae	Sorangium	cellulosum
OTU_806	Bacteria	Acidobacteria	Acidobacteria-6	CCU21	NA	NA	NA
OTU_807	Bacteria	Bacteroidetes	Cytophagia	Cytophagales	Cytophagaceae	Hymenobacter	NA
OTU_808	Bacteria	Chloroflexi	TK17	mle1-48	NA	NA	NA
OTU_809	Bacteria	Planctomycetes	Planctomycetia	Pirellulales	Pirellulaceae	Pirellula	NA
OTU_810	Bacteria	Chloroflexi	Anaerolineae	WCHB1-50	NA	NA	NA
OTU_811	Bacteria	Planctomycetes	Planctomycetia	Gemmatales	Gemmataceae	NA	NA
OTU_812	Bacteria	Planctomycetes	Planctomycetia	Pirellulales	Pirellulaceae	NA	NA
OTU_813	Bacteria	Planctomycetes	Planctomycetia	Pirellulales	Pirellulaceae	NA	NA
OTU_815	Bacteria	Bacteroidetes	Saprospirae	Saprospirales	Chitinophagaceae	NA	NA
OTU_816	Bacteria	Verrucomicrobia	Pedosphaerae	Pedosphaerales	Ellin517	NA	NA
OTU_817	Bacteria	Proteobacteria	Betaproteobacteria	MND1	NA	NA	NA
OTU_818	Bacteria	Actinobacteria	Actinobacteria	Actinomycetales	Micromonosporaceae	NA	NA
OTU_819	Bacteria	Acidobacteria	Chloracidobacteria	DS-100	NA	NA	NA
OTU_820	Bacteria	Proteobacteria	Deltaproteobacteria	Spirobacillales	NA	NA	NA
OTU_821	Bacteria	Chloroflexi	C0119	NA	NA	NA	NA
OTU_822	Bacteria	Bacteroidetes	Saprospirae	Saprospirales	Chitinophagaceae	NA	NA
OTU_823	Bacteria	Planctomycetes	Planctomycetia	Planctomycetales	Planctomycetaceae	Planctomyces	NA
OTU_824	Bacteria	Chloroflexi	Ellin6529	NA	NA	NA	NA
OTU_825	Bacteria	Actinobacteria	Actinobacteria	Actinomycetales	Micromonosporaceae	Actinoplanes	NA
OTU_826	Bacteria	Proteobacteria	Gammaproteobacteria	NA	NA	NA	NA
OTU_827	Bacteria	Acidobacteria	DA052	Ellin6513	NA	NA	NA
OTU_828	Bacteria	Actinobacteria	Acidimicrobiia	Acidimicrobiales	NA	NA	NA
OTU_829	Bacteria	Proteobacteria	Deltaproteobacteria	Myxococcales	Polyangiaceae	NA	NA
OTU_830	Bacteria	Planctomycetes	Planctomycetia	Gemmatales	Gemmataceae	Gemmata	NA
OTU_831	Bacteria	Proteobacteria	Deltaproteobacteria	Syntrophobacterales	Syntrophobacteraceae	NA	NA
OTU_832	Bacteria	Planctomycetes	Planctomycetia	Planctomycetales	Planctomycetaceae	Planctomyces	NA
OTU_833	Bacteria	Chloroflexi	C0119	NA	NA	NA	NA
OTU_834	Bacteria	Chloroflexi	Anaerolineae	Caldilineales	Caldilineaceae	Caldilinea	NA
OTU_835	Bacteria	Gemmatimonadetes	Gemmatimonadetes	C114	NA	NA	NA
OTU_836	Bacteria	Bacteroidetes	Flavobacteriia	Flavobacteriales	Cryomorphaceae	NA	NA
OTU_837	Bacteria	Proteobacteria	Gammaproteobacteria	Alteromonadales	Alteromonadaceae	Cellvibrio	NA
OTU_838	Bacteria	Planctomycetes	Planctomycetia	B97	NA	NA	NA
OTU_839	Bacteria	Bacteroidetes	Cytophagia	Cytophagales	Cytophagaceae	NA	NA
OTU_840	Bacteria	Proteobacteria	Deltaproteobacteria	Myxococcales	Myxococcaceae	NA	NA
OTU_841	Bacteria	Proteobacteria	Alphaproteobacteria	Rhizobiales	Beijerinckiaceae	NA	NA
OTU_842	Bacteria	Proteobacteria	Deltaproteobacteria	Myxococcales	NA	NA	NA
OTU_843	Bacteria	Proteobacteria	Deltaproteobacteria	Myxococcales	NA	NA	NA
OTU_844	Bacteria	Chloroflexi	Anaerolineae	SBR1031	A4b	NA	NA
OTU_845	Bacteria	Firmicutes	Bacilli	Bacillales	Bacillaceae	Bacillus	NA
OTU_846	Bacteria	Actinobacteria	Acidimicrobiia	Acidimicrobiales	C111	NA	NA
OTU_847	Bacteria	Proteobacteria	Betaproteobacteria	Burkholderiales	Comamonadaceae	NA	NA
OTU_848	Bacteria	Planctomycetes	Planctomycetia	Pirellulales	Pirellulaceae	NA	NA
OTU_849	Bacteria	Actinobacteria	Acidimicrobiia	Acidimicrobiales	NA	NA	NA
OTU_850	Bacteria	Planctomycetes	Planctomycetia	Gemmatales	Gemmataceae	NA	NA
OTU_851	Bacteria	Proteobacteria	Deltaproteobacteria	Myxococcales	Haliangiaceae	NA	NA
OTU_852	Bacteria	Verrucomicrobia	Spartobacteria	Chthoniobacterales	Chthoniobacteraceae	NA	NA
OTU_853	Bacteria	Planctomycetes	Phycisphaerae	WD2101	NA	NA	NA
OTU_854	Bacteria	Proteobacteria	Deltaproteobacteria	Myxococcales	NA	NA	NA
OTU_855	Bacteria	Planctomycetes	Planctomycetia	Gemmatales	Gemmataceae	Gemmata	NA
OTU_856	Bacteria	Planctomycetes	Planctomycetia	Gemmatales	Isosphaeraceae	NA	NA
OTU_857	Bacteria	Bacteroidetes	Saprospirae	Saprospirales	Chitinophagaceae	NA	NA
OTU_858	Bacteria	Proteobacteria	Alphaproteobacteria	Rhodospirillales	Rhodospirillaceae	NA	NA
OTU_859	Bacteria	Actinobacteria	Acidimicrobiia	Acidimicrobiales	NA	NA	NA
OTU_860	Bacteria	Planctomycetes	Planctomycetia	Gemmatales	Gemmataceae	NA	NA
OTU_861	Bacteria	Bacteroidetes	Saprospirae	Saprospirales	Chitinophagaceae	NA	NA
OTU_862	Bacteria	Bacteroidetes	Saprospirae	Saprospirales	Chitinophagaceae	NA	NA
OTU_863	Bacteria	Gemmatimonadetes	Gemm-5	NA	NA	NA	NA
OTU_864	Bacteria	Proteobacteria	Alphaproteobacteria	Rhodospirillales	Rhodospirillaceae	NA	NA
OTU_865	Bacteria	Chloroflexi	S085	NA	NA	NA	NA
OTU_866	Bacteria	Planctomycetes	C6	d113	NA	NA	NA
OTU_867	Bacteria	Firmicutes	Clostridia	Clostridiales	Symbiobacteriaceae	Symbiobacterium	NA
OTU_868	Bacteria	Acidobacteria	AT-s54	NA	NA	NA	NA
OTU_869	Bacteria	Planctomycetes	Phycisphaerae	Phycisphaerales	NA	NA	NA
OTU_870	Bacteria	Bacteroidetes	Saprospirae	Saprospirales	Chitinophagaceae	NA	NA
OTU_871	Bacteria	Chloroflexi	Anaerolineae	SBR1031	SHA-31	NA	NA
OTU_872	Bacteria	Chloroflexi	Anaerolineae	GCA004	NA	NA	NA
OTU_873	Bacteria	Bacteroidetes	Sphingobacteriia	Sphingobacteriales	NA	NA	NA
OTU_874	Bacteria	Proteobacteria	Deltaproteobacteria	Myxococcales	OM27	NA	NA
OTU_875	Bacteria	WS3	PRR-12	Sediment-1	NA	NA	NA
OTU_876	Bacteria	Proteobacteria	Alphaproteobacteria	Rhizobiales	Beijerinckiaceae	NA	NA
OTU_877	Bacteria	Cyanobacteria	NA	NA	NA	NA	NA
OTU_878	Bacteria	Verrucomicrobia	Verrucomicrobiae	Verrucomicrobiales	Verrucomicrobiaceae	NA	NA
OTU_879	Bacteria	Actinobacteria	Thermoleophilia	Gaiellales	Gaiellaceae	NA	NA
OTU_880	Bacteria	Proteobacteria	Deltaproteobacteria	Myxococcales	NA	NA	NA
OTU_881	Bacteria	Firmicutes	Bacilli	Bacillales	Thermoactinomycetaceae	NA	NA
OTU_882	Bacteria	Bacteroidetes	Flavobacteriia	Flavobacteriales	Cryomorphaceae	NA	NA
OTU_883	Bacteria	Gemmatimonadetes	Gemmatimonadetes	Gemmatimonadales	NA	NA	NA
OTU_884	Bacteria	WS3	PRR-12	Sediment-1	PRR-10	NA	NA
OTU_885	Bacteria	Gemmatimonadetes	Gemm-5	NA	NA	NA	NA
OTU_886	Bacteria	Planctomycetes	Planctomycetia	Pirellulales	Pirellulaceae	NA	NA
OTU_887	Bacteria	Acidobacteria	Acidobacteria-6	iii1-15	mb2424	NA	NA
OTU_888	Bacteria	Proteobacteria	Gammaproteobacteria	Xanthomonadales	Xanthomonadaceae	NA	NA
OTU_889	Bacteria	Chloroflexi	Thermomicrobia	AKYG1722	NA	NA	NA
OTU_890	Bacteria	NA	NA	NA	NA	NA	NA
OTU_891	Bacteria	Planctomycetes	028H05-P-BN-P5	NA	NA	NA	NA
OTU_892	Bacteria	Actinobacteria	Actinobacteria	Actinomycetales	Nocardiaceae	Nocardia	NA
OTU_893	Bacteria	Chloroflexi	Thermomicrobia	JG30-KF-CM45	NA	NA	NA
OTU_894	Bacteria	Chloroflexi	Anaerolineae	H39	NA	NA	NA
OTU_895	Bacteria	Planctomycetes	Planctomycetia	Gemmatales	Isosphaeraceae	NA	NA
OTU_896	Bacteria	Bacteroidetes	Saprospirae	Saprospirales	Chitinophagaceae	NA	NA
OTU_897	Bacteria	Acidobacteria	Acidobacteriia	Acidobacteriales	Koribacteraceae	NA	NA
OTU_898	Bacteria	Acidobacteria	Chloracidobacteria	RB41	Ellin6075	NA	NA
OTU_899	Bacteria	Proteobacteria	Deltaproteobacteria	MIZ46	NA	NA	NA
OTU_900	Bacteria	Planctomycetes	Planctomycetia	Gemmatales	Isosphaeraceae	NA	NA
OTU_901	Bacteria	Actinobacteria	Acidimicrobiia	Acidimicrobiales	NA	NA	NA
OTU_902	Bacteria	Acidobacteria	Chloracidobacteria	2018-11-24	NA	NA	NA
OTU_903	Bacteria	Actinobacteria	Actinobacteria	Actinomycetales	Microbacteriaceae	Agromyces	NA
OTU_904	Bacteria	Actinobacteria	Thermoleophilia	Solirubrobacterales	Conexibacteraceae	NA	NA
OTU_905	Bacteria	Planctomycetes	Planctomycetia	Gemmatales	Gemmataceae	NA	NA
OTU_906	Bacteria	Actinobacteria	Acidimicrobiia	Acidimicrobiales	Microthrixaceae	NA	NA
OTU_907	Bacteria	Proteobacteria	Deltaproteobacteria	Syntrophobacterales	Syntrophobacteraceae	NA	NA
OTU_908	Bacteria	Firmicutes	Bacilli	Bacillales	Bacillaceae	Bacillus	NA
OTU_909	Bacteria	Planctomycetes	Planctomycetia	Gemmatales	Gemmataceae	Gemmata	NA
OTU_910	Bacteria	Acidobacteria	Acidobacteria-6	iii1-15	RB40	NA	NA
OTU_911	Bacteria	Gemmatimonadetes	Gemmatimonadetes	NA	NA	NA	NA
OTU_912	Bacteria	Verrucomicrobia	Pedosphaerae	Pedosphaerales	Ellin515	NA	NA
OTU_913	Bacteria	Actinobacteria	Acidimicrobiia	Acidimicrobiales	C111	NA	NA
OTU_914	Bacteria	Acidobacteria	RB25	NA	NA	NA	NA
OTU_915	Bacteria	Proteobacteria	Gammaproteobacteria	Xanthomonadales	Sinobacteraceae	Steroidobacter	NA
OTU_916	Bacteria	Proteobacteria	Alphaproteobacteria	Rhizobiales	Bradyrhizobiaceae	NA	NA
OTU_917	Bacteria	Actinobacteria	MB-A2-108	0319-7L14	NA	NA	NA
OTU_918	Bacteria	Chloroflexi	TK10	NA	NA	NA	NA
OTU_919	Bacteria	Gemmatimonadetes	Gemm-5	NA	NA	NA	NA
OTU_920	Bacteria	Proteobacteria	Alphaproteobacteria	NA	NA	NA	NA
OTU_921	Bacteria	Gemmatimonadetes	Gemmatimonadetes	Ellin5290	NA	NA	NA
OTU_922	Bacteria	Acidobacteria	Acidobacteria-6	iii1-15	RB40	NA	NA
OTU_923	Bacteria	Actinobacteria	Acidimicrobiia	Acidimicrobiales	NA	NA	NA
OTU_924	Bacteria	Bacteroidetes	Cytophagia	Cytophagales	Cytophagaceae	NA	NA
OTU_925	Bacteria	Planctomycetes	Planctomycetia	Planctomycetales	Planctomycetaceae	Planctomyces	NA
OTU_926	Bacteria	Planctomycetes	Planctomycetia	Gemmatales	Isosphaeraceae	NA	NA
OTU_927	Bacteria	Firmicutes	Bacilli	Bacillales	Bacillaceae	NA	NA
OTU_928	Bacteria	Proteobacteria	Alphaproteobacteria	Caulobacterales	Caulobacteraceae	Arthrospira	NA
OTU_929	Bacteria	Verrucomicrobia	Spartobacteria	Chthoniobacterales	Chthoniobacteraceae	DA101	NA
OTU_930	Bacteria	Actinobacteria	Acidimicrobiia	Acidimicrobiales	EB1017	NA	NA
OTU_931	Bacteria	Cyanobacteria	NA	NA	NA	NA	NA
OTU_932	Bacteria	Bacteroidetes	Sphingobacteriia	Sphingobacteriales	NA	NA	NA
OTU_933	Bacteria	Actinobacteria	Actinobacteria	Actinomycetales	Streptosporangiaceae	Streptosporangium	NA
OTU_934	Bacteria	Acidobacteria	Chloracidobacteria	PK29	NA	NA	NA
OTU_935	Bacteria	Planctomycetes	Planctomycetia	Gemmatales	Gemmataceae	NA	NA
OTU_936	Bacteria	Verrucomicrobia	Pedosphaerae	Pedosphaerales	NA	NA	NA
OTU_937	Bacteria	Actinobacteria	Actinobacteria	Actinomycetales	Nocardioidaceae	Pimelobacter	NA
OTU_938	Bacteria	Bacteroidetes	Sphingobacteriia	Sphingobacteriales	Sphingobacteriaceae	NA	NA
OTU_939	Bacteria	Actinobacteria	MB-A2-108	0319-7L14	NA	NA	NA
OTU_940	Bacteria	Proteobacteria	Alphaproteobacteria	Rhodospirillales	Rhodospirillaceae	NA	NA
OTU_941	Bacteria	Planctomycetes	Planctomycetia	Gemmatales	Gemmataceae	NA	NA
OTU_942	Bacteria	Chloroflexi	Thermomicrobia	JG30-KF-CM45	NA	NA	NA
OTU_943	Bacteria	NA	NA	NA	NA	NA	NA
OTU_944	Bacteria	Bacteroidetes	Saprospirae	Saprospirales	Chitinophagaceae	NA	NA
OTU_945	Bacteria	Planctomycetes	Planctomycetia	Planctomycetales	Planctomycetaceae	Planctomyces	NA
OTU_946	Bacteria	Actinobacteria	Thermoleophilia	Gaiellales	Gaiellaceae	NA	NA
OTU_947	Bacteria	Firmicutes	Bacilli	Bacillales	Planococcaceae	NA	NA
OTU_948	Bacteria	Actinobacteria	MB-A2-108	0319-7L14	NA	NA	NA
OTU_949	Bacteria	Acidobacteria	NA	NA	NA	NA	NA
OTU_950	Bacteria	Bacteroidetes	Saprospirae	Saprospirales	Chitinophagaceae	NA	NA
OTU_951	Bacteria	Proteobacteria	Alphaproteobacteria	Rhodospirillales	Rhodospirillaceae	NA	NA
OTU_952	Bacteria	Proteobacteria	Gammaproteobacteria	Thiotrichales	Piscirickettsiaceae	NA	NA
OTU_953	Bacteria	WS3	PRR-12	Sediment-1	PRR-10	NA	NA
OTU_954	Bacteria	Planctomycetes	Planctomycetia	Pirellulales	Pirellulaceae	NA	NA
OTU_955	Bacteria	Planctomycetes	Phycisphaerae	WD2101	NA	NA	NA
OTU_956	Bacteria	Bacteroidetes	Sphingobacteriia	Sphingobacteriales	NA	NA	NA
OTU_957	Bacteria	Planctomycetes	Planctomycetia	Planctomycetales	Planctomycetaceae	Planctomyces	NA
OTU_958	Bacteria	Planctomycetes	Planctomycetia	Pirellulales	Pirellulaceae	NA	NA
OTU_959	Bacteria	Planctomycetes	Planctomycetia	Planctomycetales	Planctomycetaceae	Planctomyces	NA
OTU_960	Bacteria	Chloroflexi	Chloroflexi	AKIW781	NA	NA	NA
OTU_961	Bacteria	Acidobacteria	RB25	NA	NA	NA	NA
OTU_962	Bacteria	Gemmatimonadetes	Gemmatimonadetes	Ellin5290	NA	NA	NA
OTU_963	Bacteria	Actinobacteria	Thermoleophilia	Gaiellales	NA	NA	NA
OTU_964	Bacteria	Planctomycetes	Planctomycetia	Pirellulales	Pirellulaceae	NA	NA
OTU_965	Bacteria	Chloroflexi	Anaerolineae	NA	NA	NA	NA
OTU_966	Bacteria	Actinobacteria	Thermoleophilia	Solirubrobacterales	NA	NA	NA
OTU_967	Bacteria	Chloroflexi	C0119	NA	NA	NA	NA
OTU_968	Bacteria	Bacteroidetes	Saprospirae	Saprospirales	Chitinophagaceae	NA	NA
OTU_969	Bacteria	Planctomycetes	OM190	agg27	NA	NA	NA
OTU_970	Bacteria	Actinobacteria	Actinobacteria	Actinomycetales	Nocardiaceae	NA	NA
OTU_971	Bacteria	Actinobacteria	Rubrobacteria	Rubrobacterales	Rubrobacteraceae	NA	NA
OTU_972	Bacteria	Proteobacteria	Deltaproteobacteria	Myxococcales	NA	NA	NA
OTU_973	Bacteria	Chloroflexi	Ellin6529	NA	NA	NA	NA
OTU_974	Bacteria	Proteobacteria	Deltaproteobacteria	Myxococcales	NA	NA	NA
OTU_975	Bacteria	Proteobacteria	Gammaproteobacteria	Xanthomonadales	Sinobacteraceae	NA	NA
OTU_976	Bacteria	Acidobacteria	Acidobacteria-6	CCU21	NA	NA	NA
OTU_977	Bacteria	Chloroflexi	Anaerolineae	NA	NA	NA	NA
OTU_978	Bacteria	Planctomycetes	Planctomycetia	Gemmatales	Gemmataceae	Gemmata	NA
OTU_979	Bacteria	Chloroflexi	S085	NA	NA	NA	NA
OTU_980	Bacteria	Actinobacteria	Acidimicrobiia	Acidimicrobiales	EB1017	NA	NA
OTU_982	Bacteria	Chloroflexi	Chloroflexi	Chloroflexales	Chloroflexaceae	NA	NA
OTU_983	Bacteria	Actinobacteria	Thermoleophilia	Gaiellales	AK1AB1_02E	NA	NA
OTU_984	Bacteria	Chloroflexi	Chloroflexi	Roseiflexales	Kouleothrixaceae	NA	NA
OTU_985	Bacteria	Gemmatimonadetes	NA	NA	NA	NA	NA
OTU_986	Bacteria	Actinobacteria	Actinobacteria	Actinomycetales	Pseudonocardiaceae	NA	NA
OTU_987	Bacteria	Actinobacteria	Thermoleophilia	Gaiellales	Gaiellaceae	NA	NA
OTU_988	Bacteria	Planctomycetes	Phycisphaerae	WD2101	NA	NA	NA
OTU_989	Bacteria	Planctomycetes	Planctomycetia	Gemmatales	Gemmataceae	Gemmata	NA
OTU_990	Bacteria	Actinobacteria	Actinobacteria	Actinomycetales	NA	NA	NA
OTU_991	Bacteria	Chloroflexi	C0119	NA	NA	NA	NA
OTU_992	Bacteria	Planctomycetes	Phycisphaerae	WD2101	NA	NA	NA
OTU_993	Bacteria	Planctomycetes	Phycisphaerae	WD2101	NA	NA	NA
OTU_994	Bacteria	Acidobacteria	Acidobacteria-6	iii1-15	NA	NA	NA
OTU_995	Bacteria	Firmicutes	Clostridia	Halanaerobiales	Halanaerobiaceae	NA	NA
OTU_996	Bacteria	Proteobacteria	Deltaproteobacteria	NB1-j	MND4	NA	NA
OTU_997	Bacteria	Proteobacteria	Alphaproteobacteria	Rhodobacterales	Rhodobacteraceae	Amaricoccus	NA
OTU_998	Bacteria	Firmicutes	Clostridia	NA	NA	NA	NA
OTU_999	Bacteria	Planctomycetes	Phycisphaerae	WD2101	NA	NA	NA
OTU_1000	Bacteria	Proteobacteria	Deltaproteobacteria	Bdellovibrionales	Bacteriovoracaceae	NA	NA
OTU_1001	Bacteria	Bacteroidetes	Saprospirae	Saprospirales	Chitinophagaceae	NA	NA
OTU_1002	Bacteria	Actinobacteria	Actinobacteria	Actinomycetales	Nocardiaceae	Rhodococcus	NA
OTU_1003	Bacteria	Planctomycetes	Planctomycetia	Gemmatales	Isosphaeraceae	NA	NA
OTU_1004	Bacteria	Planctomycetes	Phycisphaerae	Phycisphaerales	NA	NA	NA
OTU_1005	Bacteria	Planctomycetes	Planctomycetia	Gemmatales	Gemmataceae	NA	NA
OTU_1006	Bacteria	WS3	PRR-12	Sediment-1	PRR-10	NA	NA
OTU_1007	Bacteria	Actinobacteria	Thermoleophilia	Solirubrobacterales	NA	NA	NA
OTU_1008	Bacteria	Planctomycetes	Planctomycetia	Gemmatales	Gemmataceae	NA	NA
OTU_1009	Bacteria	Proteobacteria	Deltaproteobacteria	Myxococcales	NA	NA	NA
OTU_1010	Bacteria	Planctomycetes	Phycisphaerae	Phycisphaerales	NA	NA	NA
OTU_1011	Bacteria	Planctomycetes	Planctomycetia	Gemmatales	Gemmataceae	Gemmata	NA
OTU_1012	Bacteria	Chloroflexi	C0119	NA	NA	NA	NA
OTU_1013	Bacteria	Actinobacteria	Thermoleophilia	Solirubrobacterales	NA	NA	NA
OTU_1014	Bacteria	Proteobacteria	Alphaproteobacteria	Rhodobacterales	Rhodobacteraceae	NA	NA
OTU_1015	Bacteria	NA	NA	NA	NA	NA	NA
OTU_1017	Bacteria	Planctomycetes	Planctomycetia	Gemmatales	Gemmataceae	NA	NA
OTU_1018	Bacteria	Planctomycetes	Planctomycetia	Pirellulales	Pirellulaceae	NA	NA
OTU_1019	Bacteria	Planctomycetes	Planctomycetia	Gemmatales	Gemmataceae	NA	NA
OTU_1020	Bacteria	Planctomycetes	Phycisphaerae	WD2101	NA	NA	NA
OTU_1021	Bacteria	Actinobacteria	Actinobacteria	Actinomycetales	Nocardiaceae	Nocardia	NA
OTU_1022	Bacteria	Proteobacteria	Deltaproteobacteria	Myxococcales	OM27	NA	NA
OTU_1023	Bacteria	Actinobacteria	Acidimicrobiia	Acidimicrobiales	C111	NA	NA
OTU_1024	Bacteria	Planctomycetes	Planctomycetia	Gemmatales	Gemmataceae	NA	NA
OTU_1025	Bacteria	Acidobacteria	BPC102	MVS-40	NA	NA	NA
OTU_1026	Bacteria	Chloroflexi	Anaerolineae	A31	S47	NA	NA
OTU_1027	Bacteria	Gemmatimonadetes	Gemm-5	NA	NA	NA	NA
OTU_1028	Bacteria	NA	NA	NA	NA	NA	NA
OTU_1029	Bacteria	Planctomycetes	Planctomycetia	Gemmatales	Gemmataceae	NA	NA
OTU_1030	Bacteria	Acidobacteria	Acidobacteria-6	iii1-15	NA	NA	NA
OTU_1031	Bacteria	Proteobacteria	Deltaproteobacteria	Myxococcales	NA	NA	NA
OTU_1032	Bacteria	Planctomycetes	Planctomycetia	Gemmatales	Gemmataceae	Gemmata	NA
OTU_1033	Bacteria	Proteobacteria	Gammaproteobacteria	Xanthomonadales	Sinobacteraceae	NA	NA
OTU_1034	Bacteria	Chloroflexi	S085	NA	NA	NA	NA
OTU_1035	Bacteria	Chloroflexi	Anaerolineae	SBR1031	A4b	NA	NA
OTU_1036	Bacteria	Verrucomicrobia	Pedosphaerae	Pedosphaerales	Ellin515	NA	NA
OTU_1037	Bacteria	Planctomycetes	Phycisphaerae	WD2101	NA	NA	NA
OTU_1038	Bacteria	Proteobacteria	Deltaproteobacteria	NB1-j	NA	NA	NA
OTU_1039	Bacteria	Proteobacteria	Alphaproteobacteria	Rhodospirillales	Rhodospirillaceae	NA	NA
OTU_1040	Bacteria	Verrucomicrobia	Pedosphaerae	Pedosphaerales	OPB35	NA	NA
OTU_1041	Bacteria	Actinobacteria	MB-A2-108	0319-7L14	NA	NA	NA
OTU_1042	Bacteria	Proteobacteria	Deltaproteobacteria	Syntrophobacterales	Syntrophobacteraceae	NA	NA
OTU_1043	Bacteria	Proteobacteria	Deltaproteobacteria	Syntrophobacterales	Syntrophobacteraceae	NA	NA
OTU_1044	Bacteria	Chloroflexi	Anaerolineae	Caldilineales	Caldilineaceae	NA	NA
OTU_1045	Bacteria	Proteobacteria	Betaproteobacteria	SC-I-84	NA	NA	NA
OTU_1046	Bacteria	Verrucomicrobia	Pedosphaerae	Pedosphaerales	OPB35	NA	NA
OTU_1047	Bacteria	NA	NA	NA	NA	NA	NA
OTU_1048	Bacteria	Proteobacteria	Deltaproteobacteria	Myxococcales	NA	NA	NA
OTU_1049	Bacteria	Acidobacteria	Sva0725	Sva0725	NA	NA	NA
OTU_1050	Bacteria	Chloroflexi	Thermomicrobia	JG30-KF-CM45	NA	NA	NA
OTU_1051	Bacteria	Chloroflexi	Anaerolineae	Caldilineales	Caldilineaceae	Caldilinea	NA
OTU_1052	Bacteria	Acidobacteria	Chloracidobacteria	PK29	NA	NA	NA
OTU_1053	Bacteria	Planctomycetes	Planctomycetia	Planctomycetales	Planctomycetaceae	Planctomyces	NA
OTU_1054	Bacteria	Firmicutes	Bacilli	Bacillales	Paenibacillaceae	Brevibacillus	NA
OTU_1055	Bacteria	Gemmatimonadetes	Gemmatimonadetes	Ellin5290	NA	NA	NA
OTU_1056	Bacteria	Planctomycetes	Planctomycetia	Gemmatales	Gemmataceae	Gemmata	NA
OTU_1057	Bacteria	Proteobacteria	Deltaproteobacteria	Myxococcales	NA	NA	NA
OTU_1058	Bacteria	Proteobacteria	Betaproteobacteria	NA	NA	NA	NA
OTU_1059	Bacteria	Proteobacteria	Alphaproteobacteria	Rhizobiales	NA	NA	NA
OTU_1060	Bacteria	Verrucomicrobia	Pedosphaerae	Pedosphaerales	NA	NA	NA
OTU_1061	Bacteria	Actinobacteria	Actinobacteria	Actinomycetales	NA	NA	NA
OTU_1062	Bacteria	Gemmatimonadetes	Gemm-5	NA	NA	NA	NA
OTU_1063	Bacteria	Planctomycetes	Planctomycetia	Pirellulales	Pirellulaceae	NA	NA
OTU_1064	Bacteria	Planctomycetes	Planctomycetia	Gemmatales	Gemmataceae	Gemmata	NA
OTU_1065	Bacteria	Chloroflexi	S085	NA	NA	NA	NA
OTU_1066	Bacteria	WS3	PRR-12	LD1-PA13	NA	NA	NA
OTU_1067	Bacteria	Bacteroidetes	Sphingobacteriia	Sphingobacteriales	NA	NA	NA
OTU_1068	Bacteria	Bacteroidetes	Flavobacteriia	Flavobacteriales	Cryomorphaceae	NA	NA
OTU_1069	Bacteria	Nitrospirae	Nitrospira	Nitrospirales	Nitrospiraceae	JG37-AG-70	NA
OTU_1070	Bacteria	Planctomycetes	Planctomycetia	Gemmatales	Gemmataceae	Gemmata	NA
OTU_1071	Bacteria	Acidobacteria	NA	NA	NA	NA	NA
OTU_1072	Bacteria	Bacteroidetes	Sphingobacteriia	Sphingobacteriales	NA	NA	NA
OTU_1073	Bacteria	Verrucomicrobia	Spartobacteria	Chthoniobacterales	Chthoniobacteraceae	NA	NA
OTU_1074	Bacteria	Planctomycetes	OM190	agg27	NA	NA	NA
OTU_1075	Bacteria	Chloroflexi	Chloroflexi	AKIW781	NA	NA	NA
OTU_1076	Bacteria	Proteobacteria	Alphaproteobacteria	Caulobacterales	Caulobacteraceae	NA	NA
OTU_1077	Bacteria	Planctomycetes	Planctomycetia	Gemmatales	Isosphaeraceae	NA	NA
OTU_1078	Bacteria	Planctomycetes	Phycisphaerae	WD2101	NA	NA	NA
OTU_1079	Bacteria	Proteobacteria	Alphaproteobacteria	Ellin329	NA	NA	NA
OTU_1080	Bacteria	Planctomycetes	C6	MVS-107	NA	NA	NA
OTU_1081	Bacteria	Proteobacteria	Deltaproteobacteria	Myxococcales	NA	NA	NA
OTU_1083	Bacteria	Firmicutes	Bacilli	Bacillales	Paenibacillaceae	NA	NA
OTU_1084	Bacteria	Proteobacteria	Deltaproteobacteria	Syntrophobacterales	Syntrophobacteraceae	NA	NA
OTU_1085	Bacteria	Bacteroidetes	Flavobacteriia	Flavobacteriales	Weeksellaceae	Chryseobacterium	NA
OTU_1086	Bacteria	Actinobacteria	Acidimicrobiia	Acidimicrobiales	NA	NA	NA
OTU_1087	Bacteria	NA	NA	NA	NA	NA	NA
OTU_1088	Bacteria	Planctomycetes	Planctomycetia	Pirellulales	Pirellulaceae	NA	NA
OTU_1089	Bacteria	Bacteroidetes	Flavobacteriia	Flavobacteriales	Weeksellaceae	Chryseobacterium	NA
OTU_1090	Bacteria	Proteobacteria	Deltaproteobacteria	Myxococcales	NA	NA	NA
OTU_1091	Bacteria	Bacteroidetes	Saprospirae	Saprospirales	Chitinophagaceae	NA	NA
OTU_1092	Bacteria	Cyanobacteria	Synechococcophycideae	Pseudanabaenales	Pseudanabaenaceae	Pseudanabaena	NA
OTU_1093	Bacteria	Gemmatimonadetes	Gemm-5	NA	NA	NA	NA
OTU_1094	Bacteria	Chloroflexi	Anaerolineae	SBR1031	A4b	NA	NA
OTU_1095	Bacteria	Planctomycetes	Planctomycetia	Planctomycetales	Planctomycetaceae	Planctomyces	NA
OTU_1096	Bacteria	Planctomycetes	Planctomycetia	Gemmatales	Gemmataceae	Gemmata	NA
OTU_1097	Bacteria	Planctomycetes	Phycisphaerae	WD2101	NA	NA	NA
OTU_1098	Bacteria	Bacteroidetes	Flavobacteriia	Flavobacteriales	Flavobacteriaceae	Flavobacterium	NA
OTU_1099	Bacteria	Planctomycetes	Planctomycetia	Pirellulales	Pirellulaceae	NA	NA
OTU_1100	Bacteria	Actinobacteria	Actinobacteria	Actinomycetales	Micromonosporaceae	NA	NA
OTU_1101	Bacteria	Actinobacteria	Actinobacteria	Actinomycetales	NA	NA	NA
OTU_1102	Bacteria	Proteobacteria	Gammaproteobacteria	Xanthomonadales	Xanthomonadaceae	NA	NA
OTU_1103	Bacteria	Chloroflexi	NA	NA	NA	NA	NA
OTU_1104	Bacteria	Proteobacteria	Gammaproteobacteria	Xanthomonadales	Sinobacteraceae	NA	NA
OTU_1105	Bacteria	Proteobacteria	Gammaproteobacteria	Pseudomonadales	Pseudomonadaceae	Pseudomonas	NA
OTU_1106	Bacteria	Chloroflexi	Anaerolineae	NA	NA	NA	NA
OTU_1107	Bacteria	Bacteroidetes	Sphingobacteriia	Sphingobacteriales	NA	NA	NA
OTU_1108	Bacteria	Proteobacteria	Alphaproteobacteria	Sphingomonadales	NA	NA	NA
OTU_1109	Bacteria	Actinobacteria	Actinobacteria	Actinomycetales	Micrococcaceae	NA	NA
OTU_1110	Bacteria	Chloroflexi	Anaerolineae	SBR1031	oc28	NA	NA
OTU_1111	Bacteria	Actinobacteria	MB-A2-108	0319-7L14	NA	NA	NA
OTU_1112	Bacteria	Proteobacteria	Alphaproteobacteria	Ellin329	NA	NA	NA
OTU_1113	Bacteria	Proteobacteria	Gammaproteobacteria	Alteromonadales	211ds20	NA	NA
OTU_1114	Bacteria	Planctomycetes	NA	NA	NA	NA	NA
OTU_1115	Bacteria	Proteobacteria	Deltaproteobacteria	Syntrophobacterales	Syntrophobacteraceae	NA	NA
OTU_1116	Bacteria	Actinobacteria	Acidimicrobiia	Acidimicrobiales	koll13	NA	NA
OTU_1117	Bacteria	Actinobacteria	Acidimicrobiia	Acidimicrobiales	NA	NA	NA
OTU_1118	Bacteria	Proteobacteria	Alphaproteobacteria	NA	NA	NA	NA
OTU_1119	Bacteria	Planctomycetes	Phycisphaerae	WD2101	NA	NA	NA
OTU_1120	Bacteria	Planctomycetes	Planctomycetia	Pirellulales	Pirellulaceae	NA	NA
OTU_1121	Bacteria	Actinobacteria	Thermoleophilia	Gaiellales	Gaiellaceae	NA	NA
OTU_1122	Bacteria	Bacteroidetes	Sphingobacteriia	Sphingobacteriales	NA	NA	NA
OTU_1123	Bacteria	Acidobacteria	Chloracidobacteria	RB41	Ellin6075	NA	NA
OTU_1124	Bacteria	Proteobacteria	Gammaproteobacteria	HTCC2188	HTCC2089	NA	NA
OTU_1125	Bacteria	Acidobacteria	Acidobacteria-6	iii1-15	NA	NA	NA
OTU_1126	Bacteria	Actinobacteria	Actinobacteria	Actinomycetales	Nocardiaceae	Nocardia	NA
OTU_1127	Bacteria	Actinobacteria	Actinobacteria	Actinomycetales	Cellulomonadaceae	Demequina	NA
OTU_1128	Bacteria	Bacteroidetes	Saprospirae	Saprospirales	Chitinophagaceae	NA	NA
OTU_1129	Bacteria	Actinobacteria	Acidimicrobiia	Acidimicrobiales	NA	NA	NA
OTU_1130	Bacteria	Proteobacteria	Alphaproteobacteria	Rhizobiales	Hyphomicrobiaceae	NA	NA
OTU_1131	Bacteria	Acidobacteria	Acidobacteria-6	iii1-15	NA	NA	NA
OTU_1132	Bacteria	Planctomycetes	Phycisphaerae	WD2101	NA	NA	NA
OTU_1133	Bacteria	Actinobacteria	Thermoleophilia	Solirubrobacterales	NA	NA	NA
OTU_1134	Bacteria	Bacteroidetes	Saprospirae	Saprospirales	Chitinophagaceae	Flavisolibacter	NA
OTU_1135	Bacteria	Planctomycetes	Planctomycetia	Gemmatales	Gemmataceae	NA	NA
OTU_1136	Bacteria	Planctomycetes	Planctomycetia	Pirellulales	Pirellulaceae	NA	NA
OTU_1137	Bacteria	Proteobacteria	Deltaproteobacteria	Bdellovibrionales	Bdellovibrionaceae	Bdellovibrio	NA
OTU_1139	Bacteria	Chloroflexi	Chloroflexi	Roseiflexales	Kouleothrixaceae	NA	NA
OTU_1140	Bacteria	Actinobacteria	Actinobacteria	Actinomycetales	Geodermatophilaceae	NA	NA
OTU_1141	Bacteria	Bacteroidetes	Saprospirae	Saprospirales	Chitinophagaceae	NA	NA
OTU_1142	Bacteria	Planctomycetes	Planctomycetia	Gemmatales	Gemmataceae	NA	NA
OTU_1143	Bacteria	Acidobacteria	Chloracidobacteria	RB41	Ellin6075	NA	NA
OTU_1144	Bacteria	Bacteroidetes	Saprospirae	Saprospirales	Chitinophagaceae	NA	NA
OTU_1145	Bacteria	Planctomycetes	Phycisphaerae	WD2101	NA	NA	NA
OTU_1146	Bacteria	Chloroflexi	Anaerolineae	NA	NA	NA	NA
OTU_1147	Bacteria	Actinobacteria	Acidimicrobiia	Acidimicrobiales	EB1017	NA	NA
OTU_1148	Bacteria	WS3	PRR-12	Sediment-1	NA	NA	NA
OTU_1149	Bacteria	Bacteroidetes	Saprospirae	Saprospirales	Chitinophagaceae	NA	NA
OTU_1150	Bacteria	Acidobacteria	Acidobacteria-6	BPC015	NA	NA	NA
OTU_1151	Bacteria	Planctomycetes	Planctomycetia	Gemmatales	Gemmataceae	NA	NA
OTU_1152	Bacteria	Acidobacteria	Solibacteres	Solibacterales	NA	NA	NA
OTU_1153	Bacteria	Proteobacteria	Alphaproteobacteria	Rhizobiales	Methylocystaceae	NA	NA
OTU_1154	Bacteria	Planctomycetes	Planctomycetia	Gemmatales	Gemmataceae	Gemmata	NA
OTU_1155	Bacteria	Planctomycetes	Planctomycetia	Pirellulales	Pirellulaceae	NA	NA
OTU_1156	Bacteria	Gemmatimonadetes	Gemmatimonadetes	Gemmatimonadales	A1-B1	NA	NA
OTU_1157	Bacteria	Chloroflexi	Anaerolineae	SBR1031	oc28	NA	NA
OTU_1158	Bacteria	Planctomycetes	Phycisphaerae	WD2101	NA	NA	NA
OTU_1159	Bacteria	Planctomycetes	Planctomycetia	Gemmatales	Gemmataceae	NA	NA
OTU_1160	Bacteria	Verrucomicrobia	Pedosphaerae	Pedosphaerales	NA	NA	NA
OTU_1161	Bacteria	Actinobacteria	Acidimicrobiia	Acidimicrobiales	NA	NA	NA
OTU_1162	Bacteria	Planctomycetes	Planctomycetia	Pirellulales	Pirellulaceae	NA	NA
OTU_1163	Bacteria	Planctomycetes	Planctomycetia	Gemmatales	Isosphaeraceae	NA	NA
OTU_1164	Bacteria	Proteobacteria	Deltaproteobacteria	Myxococcales	Haliangiaceae	NA	NA
OTU_1165	Bacteria	Proteobacteria	Deltaproteobacteria	Myxococcales	NA	NA	NA
OTU_1166	Bacteria	Chloroflexi	Thermomicrobia	JG30-KF-CM45	NA	NA	NA
OTU_1167	Bacteria	Planctomycetes	OM190	agg27	NA	NA	NA
OTU_1168	Bacteria	Chloroflexi	Anaerolineae	SBR1031	A4b	NA	NA
OTU_1169	Bacteria	Acidobacteria	Chloracidobacteria	RB41	NA	NA	NA
OTU_1170	Bacteria	Acidobacteria	Sva0725	Sva0725	NA	NA	NA
OTU_1171	Bacteria	Chloroflexi	Thermomicrobia	JG30-KF-CM45	NA	NA	NA
OTU_1172	Bacteria	Chloroflexi	Anaerolineae	SBR1031	SJA-101	NA	NA
OTU_1173	Bacteria	Proteobacteria	Alphaproteobacteria	NA	NA	NA	NA
OTU_1174	Bacteria	Planctomycetes	Planctomycetia	Pirellulales	Pirellulaceae	NA	NA
OTU_1175	Bacteria	Proteobacteria	Deltaproteobacteria	Syntrophobacterales	Syntrophobacteraceae	NA	NA
OTU_1176	Bacteria	Acidobacteria	Solibacteres	Solibacterales	NA	NA	NA
OTU_1177	Bacteria	Planctomycetes	Planctomycetia	Pirellulales	Pirellulaceae	A17	NA
OTU_1178	Bacteria	Gemmatimonadetes	Gemm-2	NA	NA	NA	NA
OTU_1179	Bacteria	Planctomycetes	Planctomycetia	Gemmatales	Gemmataceae	NA	NA
OTU_1180	Bacteria	Proteobacteria	Alphaproteobacteria	Rhodospirillales	Rhodospirillaceae	NA	NA
OTU_1181	Bacteria	Verrucomicrobia	Verrucomicrobiae	Verrucomicrobiales	Verrucomicrobiaceae	NA	NA
OTU_1182	Bacteria	Acidobacteria	S035	NA	NA	NA	NA
OTU_1183	Bacteria	Planctomycetes	Planctomycetia	Gemmatales	Gemmataceae	NA	NA
OTU_1184	Bacteria	Acidobacteria	Solibacteres	Solibacterales	NA	NA	NA
OTU_1185	Bacteria	Actinobacteria	Actinobacteria	Actinomycetales	Micromonosporaceae	Catellatospora	NA
OTU_1186	Bacteria	Planctomycetes	Planctomycetia	Gemmatales	Gemmataceae	NA	NA
OTU_1187	Bacteria	Planctomycetes	Planctomycetia	Pirellulales	Pirellulaceae	NA	NA
OTU_1188	Bacteria	Planctomycetes	Planctomycetia	Pirellulales	Pirellulaceae	NA	NA
OTU_1189	Bacteria	Actinobacteria	Acidimicrobiia	Acidimicrobiales	EB1017	NA	NA
OTU_1190	Bacteria	Proteobacteria	Deltaproteobacteria	Myxococcales	Nannocystaceae	Nannocystis	exedens
OTU_1191	Bacteria	Acidobacteria	Solibacteres	Solibacterales	NA	NA	NA
OTU_1192	Bacteria	Acidobacteria	Acidobacteria-6	iii1-15	NA	NA	NA
OTU_1193	Bacteria	Chloroflexi	Anaerolineae	S0208	NA	NA	NA
OTU_1194	Bacteria	Bacteroidetes	Cytophagia	Cytophagales	Cytophagaceae	Hymenobacter	NA
OTU_1195	Bacteria	Verrucomicrobia	Pedosphaerae	Pedosphaerales	auto67_4W	NA	NA
OTU_1196	Bacteria	Planctomycetes	Phycisphaerae	WD2101	NA	NA	NA
OTU_1197	Bacteria	Proteobacteria	Alphaproteobacteria	Rhodobacterales	Rhodobacteraceae	NA	NA
OTU_1198	Bacteria	Planctomycetes	Planctomycetia	Planctomycetales	Planctomycetaceae	Planctomyces	NA
OTU_1199	Bacteria	Gemmatimonadetes	Gemmatimonadetes	C114	NA	NA	NA
OTU_1200	Bacteria	Actinobacteria	MB-A2-108	0319-7L14	NA	NA	NA
OTU_1201	Bacteria	Gemmatimonadetes	Gemmatimonadetes	N1423WL	NA	NA	NA
OTU_1202	Bacteria	Chloroflexi	SHA-26	NA	NA	NA	NA
OTU_1203	Bacteria	Proteobacteria	Alphaproteobacteria	Rhodospirillales	Rhodospirillaceae	NA	NA
OTU_1204	Bacteria	Bacteroidetes	Saprospirae	Saprospirales	Chitinophagaceae	Segetibacter	NA
OTU_1205	Bacteria	Actinobacteria	Actinobacteria	Actinomycetales	Nocardioidaceae	Aeromicrobium	NA
OTU_1206	Bacteria	Proteobacteria	Gammaproteobacteria	Xanthomonadales	Xanthomonadaceae	Dokdonella	NA
OTU_1207	Bacteria	Planctomycetes	Phycisphaerae	WD2101	NA	NA	NA
OTU_1208	Bacteria	Chloroflexi	Chloroflexi	Herpetosiphonales	NA	NA	NA
OTU_1209	Bacteria	Acidobacteria	Acidobacteria-6	iii1-15	NA	NA	NA
OTU_1210	Bacteria	Planctomycetes	Planctomycetia	Pirellulales	Pirellulaceae	Pirellula	NA
OTU_1211	Bacteria	Proteobacteria	Deltaproteobacteria	NB1-j	NB1-i	NA	NA
OTU_1212	Bacteria	Acidobacteria	Solibacteres	Solibacterales	NA	NA	NA
OTU_1213	Bacteria	Acidobacteria	Acidobacteria-6	iii1-15	mb2424	NA	NA
OTU_1214	Bacteria	WS3	PRR-12	NA	NA	NA	NA
OTU_1215	Bacteria	Planctomycetes	Planctomycetia	Gemmatales	Gemmataceae	NA	NA
OTU_1216	Bacteria	Bacteroidetes	Saprospirae	Saprospirales	Chitinophagaceae	NA	NA
OTU_1217	Bacteria	Actinobacteria	Thermoleophilia	Solirubrobacterales	NA	NA	NA
OTU_1218	Bacteria	Armatimonadetes	0319-6E2	NA	NA	NA	NA
OTU_1219	Bacteria	Actinobacteria	Actinobacteria	Actinomycetales	Pseudonocardiaceae	NA	NA
OTU_1220	Bacteria	NA	NA	NA	NA	NA	NA
OTU_1221	Bacteria	Armatimonadetes	0319-6E2	NA	NA	NA	NA
OTU_1222	Bacteria	Chloroflexi	Ktedonobacteria	Ktedonobacterales	Ktedonobacteraceae	NA	NA
OTU_1223	Bacteria	Proteobacteria	Alphaproteobacteria	Rhizobiales	NA	NA	NA
OTU_1224	Bacteria	Proteobacteria	Gammaproteobacteria	Xanthomonadales	Xanthomonadaceae	NA	NA
OTU_1225	Bacteria	NA	NA	NA	NA	NA	NA
OTU_1226	Bacteria	Proteobacteria	Deltaproteobacteria	MIZ46	NA	NA	NA
OTU_1227	Bacteria	Planctomycetes	Planctomycetia	Gemmatales	Isosphaeraceae	NA	NA
OTU_1228	Bacteria	Planctomycetes	Planctomycetia	Gemmatales	Isosphaeraceae	NA	NA
OTU_1229	Bacteria	Planctomycetes	Planctomycetia	Planctomycetales	Planctomycetaceae	Planctomyces	NA
OTU_1230	Bacteria	Planctomycetes	Planctomycetia	Pirellulales	Pirellulaceae	NA	NA
OTU_1231	Bacteria	Planctomycetes	Phycisphaerae	CCM11a	NA	NA	NA
OTU_1232	Bacteria	Planctomycetes	Phycisphaerae	WD2101	NA	NA	NA
OTU_1233	Bacteria	Planctomycetes	Phycisphaerae	Phycisphaerales	NA	NA	NA
OTU_1234	Bacteria	Proteobacteria	Alphaproteobacteria	Rhizobiales	NA	NA	NA
OTU_1235	Bacteria	NA	NA	NA	NA	NA	NA
OTU_1236	Bacteria	Chloroflexi	Anaerolineae	Caldilineales	Caldilineaceae	NA	NA
OTU_1237	Bacteria	Proteobacteria	Alphaproteobacteria	Caulobacterales	Caulobacteraceae	NA	NA
OTU_1238	Bacteria	Proteobacteria	Gammaproteobacteria	Alteromonadales	OM60	NA	NA
OTU_1239	Bacteria	Proteobacteria	Deltaproteobacteria	Myxococcales	Polyangiaceae	NA	NA
OTU_1240	Bacteria	Gemmatimonadetes	Gemm-3	NA	NA	NA	NA
OTU_1241	Bacteria	Planctomycetes	Planctomycetia	Gemmatales	Gemmataceae	Gemmata	NA
OTU_1242	Bacteria	Planctomycetes	Planctomycetia	Pirellulales	Pirellulaceae	Pirellula	NA
OTU_1243	Bacteria	Bacteroidetes	Flavobacteriia	Flavobacteriales	Flavobacteriaceae	Flavobacterium	NA
OTU_1244	Bacteria	Actinobacteria	Thermoleophilia	Solirubrobacterales	Conexibacteraceae	NA	NA
OTU_1245	Bacteria	Planctomycetes	Phycisphaerae	Phycisphaerales	NA	NA	NA
OTU_1246	Bacteria	Actinobacteria	Acidimicrobiia	Acidimicrobiales	C111	NA	NA
OTU_1247	Bacteria	Chloroflexi	S085	NA	NA	NA	NA
OTU_1248	Bacteria	Proteobacteria	Betaproteobacteria	Ellin6067	NA	NA	NA
OTU_1249	Bacteria	Proteobacteria	Betaproteobacteria	Methylophilales	Methylophilaceae	Methylotenera	mobilis
OTU_1250	Bacteria	Proteobacteria	Deltaproteobacteria	Myxococcales	NA	NA	NA
OTU_1251	Bacteria	Verrucomicrobia	Spartobacteria	Chthoniobacterales	Chthoniobacteraceae	DA101	NA
OTU_1252	Bacteria	Actinobacteria	MB-A2-108	0319-7L14	NA	NA	NA
OTU_1253	Bacteria	Planctomycetes	Planctomycetia	Gemmatales	Isosphaeraceae	NA	NA
OTU_1254	Bacteria	Spirochaetes	Leptospirae	Leptospirales	Leptospiraceae	Turneriella	NA
OTU_1255	Bacteria	Chloroflexi	Anaerolineae	NA	NA	NA	NA
OTU_1256	Bacteria	Acidobacteria	RB25	NA	NA	NA	NA
OTU_1257	Bacteria	Acidobacteria	Solibacteres	Solibacterales	NA	NA	NA
OTU_1258	Bacteria	Chloroflexi	Anaerolineae	Caldilineales	Caldilineaceae	NA	NA
OTU_1259	Bacteria	Planctomycetes	Planctomycetia	Pirellulales	Pirellulaceae	Pirellula	NA
OTU_1260	Bacteria	Chloroflexi	Ktedonobacteria	JG30-KF-AS9	NA	NA	NA
OTU_1261	Bacteria	Actinobacteria	Actinobacteria	Actinomycetales	Nocardioidaceae	NA	NA
OTU_1262	Bacteria	Armatimonadetes	0319-6E2	NA	NA	NA	NA
OTU_1263	Bacteria	Planctomycetes	Planctomycetia	Pirellulales	Pirellulaceae	NA	NA
OTU_1264	Bacteria	Bacteroidetes	Sphingobacteriia	Sphingobacteriales	NA	NA	NA
OTU_1265	Bacteria	Planctomycetes	Planctomycetia	Gemmatales	Gemmataceae	NA	NA
OTU_1266	Bacteria	Planctomycetes	Planctomycetia	Pirellulales	Pirellulaceae	NA	NA
OTU_1267	Bacteria	Planctomycetes	Planctomycetia	Planctomycetales	Planctomycetaceae	Planctomyces	NA
OTU_1268	Bacteria	Acidobacteria	RB25	NA	NA	NA	NA
OTU_1269	Bacteria	Chloroflexi	Anaerolineae	A31	S47	NA	NA
OTU_1270	Bacteria	Proteobacteria	Alphaproteobacteria	Caulobacterales	Caulobacteraceae	Phenylobacterium	NA
OTU_1271	Bacteria	Proteobacteria	Deltaproteobacteria	Myxococcales	NA	NA	NA
OTU_1272	Bacteria	Proteobacteria	Alphaproteobacteria	Rhizobiales	Rhizobiaceae	Kaistia	NA
OTU_1273	Bacteria	Proteobacteria	Betaproteobacteria	Ellin6067	NA	NA	NA
OTU_1274	Bacteria	Acidobacteria	Acidobacteria-6	iii1-15	NA	NA	NA
OTU_1275	Bacteria	Proteobacteria	Gammaproteobacteria	Enterobacteriales	Enterobacteriaceae	NA	NA
OTU_1276	Bacteria	Proteobacteria	Betaproteobacteria	Nitrosomonadales	Nitrosomonadaceae	NA	NA
OTU_1277	Bacteria	Proteobacteria	Gammaproteobacteria	Xanthomonadales	Xanthomonadaceae	NA	NA
OTU_1278	Bacteria	Planctomycetes	Planctomycetia	Planctomycetales	Planctomycetaceae	Planctomyces	NA
OTU_1279	Bacteria	NA	NA	NA	NA	NA	NA
OTU_1280	Bacteria	Verrucomicrobia	Pedosphaerae	Pedosphaerales	NA	NA	NA
OTU_1281	Bacteria	Chloroflexi	S085	NA	NA	NA	NA
OTU_1282	Bacteria	Proteobacteria	Deltaproteobacteria	Myxococcales	NA	NA	NA
OTU_1283	Bacteria	Chloroflexi	Anaerolineae	CFB-26	NA	NA	NA
OTU_1284	Bacteria	Actinobacteria	Actinobacteria	Actinomycetales	NA	NA	NA
OTU_1285	Bacteria	Planctomycetes	OM190	agg27	NA	NA	NA
OTU_1286	Bacteria	Gemmatimonadetes	Gemmatimonadetes	Ellin5290	NA	NA	NA
OTU_1287	Bacteria	Acidobacteria	Acidobacteria-6	iii1-15	NA	NA	NA
OTU_1288	Bacteria	Actinobacteria	Acidimicrobiia	Acidimicrobiales	C111	NA	NA
OTU_1289	Bacteria	Chloroflexi	Anaerolineae	Anaerolineales	Anaerolinaceae	NA	NA
OTU_1290	Bacteria	Chloroflexi	NA	NA	NA	NA	NA
OTU_1291	Bacteria	Actinobacteria	Actinobacteria	Actinomycetales	Nocardioidaceae	NA	NA
OTU_1292	Bacteria	Actinobacteria	Actinobacteria	Actinomycetales	Thermomonosporaceae	Actinoallomurus	NA
OTU_1293	Bacteria	Acidobacteria	Acidobacteria-5	NA	NA	NA	NA
OTU_1294	Bacteria	Planctomycetes	OM190	agg27	NA	NA	NA
OTU_1295	Bacteria	Verrucomicrobia	NA	NA	NA	NA	NA
OTU_1296	Bacteria	Chloroflexi	Ellin6529	NA	NA	NA	NA
OTU_1297	Bacteria	Acidobacteria	Acidobacteria-6	iii1-15	RB40	NA	NA
OTU_1298	Bacteria	Chloroflexi	Anaerolineae	Caldilineales	Caldilineaceae	NA	NA
OTU_1299	Bacteria	Proteobacteria	Deltaproteobacteria	Myxococcales	Polyangiaceae	Chondromyces	NA
OTU_1300	Bacteria	Proteobacteria	Deltaproteobacteria	Myxococcales	Nannocystaceae	Plesiocystis	NA
OTU_1301	Bacteria	Firmicutes	Bacilli	Bacillales	Planococcaceae	NA	NA
OTU_1302	Bacteria	Actinobacteria	Thermoleophilia	Gaiellales	Gaiellaceae	NA	NA
OTU_1303	Bacteria	Firmicutes	Clostridia	OPB54	NA	NA	NA
OTU_1304	Bacteria	Gemmatimonadetes	Gemmatimonadetes	Ellin5290	NA	NA	NA
OTU_1305	Bacteria	Proteobacteria	Deltaproteobacteria	Myxococcales	OM27	NA	NA
OTU_1306	Bacteria	Bacteroidetes	Saprospirae	Saprospirales	Chitinophagaceae	NA	NA
OTU_1307	Bacteria	Proteobacteria	Alphaproteobacteria	Rhizobiales	Phyllobacteriaceae	NA	NA
OTU_1308	Bacteria	NA	NA	NA	NA	NA	NA
OTU_1309	Bacteria	Proteobacteria	Gammaproteobacteria	Xanthomonadales	Xanthomonadaceae	Dokdonella	NA
OTU_1310	Bacteria	Planctomycetes	Planctomycetia	Gemmatales	Gemmataceae	NA	NA
OTU_1311	Bacteria	Firmicutes	Clostridia	Clostridiales	NA	NA	NA
OTU_1312	Bacteria	Planctomycetes	Planctomycetia	Gemmatales	Isosphaeraceae	NA	NA
OTU_1313	Bacteria	Actinobacteria	Thermoleophilia	Solirubrobacterales	NA	NA	NA
OTU_1314	Bacteria	Firmicutes	Clostridia	Clostridiales	Peptostreptococcaceae	NA	NA
OTU_1315	Bacteria	Chloroflexi	TK17	NA	NA	NA	NA
OTU_1316	Bacteria	Acidobacteria	AT-s54	NA	NA	NA	NA
OTU_1317	Bacteria	Armatimonadetes	Fimbriimonadia	Fimbriimonadales	Fimbriimonadaceae	Fimbriimonas	NA
OTU_1318	Bacteria	Planctomycetes	Phycisphaerae	WD2101	NA	NA	NA
OTU_1319	Bacteria	Actinobacteria	Thermoleophilia	Gaiellales	Gaiellaceae	NA	NA
OTU_1320	Bacteria	Acidobacteria	Acidobacteria-6	CCU21	NA	NA	NA
OTU_1321	Bacteria	Planctomycetes	Planctomycetia	Gemmatales	Gemmataceae	Gemmata	NA
OTU_1322	Bacteria	Bacteroidetes	Flavobacteriia	Flavobacteriales	Flavobacteriaceae	Flavobacterium	NA
OTU_1323	Bacteria	Proteobacteria	Gammaproteobacteria	Xanthomonadales	Xanthomonadaceae	Dokdonella	NA
OTU_1324	Bacteria	Cyanobacteria	Oscillatoriophycideae	Chroococcales	Xenococcaceae	NA	NA
OTU_1325	Bacteria	Actinobacteria	Acidimicrobiia	Acidimicrobiales	AKIW874	NA	NA
OTU_1326	Bacteria	Planctomycetes	OM190	CL500-15	NA	NA	NA
OTU_1327	Bacteria	Acidobacteria	Chloracidobacteria	DS-100	NA	NA	NA
OTU_1328	Bacteria	Chloroflexi	Anaerolineae	GCA004	NA	NA	NA
OTU_1329	Bacteria	Actinobacteria	Acidimicrobiia	Acidimicrobiales	NA	NA	NA
OTU_1330	Bacteria	Proteobacteria	Deltaproteobacteria	Syntrophobacterales	Syntrophobacteraceae	NA	NA
OTU_1331	Bacteria	Acidobacteria	iii1-8	DS-18	NA	NA	NA
OTU_1332	Bacteria	Gemmatimonadetes	Gemmatimonadetes	Ellin5290	NA	NA	NA
OTU_1333	Bacteria	Proteobacteria	Gammaproteobacteria	Pseudomonadales	Moraxellaceae	Acinetobacter	johnsonii
OTU_1334	Bacteria	Proteobacteria	Deltaproteobacteria	Syntrophobacterales	Syntrophobacteraceae	NA	NA
OTU_1335	Bacteria	Acidobacteria	Chloracidobacteria	RB41	Ellin6075	NA	NA
OTU_1336	Bacteria	Planctomycetes	Planctomycetia	Pirellulales	Pirellulaceae	NA	NA
OTU_1337	Bacteria	NA	NA	NA	NA	NA	NA
OTU_1338	Bacteria	Planctomycetes	Planctomycetia	Gemmatales	Gemmataceae	NA	NA
OTU_1339	Bacteria	Planctomycetes	Phycisphaerae	WD2101	NA	NA	NA
OTU_1340	Bacteria	Actinobacteria	Acidimicrobiia	Acidimicrobiales	EB1017	NA	NA
OTU_1341	Bacteria	Planctomycetes	Planctomycetia	Gemmatales	Gemmataceae	NA	NA
OTU_1342	Bacteria	Proteobacteria	Gammaproteobacteria	Xanthomonadales	Xanthomonadaceae	NA	NA
OTU_1343	Bacteria	Proteobacteria	Deltaproteobacteria	Syntrophobacterales	Syntrophobacteraceae	NA	NA
OTU_1344	Bacteria	Acidobacteria	Acidobacteria-6	iii1-15	NA	NA	NA
OTU_1345	Bacteria	Acidobacteria	Acidobacteria-6	iii1-15	RB40	NA	NA
OTU_1346	Bacteria	Firmicutes	Bacilli	Bacillales	Bacillaceae	NA	NA
OTU_1347	Bacteria	Actinobacteria	Acidimicrobiia	Acidimicrobiales	NA	NA	NA
OTU_1348	Bacteria	WS3	PRR-12	Sediment-1	PRR-10	NA	NA
OTU_1349	Bacteria	Proteobacteria	Gammaproteobacteria	Legionellales	Coxiellaceae	Aquicella	NA
OTU_1350	Bacteria	Acidobacteria	Acidobacteria-6	CCU21	NA	NA	NA
OTU_1351	Bacteria	Chloroflexi	Anaerolineae	H39	NA	NA	NA
OTU_1352	Bacteria	Chlorobi	OPB56	NA	NA	NA	NA
OTU_1353	Bacteria	Verrucomicrobia	Opitutae	NA	NA	NA	NA
OTU_1354	Bacteria	Planctomycetes	Phycisphaerae	WD2101	NA	NA	NA
OTU_1355	Bacteria	Chloroflexi	Thermomicrobia	JG30-KF-CM45	NA	NA	NA
OTU_1356	Bacteria	Chloroflexi	Thermomicrobia	JG30-KF-CM45	NA	NA	NA
OTU_1357	Bacteria	Proteobacteria	Deltaproteobacteria	NB1-j	NA	NA	NA
OTU_1358	Bacteria	Chloroflexi	NA	NA	NA	NA	NA
OTU_1359	Bacteria	Proteobacteria	Deltaproteobacteria	Myxococcales	NA	NA	NA
OTU_1360	Bacteria	Bacteroidetes	Flavobacteriia	Flavobacteriales	Flavobacteriaceae	Flavobacterium	NA
OTU_1361	Bacteria	Actinobacteria	MB-A2-108	0319-7L14	NA	NA	NA
OTU_1362	Bacteria	Planctomycetes	Planctomycetia	Gemmatales	Isosphaeraceae	NA	NA
OTU_1363	Bacteria	Acidobacteria	iii1-8	DS-18	NA	NA	NA
OTU_1364	Bacteria	Bacteroidetes	Saprospirae	Saprospirales	Chitinophagaceae	Flavihumibacter	NA
OTU_1365	Bacteria	Planctomycetes	Planctomycetia	Gemmatales	Gemmataceae	NA	NA
OTU_1366	Bacteria	Gemmatimonadetes	Gemmatimonadetes	Ellin5290	NA	NA	NA
OTU_1367	Bacteria	Acidobacteria	Solibacteres	Solibacterales	Bryobacteraceae	NA	NA
OTU_1368	Bacteria	Verrucomicrobia	Spartobacteria	Chthoniobacterales	Chthoniobacteraceae	OR-59	NA
OTU_1369	Bacteria	Proteobacteria	Alphaproteobacteria	Rhizobiales	Methylocystaceae	NA	NA
OTU_1370	Bacteria	Planctomycetes	Planctomycetia	Gemmatales	Isosphaeraceae	NA	NA
OTU_1371	Bacteria	Proteobacteria	Gammaproteobacteria	Xanthomonadales	Xanthomonadaceae	NA	NA
OTU_1373	Bacteria	Actinobacteria	MB-A2-108	0319-7L14	NA	NA	NA
OTU_1374	Bacteria	Planctomycetes	Planctomycetia	Pirellulales	Pirellulaceae	NA	NA
OTU_1375	Bacteria	Cyanobacteria	Synechococcophycideae	Pseudanabaenales	NA	NA	NA
OTU_1376	Bacteria	Bacteroidetes	Sphingobacteriia	Sphingobacteriales	NA	NA	NA
OTU_1377	Bacteria	Bacteroidetes	Cytophagia	Cytophagales	Cytophagaceae	Cytophaga	NA
OTU_1378	Bacteria	Actinobacteria	Acidimicrobiia	Acidimicrobiales	C111	NA	NA
OTU_1379	Bacteria	Planctomycetes	Phycisphaerae	WD2101	NA	NA	NA
OTU_1380	Bacteria	Cyanobacteria	Synechococcophycideae	Pseudanabaenales	NA	NA	NA
OTU_1381	Bacteria	Proteobacteria	Deltaproteobacteria	Myxococcales	NA	NA	NA
OTU_1382	Bacteria	Planctomycetes	Planctomycetia	Pirellulales	Pirellulaceae	NA	NA
OTU_1383	Bacteria	Gemmatimonadetes	Gemmatimonadetes	NA	NA	NA	NA
OTU_1384	Bacteria	Armatimonadetes	0319-6E2	NA	NA	NA	NA
OTU_1385	Bacteria	Proteobacteria	Alphaproteobacteria	Ellin329	NA	NA	NA
OTU_1386	Bacteria	Bacteroidetes	Saprospirae	Saprospirales	Chitinophagaceae	NA	NA
OTU_1387	Bacteria	Actinobacteria	Acidimicrobiia	Acidimicrobiales	EB1017	NA	NA
OTU_1388	Bacteria	Proteobacteria	Gammaproteobacteria	Xanthomonadales	Xanthomonadaceae	NA	NA
OTU_1389	Bacteria	Verrucomicrobia	Pedosphaerae	Pedosphaerales	OPB35	NA	NA
OTU_1390	Bacteria	Proteobacteria	Deltaproteobacteria	Bdellovibrionales	Bdellovibrionaceae	Bdellovibrio	NA
OTU_1391	Bacteria	Proteobacteria	Alphaproteobacteria	Rhizobiales	Hyphomicrobiaceae	Pedomicrobium	NA
OTU_1392	Bacteria	Planctomycetes	Planctomycetia	Gemmatales	Isosphaeraceae	NA	NA
OTU_1393	Bacteria	Planctomycetes	Planctomycetia	Gemmatales	Gemmataceae	NA	NA
OTU_1394	Bacteria	Planctomycetes	Planctomycetia	Gemmatales	Isosphaeraceae	NA	NA
OTU_1395	Bacteria	Planctomycetes	Planctomycetia	Gemmatales	Gemmataceae	NA	NA
OTU_1396	Bacteria	Planctomycetes	Planctomycetia	Gemmatales	Isosphaeraceae	NA	NA
OTU_1397	Bacteria	Bacteroidetes	Cytophagia	Cytophagales	Cytophagaceae	NA	NA
OTU_1398	Bacteria	Proteobacteria	Deltaproteobacteria	Myxococcales	NA	NA	NA
OTU_1399	Bacteria	Bacteroidetes	Cytophagia	Cytophagales	Cytophagaceae	Leadbetterella	NA
OTU_1400	Bacteria	Planctomycetes	Planctomycetia	Gemmatales	Gemmataceae	Gemmata	NA
OTU_1401	Bacteria	NA	NA	NA	NA	NA	NA
OTU_1402	Bacteria	Planctomycetes	Phycisphaerae	WD2101	NA	NA	NA
OTU_1403	Bacteria	Proteobacteria	Deltaproteobacteria	Bdellovibrionales	Bdellovibrionaceae	Bdellovibrio	NA
OTU_1404	Bacteria	Actinobacteria	Acidimicrobiia	Acidimicrobiales	C111	NA	NA
OTU_1405	Bacteria	Planctomycetes	Planctomycetia	Gemmatales	Gemmataceae	NA	NA
OTU_1406	Bacteria	Actinobacteria	Thermoleophilia	Solirubrobacterales	NA	NA	NA
OTU_1407	Bacteria	Acidobacteria	RB25	NA	NA	NA	NA
OTU_1408	Bacteria	Bacteroidetes	Saprospirae	Saprospirales	Saprospiraceae	NA	NA
OTU_1409	Bacteria	Cyanobacteria	Nostocophycideae	Nostocales	Nostocaceae	Nostoc	NA
OTU_1410	Bacteria	Proteobacteria	Alphaproteobacteria	Rhodobacterales	Rhodobacteraceae	NA	NA
OTU_1411	Bacteria	Planctomycetes	Planctomycetia	Gemmatales	Gemmataceae	NA	NA
OTU_1412	Bacteria	Planctomycetes	Planctomycetia	Planctomycetales	Planctomycetaceae	Planctomyces	NA
OTU_1413	Bacteria	Chloroflexi	Anaerolineae	SBR1031	A4b	NA	NA
OTU_1414	Bacteria	Proteobacteria	Alphaproteobacteria	Rhodobacterales	Hyphomonadaceae	NA	NA
OTU_1415	Bacteria	Proteobacteria	Deltaproteobacteria	MIZ46	NA	NA	NA
OTU_1416	Bacteria	Actinobacteria	Thermoleophilia	Gaiellales	Gaiellaceae	NA	NA
OTU_1417	Bacteria	Acidobacteria	Chloracidobacteria	DS-100	NA	NA	NA
OTU_1418	Bacteria	Bacteroidetes	Saprospirae	Saprospirales	NA	NA	NA
OTU_1419	Bacteria	Planctomycetes	Planctomycetia	Gemmatales	Gemmataceae	NA	NA
OTU_1420	Bacteria	Chloroflexi	C0119	NA	NA	NA	NA
OTU_1421	Bacteria	Chloroflexi	Thermomicrobia	JG30-KF-CM45	NA	NA	NA
OTU_1422	Bacteria	Planctomycetes	Planctomycetia	Gemmatales	Gemmataceae	NA	NA
OTU_1423	Bacteria	Chloroflexi	Ellin6529	NA	NA	NA	NA
OTU_1424	Bacteria	Proteobacteria	Betaproteobacteria	SC-I-84	NA	NA	NA
OTU_1425	Bacteria	Actinobacteria	Actinobacteria	Actinomycetales	Nocardioidaceae	NA	NA
OTU_1426	Bacteria	Actinobacteria	Acidimicrobiia	Acidimicrobiales	NA	NA	NA
OTU_1427	Bacteria	Proteobacteria	Alphaproteobacteria	Rhodobacterales	Rhodobacteraceae	NA	NA
OTU_1428	Bacteria	Proteobacteria	Deltaproteobacteria	NB1-j	MND4	NA	NA
OTU_1429	Bacteria	Acidobacteria	RB25	NA	NA	NA	NA
OTU_1430	Bacteria	Bacteroidetes	Sphingobacteriia	Sphingobacteriales	NA	NA	NA
OTU_1431	Bacteria	Planctomycetes	Phycisphaerae	Pla1	NA	NA	NA
OTU_1433	Bacteria	Planctomycetes	Planctomycetia	Gemmatales	Gemmataceae	NA	NA
OTU_1434	Bacteria	Proteobacteria	Alphaproteobacteria	Rhizobiales	NA	NA	NA
OTU_1435	Bacteria	Firmicutes	Bacilli	Bacillales	Bacillaceae	Bacillus	NA
OTU_1436	Bacteria	Actinobacteria	MB-A2-108	0319-7L14	NA	NA	NA
OTU_1437	Bacteria	Proteobacteria	Betaproteobacteria	Burkholderiales	NA	NA	NA
OTU_1438	Bacteria	Bacteroidetes	Cytophagia	Cytophagales	Cytophagaceae	NA	NA
OTU_1439	Bacteria	Planctomycetes	Planctomycetia	Gemmatales	Gemmataceae	NA	NA
OTU_1440	Bacteria	Gemmatimonadetes	Gemm-1	NA	NA	NA	NA
OTU_1441	Bacteria	Chloroflexi	Ellin6529	NA	NA	NA	NA
OTU_1442	Bacteria	Proteobacteria	Alphaproteobacteria	Caulobacterales	Caulobacteraceae	NA	NA
OTU_1443	Bacteria	Proteobacteria	Deltaproteobacteria	Myxococcales	NA	NA	NA
OTU_1444	Bacteria	Proteobacteria	Deltaproteobacteria	NA	NA	NA	NA
OTU_1445	Bacteria	Verrucomicrobia	Pedosphaerae	Pedosphaerales	NA	NA	NA
OTU_1446	Bacteria	Bacteroidetes	Cytophagia	Cytophagales	Cytophagaceae	NA	NA
OTU_1447	Bacteria	Chloroflexi	Thermomicrobia	JG30-KF-CM45	NA	NA	NA
OTU_1448	Bacteria	Chloroflexi	C0119	NA	NA	NA	NA
OTU_1449	Bacteria	Planctomycetes	Planctomycetia	Planctomycetales	Planctomycetaceae	Planctomyces	NA
OTU_1450	Bacteria	Chloroflexi	Anaerolineae	SBR1031	A4b	NA	NA
OTU_1451	Bacteria	Verrucomicrobia	Pedosphaerae	Pedosphaerales	auto67_4W	NA	NA
OTU_1452	Bacteria	Actinobacteria	Actinobacteria	Actinomycetales	Streptosporangiaceae	NA	NA
OTU_1453	Bacteria	Verrucomicrobia	Pedosphaerae	Pedosphaerales	NA	NA	NA
OTU_1454	Bacteria	Proteobacteria	Deltaproteobacteria	NA	NA	NA	NA
OTU_1455	Bacteria	Actinobacteria	Actinobacteria	Actinomycetales	Micromonosporaceae	Catellatospora	NA
OTU_1456	Bacteria	WS3	PRR-12	Sediment-1	PRR-10	NA	NA
OTU_1457	Bacteria	Verrucomicrobia	Spartobacteria	Chthoniobacterales	Chthoniobacteraceae	NA	NA
OTU_1458	Bacteria	Planctomycetes	Planctomycetia	Gemmatales	Gemmataceae	NA	NA
OTU_1459	Bacteria	Acidobacteria	Solibacteres	Solibacterales	Solibacteraceae	Candidatus_Solibacter	NA
OTU_1460	Bacteria	Proteobacteria	Deltaproteobacteria	Syntrophobacterales	Syntrophobacteraceae	NA	NA
OTU_1461	Bacteria	WS3	PRR-12	LD1-PA13	NA	NA	NA
OTU_1462	Bacteria	Proteobacteria	Alphaproteobacteria	Rhodospirillales	Rhodospirillaceae	NA	NA
OTU_1463	Bacteria	Proteobacteria	Deltaproteobacteria	Myxococcales	NA	NA	NA
OTU_1464	Bacteria	Actinobacteria	Actinobacteria	Actinomycetales	Pseudonocardiaceae	NA	NA
OTU_1465	Bacteria	Proteobacteria	Deltaproteobacteria	Myxococcales	NA	NA	NA
OTU_1466	Bacteria	Planctomycetes	Planctomycetia	Planctomycetales	Planctomycetaceae	Planctomyces	NA
OTU_1467	Bacteria	Chloroflexi	Anaerolineae	Caldilineales	Caldilineaceae	NA	NA
OTU_1468	Bacteria	Bacteroidetes	Saprospirae	Saprospirales	Chitinophagaceae	NA	NA
OTU_1469	Bacteria	Acidobacteria	Solibacteres	Solibacterales	NA	NA	NA
OTU_1470	Bacteria	Actinobacteria	Thermoleophilia	Gaiellales	Gaiellaceae	NA	NA
OTU_1471	Bacteria	Acidobacteria	Acidobacteria-6	iii1-15	NA	NA	NA
OTU_1472	Bacteria	Planctomycetes	Planctomycetia	Gemmatales	Gemmataceae	NA	NA
OTU_1473	Bacteria	Actinobacteria	Actinobacteria	Actinomycetales	NA	NA	NA
OTU_1474	Bacteria	Acidobacteria	Acidobacteria-6	iii1-15	NA	NA	NA
OTU_1475	Bacteria	Verrucomicrobia	Pedosphaerae	Pedosphaerales	auto67_4W	NA	NA
OTU_1476	Bacteria	Planctomycetes	Planctomycetia	Gemmatales	Gemmataceae	NA	NA
OTU_1477	Bacteria	Proteobacteria	Deltaproteobacteria	Myxococcales	Haliangiaceae	NA	NA
OTU_1478	Bacteria	Bacteroidetes	Saprospirae	Saprospirales	Chitinophagaceae	NA	NA
OTU_1479	Bacteria	Proteobacteria	Deltaproteobacteria	Myxococcales	OM27	NA	NA
OTU_1480	Bacteria	Firmicutes	Bacilli	Bacillales	Paenibacillaceae	Paenibacillus	NA
OTU_1481	Bacteria	Planctomycetes	Planctomycetia	Pirellulales	Pirellulaceae	Pirellula	NA
OTU_1482	Bacteria	Verrucomicrobia	Pedosphaerae	Pedosphaerales	NA	NA	NA
OTU_1483	Bacteria	Chloroflexi	Thermomicrobia	NA	NA	NA	NA
OTU_1484	Bacteria	Chloroflexi	Thermomicrobia	AKYG1722	NA	NA	NA
OTU_1485	Bacteria	Planctomycetes	Phycisphaerae	CCM11a	NA	NA	NA
OTU_1486	Bacteria	Bacteroidetes	Saprospirae	Saprospirales	Chitinophagaceae	NA	NA
OTU_1487	Bacteria	Chloroflexi	Chloroflexi	AKIW781	NA	NA	NA
OTU_1488	Bacteria	Bacteroidetes	Saprospirae	Saprospirales	Chitinophagaceae	NA	NA
OTU_1489	Bacteria	Actinobacteria	Thermoleophilia	Solirubrobacterales	Conexibacteraceae	NA	NA
OTU_1490	Bacteria	Proteobacteria	Betaproteobacteria	SC-I-84	NA	NA	NA
OTU_1491	Bacteria	Acidobacteria	Chloracidobacteria	RB41	NA	NA	NA
OTU_1492	Bacteria	Bacteroidetes	Cytophagia	Cytophagales	Cytophagaceae	Hymenobacter	NA
OTU_1493	Bacteria	Planctomycetes	Phycisphaerae	Phycisphaerales	NA	NA	NA
OTU_1494	Bacteria	Actinobacteria	Thermoleophilia	Solirubrobacterales	NA	NA	NA
OTU_1495	Bacteria	Firmicutes	Bacilli	Bacillales	Paenibacillaceae	NA	NA
OTU_1496	Bacteria	Verrucomicrobia	Pedosphaerae	Pedosphaerales	NA	NA	NA
OTU_1497	Bacteria	Firmicutes	Clostridia	OPB54	NA	NA	NA
OTU_1498	Bacteria	Acidobacteria	Solibacteres	Solibacterales	NA	NA	NA
OTU_1499	Bacteria	Actinobacteria	Actinobacteria	Actinomycetales	Nocardiaceae	NA	NA
OTU_1500	Bacteria	Proteobacteria	Alphaproteobacteria	NA	NA	NA	NA
OTU_1501	Bacteria	Actinobacteria	Actinobacteria	Actinomycetales	Thermomonosporaceae	NA	NA
OTU_1502	Bacteria	Chloroflexi	Chloroflexi	Herpetosiphonales	NA	NA	NA
OTU_1503	Bacteria	Bacteroidetes	Cytophagia	Cytophagales	Cytophagaceae	NA	NA
OTU_1504	Bacteria	Acidobacteria	RB25	NA	NA	NA	NA
OTU_1505	Bacteria	Proteobacteria	Deltaproteobacteria	Syntrophobacterales	Syntrophobacteraceae	NA	NA
OTU_1506	Bacteria	Planctomycetes	Planctomycetia	Pirellulales	Pirellulaceae	NA	NA
OTU_1507	Bacteria	Planctomycetes	Phycisphaerae	Phycisphaerales	NA	NA	NA
OTU_1508	Bacteria	Planctomycetes	Planctomycetia	Gemmatales	Isosphaeraceae	NA	NA
OTU_1509	Bacteria	Actinobacteria	Thermoleophilia	Gaiellales	Gaiellaceae	NA	NA
OTU_1510	Bacteria	Firmicutes	Clostridia	NA	NA	NA	NA
OTU_1511	Bacteria	Chloroflexi	Anaerolineae	NA	NA	NA	NA
OTU_1512	Bacteria	Bacteroidetes	Saprospirae	Saprospirales	Chitinophagaceae	NA	NA
OTU_1513	Bacteria	NA	NA	NA	NA	NA	NA
OTU_1514	Bacteria	Planctomycetes	OM190	agg27	NA	NA	NA
OTU_1515	Bacteria	Acidobacteria	Chloracidobacteria	RB41	Ellin6075	NA	NA
OTU_1516	Bacteria	Firmicutes	Bacilli	Bacillales	Paenibacillaceae	NA	NA
OTU_1517	Bacteria	Actinobacteria	Thermoleophilia	Solirubrobacterales	NA	NA	NA
OTU_1518	Bacteria	Firmicutes	Clostridia	OPB54	NA	NA	NA
OTU_1519	Bacteria	Firmicutes	Clostridia	OPB54	NA	NA	NA
OTU_1520	Bacteria	Actinobacteria	Acidimicrobiia	Acidimicrobiales	NA	NA	NA
OTU_1521	Bacteria	Actinobacteria	Acidimicrobiia	Acidimicrobiales	NA	NA	NA
OTU_1522	Bacteria	Chloroflexi	Anaerolineae	WCHB1-50	NA	NA	NA
OTU_1523	Bacteria	Verrucomicrobia	NA	NA	NA	NA	NA
OTU_1524	Bacteria	Actinobacteria	Thermoleophilia	Solirubrobacterales	NA	NA	NA
OTU_1525	Bacteria	Acidobacteria	Acidobacteriia	Acidobacteriales	Koribacteraceae	NA	NA
OTU_1526	Bacteria	Actinobacteria	Actinobacteria	Actinomycetales	NA	NA	NA
OTU_1527	Bacteria	Chloroflexi	Thermomicrobia	JG30-KF-CM45	NA	NA	NA
OTU_1528	Bacteria	Firmicutes	Bacilli	Bacillales	Thermoactinomycetaceae	NA	NA
OTU_1529	Bacteria	Planctomycetes	Phycisphaerae	WD2101	NA	NA	NA
OTU_1530	Bacteria	Proteobacteria	Alphaproteobacteria	Rhodospirillales	Acetobacteraceae	NA	NA
OTU_1531	Bacteria	Planctomycetes	Phycisphaerae	WD2101	NA	NA	NA
OTU_1533	Bacteria	Planctomycetes	Planctomycetia	Pirellulales	Pirellulaceae	NA	NA
OTU_1534	Bacteria	Planctomycetes	NA	NA	NA	NA	NA
OTU_1535	Bacteria	Planctomycetes	Planctomycetia	Gemmatales	Isosphaeraceae	NA	NA
OTU_1536	Bacteria	Proteobacteria	Deltaproteobacteria	Myxococcales	NA	NA	NA
OTU_1537	Bacteria	Gemmatimonadetes	Gemm-1	NA	NA	NA	NA
OTU_1538	Bacteria	Actinobacteria	Thermoleophilia	Solirubrobacterales	NA	NA	NA
OTU_1539	Bacteria	Acidobacteria	Acidobacteria-6	iii1-15	NA	NA	NA
OTU_1540	Bacteria	Chloroflexi	Anaerolineae	SBR1031	oc28	NA	NA
OTU_1541	Bacteria	Proteobacteria	Deltaproteobacteria	Myxococcales	NA	NA	NA
OTU_1542	Bacteria	Acidobacteria	Acidobacteria-5	NA	NA	NA	NA
OTU_1543	Bacteria	Planctomycetes	OM190	CL500-15	NA	NA	NA
OTU_1544	Bacteria	Planctomycetes	Planctomycetia	Pirellulales	Pirellulaceae	NA	NA
OTU_1545	Bacteria	Planctomycetes	Planctomycetia	Pirellulales	Pirellulaceae	NA	NA
OTU_1546	Bacteria	Planctomycetes	Phycisphaerae	WD2101	NA	NA	NA
OTU_1547	Bacteria	Verrucomicrobia	Spartobacteria	Chthoniobacterales	Chthoniobacteraceae	NA	NA
OTU_1548	Bacteria	Actinobacteria	Acidimicrobiia	Acidimicrobiales	AKIW874	NA	NA
OTU_1549	Bacteria	Chloroflexi	Ellin6529	NA	NA	NA	NA
OTU_1550	Bacteria	Planctomycetes	Planctomycetia	Pirellulales	Pirellulaceae	NA	NA
OTU_1551	Bacteria	Chloroflexi	Chloroflexi	Roseiflexales	NA	NA	NA
OTU_1552	Bacteria	Planctomycetes	Phycisphaerae	WD2101	NA	NA	NA
OTU_1553	Bacteria	Planctomycetes	OM190	agg27	NA	NA	NA
OTU_1554	Bacteria	Firmicutes	Clostridia	Clostridiales	Clostridiaceae	Clostridium	NA
OTU_1555	Bacteria	Planctomycetes	Planctomycetia	Gemmatales	Gemmataceae	NA	NA
OTU_1556	Bacteria	Proteobacteria	Alphaproteobacteria	Caulobacterales	Caulobacteraceae	NA	NA
OTU_1557	Bacteria	Planctomycetes	Phycisphaerae	mle1-8	NA	NA	NA
OTU_1558	Bacteria	Planctomycetes	Planctomycetia	Planctomycetales	Planctomycetaceae	Planctomyces	NA
OTU_1559	Bacteria	Gemmatimonadetes	Gemmatimonadetes	Ellin5290	NA	NA	NA
OTU_1560	Bacteria	Firmicutes	Bacilli	Bacillales	NA	NA	NA
OTU_1561	Bacteria	Planctomycetes	Planctomycetia	Gemmatales	Gemmataceae	NA	NA
OTU_1562	Bacteria	Acidobacteria	PAUC37f	NA	NA	NA	NA
OTU_1563	Bacteria	Proteobacteria	Alphaproteobacteria	Sphingomonadales	NA	NA	NA
OTU_1564	Bacteria	Actinobacteria	Actinobacteria	Actinomycetales	Microbacteriaceae	Agromyces	NA
OTU_1565	Bacteria	Planctomycetes	Planctomycetia	Planctomycetales	Planctomycetaceae	Planctomyces	NA
OTU_1566	Bacteria	Firmicutes	Bacilli	Bacillales	Paenibacillaceae	Paenibacillus	NA
OTU_1567	Bacteria	Chloroflexi	Anaerolineae	SBR1031	A4b	NA	NA
OTU_1568	Bacteria	Gemmatimonadetes	Gemm-5	NA	NA	NA	NA
OTU_1569	Bacteria	Verrucomicrobia	Verrucomicrobiae	Verrucomicrobiales	Verrucomicrobiaceae	NA	NA
OTU_1570	Bacteria	Proteobacteria	Deltaproteobacteria	NA	NA	NA	NA
OTU_1571	Bacteria	Planctomycetes	Planctomycetia	Gemmatales	Gemmataceae	NA	NA
OTU_1572	Bacteria	Proteobacteria	Deltaproteobacteria	MIZ46	NA	NA	NA
OTU_1573	Bacteria	Planctomycetes	Planctomycetia	Gemmatales	Gemmataceae	NA	NA
OTU_1574	Bacteria	Chloroflexi	C0119	NA	NA	NA	NA
OTU_1575	Bacteria	Planctomycetes	Planctomycetia	Pirellulales	Pirellulaceae	NA	NA
OTU_1576	Bacteria	Actinobacteria	Thermoleophilia	Solirubrobacterales	NA	NA	NA
OTU_1577	Bacteria	Firmicutes	Bacilli	Bacillales	Paenibacillaceae	Cohnella	NA
OTU_1578	Bacteria	Chloroflexi	Anaerolineae	A31	S47	NA	NA
OTU_1579	Bacteria	Chloroflexi	C0119	NA	NA	NA	NA
OTU_1580	Bacteria	Acidobacteria	Acidobacteria-6	iii1-15	NA	NA	NA
OTU_1581	Bacteria	Actinobacteria	Thermoleophilia	Solirubrobacterales	Solirubrobacteraceae	NA	NA
OTU_1582	Bacteria	Planctomycetes	Planctomycetia	Pirellulales	Pirellulaceae	NA	NA
OTU_1583	Bacteria	Actinobacteria	Thermoleophilia	Solirubrobacterales	Patulibacteraceae	NA	NA
OTU_1584	Bacteria	NA	NA	NA	NA	NA	NA
OTU_1585	Bacteria	Firmicutes	Clostridia	OPB54	NA	NA	NA
OTU_1586	Bacteria	Acidobacteria	Acidobacteria-6	iii1-15	RB40	NA	NA
OTU_1587	Bacteria	Chloroflexi	Anaerolineae	Caldilineales	Caldilineaceae	Caldilinea	NA
OTU_1588	Bacteria	Proteobacteria	Alphaproteobacteria	Rhodospirillales	Acetobacteraceae	NA	NA
OTU_1589	Bacteria	Gemmatimonadetes	Gemmatimonadetes	C114	NA	NA	NA
OTU_1590	Bacteria	Firmicutes	Bacilli	Bacillales	Paenibacillaceae	Paenibacillus	NA
OTU_1591	Bacteria	Chloroflexi	Ellin6529	NA	NA	NA	NA
OTU_1592	Bacteria	Planctomycetes	Planctomycetia	Gemmatales	Isosphaeraceae	NA	NA
OTU_1593	Bacteria	Proteobacteria	Deltaproteobacteria	Myxococcales	NA	NA	NA
OTU_1594	Bacteria	Planctomycetes	Planctomycetia	Pirellulales	Pirellulaceae	Pirellula	NA
OTU_1595	Bacteria	Chloroflexi	Anaerolineae	Ardenscatenales	Ardenscatenaceae	Ardenscatena	NA
OTU_1596	Bacteria	Planctomycetes	Pla3	NA	NA	NA	NA
OTU_1597	Bacteria	Gemmatimonadetes	Gemm-5	NA	NA	NA	NA
OTU_1598	Bacteria	Bacteroidetes	Cytophagia	Cytophagales	Cytophagaceae	Hymenobacter	NA
OTU_1599	Bacteria	Actinobacteria	MB-A2-108	0319-7L14	NA	NA	NA
OTU_1600	Bacteria	Proteobacteria	Alphaproteobacteria	Rhizobiales	NA	NA	NA
OTU_1601	Bacteria	Acidobacteria	iii1-8	DS-18	NA	NA	NA
OTU_1602	Bacteria	Bacteroidetes	Sphingobacteriia	Sphingobacteriales	NA	NA	NA
OTU_1603	Bacteria	Proteobacteria	Deltaproteobacteria	Myxococcales	NA	NA	NA
OTU_1604	Bacteria	Planctomycetes	Phycisphaerae	Phycisphaerales	Phycisphaeraceae	NA	NA
OTU_1605	Bacteria	Acidobacteria	Acidobacteria-6	CCU21	NA	NA	NA
OTU_1606	Bacteria	Firmicutes	Bacilli	Bacillales	Paenibacillaceae	NA	NA
OTU_1607	Bacteria	Proteobacteria	Alphaproteobacteria	Rhodospirillales	NA	NA	NA
OTU_1608	Bacteria	Actinobacteria	Actinobacteria	Actinomycetales	Nocardioidaceae	Actinopolymorpha	NA
OTU_1609	Bacteria	Actinobacteria	Thermoleophilia	Gaiellales	Gaiellaceae	NA	NA
OTU_1610	Bacteria	Proteobacteria	Deltaproteobacteria	Myxococcales	NA	NA	NA
OTU_1611	Bacteria	NA	NA	NA	NA	NA	NA
OTU_1612	Bacteria	Chloroflexi	Anaerolineae	SBR1031	A4b	NA	NA
OTU_1613	Bacteria	Chloroflexi	TK10	NA	NA	NA	NA
OTU_1614	Bacteria	Planctomycetes	BD7-11	NA	NA	NA	NA
OTU_1615	Bacteria	Planctomycetes	Planctomycetia	Gemmatales	Gemmataceae	Gemmata	NA
OTU_1616	Bacteria	Planctomycetes	Planctomycetia	Gemmatales	Gemmataceae	NA	NA
OTU_1617	Bacteria	Proteobacteria	Alphaproteobacteria	Rhodospirillales	Rhodospirillaceae	NA	NA
OTU_1618	Bacteria	Proteobacteria	Deltaproteobacteria	Myxococcales	NA	NA	NA
OTU_1619	Bacteria	Planctomycetes	OM190	agg27	NA	NA	NA
OTU_1620	Bacteria	Proteobacteria	Deltaproteobacteria	Syntrophobacterales	Syntrophobacteraceae	NA	NA
OTU_1621	Bacteria	Planctomycetes	Planctomycetia	Gemmatales	Isosphaeraceae	NA	NA
OTU_1622	Bacteria	Planctomycetes	Planctomycetia	Gemmatales	Gemmataceae	NA	NA
OTU_1623	Bacteria	Proteobacteria	Deltaproteobacteria	MIZ46	NA	NA	NA
OTU_1624	Bacteria	Actinobacteria	Acidimicrobiia	Acidimicrobiales	NA	NA	NA
OTU_1625	Bacteria	Verrucomicrobia	Pedosphaerae	Pedosphaerales	auto67_4W	NA	NA
OTU_1626	Bacteria	Armatimonadetes	0319-6E2	NA	NA	NA	NA
OTU_1627	Bacteria	Armatimonadetes	Chthonomonadetes	Chthonomonadales	NA	NA	NA
OTU_1628	Bacteria	Elusimicrobia	Elusimicrobia	FAC88	NA	NA	NA
OTU_1629	Bacteria	Actinobacteria	Thermoleophilia	Gaiellales	Gaiellaceae	NA	NA
OTU_1630	Bacteria	Chloroflexi	Anaerolineae	SBR1031	A4b	NA	NA
OTU_1631	Bacteria	Planctomycetes	Planctomycetia	Gemmatales	Gemmataceae	NA	NA
OTU_1632	Bacteria	Acidobacteria	Acidobacteria-6	CCU21	NA	NA	NA
OTU_1633	Bacteria	Planctomycetes	Phycisphaerae	WD2101	NA	NA	NA
OTU_1634	Bacteria	Planctomycetes	Planctomycetia	Pirellulales	Pirellulaceae	NA	NA
OTU_1635	Bacteria	Planctomycetes	Phycisphaerae	CPla-3	NA	NA	NA
OTU_1636	Bacteria	Gemmatimonadetes	Gemm-5	NA	NA	NA	NA
OTU_1637	Bacteria	Proteobacteria	Deltaproteobacteria	Entotheonellales	Entotheonellaceae	NA	NA
OTU_1638	Bacteria	Firmicutes	Clostridia	OPB54	NA	NA	NA
OTU_1639	Bacteria	Planctomycetes	Planctomycetia	Gemmatales	Gemmataceae	NA	NA
OTU_1640	Bacteria	Planctomycetes	Phycisphaerae	WD2101	NA	NA	NA
OTU_1641	Bacteria	Proteobacteria	Alphaproteobacteria	Rhodobacterales	Rhodobacteraceae	NA	NA
OTU_1642	Bacteria	Chloroflexi	Chloroflexi	Roseiflexales	NA	NA	NA
OTU_1643	Bacteria	WS3	PRR-12	Sediment-1	NA	NA	NA
OTU_1644	Bacteria	Proteobacteria	Deltaproteobacteria	Myxococcales	Myxococcaceae	Myxococcus	NA
OTU_1645	Bacteria	Armatimonadetes	0319-6E2	NA	NA	NA	NA
OTU_1646	Bacteria	Proteobacteria	Deltaproteobacteria	Entotheonellales	Entotheonellaceae	Candidatus_Entotheonella	NA
OTU_1647	Bacteria	Planctomycetes	Planctomycetia	Gemmatales	Gemmataceae	Gemmata	NA
OTU_1648	Bacteria	NA	NA	NA	NA	NA	NA
OTU_1649	Bacteria	Acidobacteria	Acidobacteria-6	iii1-15	NA	NA	NA
OTU_1650	Bacteria	Verrucomicrobia	Pedosphaerae	Pedosphaerales	NA	NA	NA
OTU_1651	Bacteria	Planctomycetes	Phycisphaerae	WD2101	NA	NA	NA
OTU_1652	Bacteria	Bacteroidetes	Cytophagia	Cytophagales	Cytophagaceae	NA	NA
OTU_1653	Bacteria	Proteobacteria	Alphaproteobacteria	Rhizobiales	Methylobacteriaceae	Methylobacterium	NA
OTU_1654	Bacteria	Acidobacteria	Solibacteres	Solibacterales	NA	NA	NA
OTU_1655	Bacteria	Planctomycetes	Phycisphaerae	WD2101	NA	NA	NA
OTU_1656	Bacteria	Bacteroidetes	Flavobacteriia	Flavobacteriales	Flavobacteriaceae	Flavobacterium	NA
OTU_1657	Bacteria	Proteobacteria	Alphaproteobacteria	Rhodospirillales	Rhodospirillaceae	NA	NA
OTU_1658	Bacteria	Proteobacteria	Deltaproteobacteria	Myxococcales	Polyangiaceae	NA	NA
OTU_1659	Bacteria	Bacteroidetes	Sphingobacteriia	Sphingobacteriales	NA	NA	NA
OTU_1660	Bacteria	Planctomycetes	Planctomycetia	Pirellulales	Pirellulaceae	NA	NA
OTU_1661	Bacteria	Proteobacteria	Alphaproteobacteria	Rhizobiales	Methylocystaceae	Methylosinus	NA
OTU_1662	Bacteria	Chlorobi	NA	NA	NA	NA	NA
OTU_1663	Bacteria	Proteobacteria	Gammaproteobacteria	Xanthomonadales	Xanthomonadaceae	Dokdonella	NA
OTU_1664	Bacteria	Verrucomicrobia	Pedosphaerae	Pedosphaerales	OPB35	NA	NA
OTU_1665	Bacteria	Bacteroidetes	Cytophagia	Cytophagales	Cytophagaceae	Rhodocytophaga	NA
OTU_1666	Bacteria	WS2	SHA-109	NA	NA	NA	NA
OTU_1667	Bacteria	Planctomycetes	Planctomycetia	Planctomycetales	Planctomycetaceae	Planctomyces	NA
OTU_1668	Bacteria	Bacteroidetes	Saprospirae	Saprospirales	Chitinophagaceae	NA	NA
OTU_1669	Bacteria	Planctomycetes	Planctomycetia	Gemmatales	Gemmataceae	NA	NA
OTU_1670	Bacteria	Actinobacteria	Thermoleophilia	Gaiellales	Gaiellaceae	NA	NA
OTU_1671	Bacteria	Chlorobi	NA	NA	NA	NA	NA
OTU_1672	Bacteria	Planctomycetes	Planctomycetia	Gemmatales	Gemmataceae	Gemmata	NA
OTU_1673	Bacteria	Chloroflexi	Thermomicrobia	JG30-KF-CM45	NA	NA	NA
OTU_1674	Bacteria	Actinobacteria	Acidimicrobiia	Acidimicrobiales	NA	NA	NA
OTU_1675	Bacteria	Planctomycetes	Planctomycetia	Gemmatales	Gemmataceae	Gemmata	NA
OTU_1676	Bacteria	Proteobacteria	Alphaproteobacteria	Rhizobiales	Hyphomicrobiaceae	NA	NA
OTU_1677	Bacteria	NA	NA	NA	NA	NA	NA
OTU_1678	Bacteria	Verrucomicrobia	Verrucomicrobiae	Verrucomicrobiales	Verrucomicrobiaceae	NA	NA
OTU_1679	Bacteria	Planctomycetes	Planctomycetia	Gemmatales	Gemmataceae	NA	NA
OTU_1680	Bacteria	Proteobacteria	Deltaproteobacteria	Myxococcales	NA	NA	NA
OTU_1681	Bacteria	Fibrobacteres	TG3	TG3-1	TSCOR003-O20	NA	NA
OTU_1682	Bacteria	Planctomycetes	Planctomycetia	Gemmatales	Gemmataceae	NA	NA
OTU_1683	Bacteria	Proteobacteria	Alphaproteobacteria	Rhizobiales	NA	NA	NA
OTU_1684	Bacteria	Firmicutes	Clostridia	Clostridiales	Clostridiaceae	SMB53	NA
OTU_1685	Bacteria	Actinobacteria	Actinobacteria	Actinomycetales	Nocardioidaceae	NA	NA
OTU_1686	Bacteria	Proteobacteria	Deltaproteobacteria	Myxococcales	NA	NA	NA
OTU_1687	Bacteria	Proteobacteria	Deltaproteobacteria	Myxococcales	NA	NA	NA
OTU_1688	Bacteria	Chloroflexi	Anaerolineae	H39	NA	NA	NA
OTU_1689	Bacteria	Verrucomicrobia	Opitutae	Opitutales	Opitutaceae	Opitutus	NA
OTU_1690	Bacteria	Proteobacteria	Alphaproteobacteria	Rhodobacterales	Rhodobacteraceae	NA	NA
OTU_1691	Bacteria	Chloroflexi	Anaerolineae	CFB-26	NA	NA	NA
OTU_1692	Bacteria	Proteobacteria	Deltaproteobacteria	Syntrophobacterales	Syntrophobacteraceae	NA	NA
OTU_1693	Bacteria	Chloroflexi	Anaerolineae	Caldilineales	Caldilineaceae	NA	NA
OTU_1694	Bacteria	Verrucomicrobia	Spartobacteria	Chthoniobacterales	Chthoniobacteraceae	OR-59	NA
OTU_1695	Bacteria	Bacteroidetes	Sphingobacteriia	Sphingobacteriales	Sphingobacteriaceae	NA	NA
OTU_1696	Bacteria	Planctomycetes	Planctomycetia	Gemmatales	Gemmataceae	Gemmata	NA
OTU_1697	Bacteria	Planctomycetes	OM190	agg27	NA	NA	NA
OTU_1698	Bacteria	Verrucomicrobia	Opitutae	Opitutales	Opitutaceae	Opitutus	NA
OTU_1699	Bacteria	Gemmatimonadetes	Gemm-3	NA	NA	NA	NA
OTU_1700	Bacteria	Chloroflexi	C0119	NA	NA	NA	NA
OTU_1701	Bacteria	Acidobacteria	DA052	Ellin6513	NA	NA	NA
OTU_1702	Bacteria	Chloroflexi	Thermomicrobia	JG30-KF-CM45	NA	NA	NA
OTU_1703	Bacteria	Verrucomicrobia	Pedosphaerae	Pedosphaerales	NA	NA	NA
OTU_1704	Bacteria	Planctomycetes	Planctomycetia	Pirellulales	Pirellulaceae	NA	NA
OTU_1705	Bacteria	Planctomycetes	Planctomycetia	Gemmatales	Gemmataceae	NA	NA
OTU_1706	Bacteria	Bacteroidetes	Cytophagia	Cytophagales	Cytophagaceae	NA	NA
OTU_1707	Bacteria	Bacteroidetes	Cytophagia	Cytophagales	NA	NA	NA
OTU_1708	Bacteria	Chloroflexi	Anaerolineae	SBR1031	A4b	NA	NA
OTU_1709	Bacteria	Gemmatimonadetes	Gemmatimonadetes	NA	NA	NA	NA
OTU_1710	Bacteria	Proteobacteria	Gammaproteobacteria	Xanthomonadales	Sinobacteraceae	NA	NA
OTU_1711	Bacteria	Bacteroidetes	Cytophagia	Cytophagales	Cytophagaceae	NA	NA
OTU_1712	Bacteria	Planctomycetes	Planctomycetia	Gemmatales	Gemmataceae	NA	NA
OTU_1713	Bacteria	Acidobacteria	Sva0725	Sva0725	NA	NA	NA
OTU_1714	Bacteria	Acidobacteria	Acidobacteria-6	iii1-15	mb2424	NA	NA
OTU_1715	Bacteria	Proteobacteria	Alphaproteobacteria	Rhodospirillales	Rhodospirillaceae	NA	NA
OTU_1716	Bacteria	Gemmatimonadetes	Gemmatimonadetes	KD8-87	NA	NA	NA
OTU_1717	Bacteria	Proteobacteria	Alphaproteobacteria	Rhodobacterales	Hyphomonadaceae	NA	NA
OTU_1718	Bacteria	Bacteroidetes	Saprospirae	Saprospirales	Chitinophagaceae	NA	NA
OTU_1719	Bacteria	Gemmatimonadetes	Gemmatimonadetes	NA	NA	NA	NA
OTU_1720	Bacteria	Planctomycetes	Planctomycetia	Gemmatales	Gemmataceae	Gemmata	NA
OTU_1721	Bacteria	Actinobacteria	Actinobacteria	Actinomycetales	Pseudonocardiaceae	Amycolatopsis	NA
OTU_1722	Bacteria	Planctomycetes	Phycisphaerae	CCM11a	NA	NA	NA
OTU_1723	Bacteria	Proteobacteria	Deltaproteobacteria	Bdellovibrionales	Bacteriovoracaceae	NA	NA
OTU_1724	Bacteria	Proteobacteria	Deltaproteobacteria	NA	NA	NA	NA
OTU_1725	Bacteria	Actinobacteria	Actinobacteria	Actinomycetales	Microbacteriaceae	Microbacterium	NA
OTU_1726	Bacteria	Chloroflexi	TK10	AKYG885	5B-12	NA	NA
OTU_1727	Bacteria	Planctomycetes	Planctomycetia	Pirellulales	Pirellulaceae	NA	NA
OTU_1728	Bacteria	Bacteroidetes	Sphingobacteriia	Sphingobacteriales	NA	NA	NA
OTU_1729	Bacteria	Proteobacteria	Betaproteobacteria	SC-I-84	NA	NA	NA
OTU_1730	Bacteria	Proteobacteria	Deltaproteobacteria	NB1-j	NA	NA	NA
OTU_1731	Bacteria	Armatimonadetes	0319-6E2	NA	NA	NA	NA
OTU_1732	Bacteria	Cyanobacteria	NA	NA	NA	NA	NA
OTU_1733	Bacteria	Planctomycetes	Planctomycetia	Gemmatales	Gemmataceae	Gemmata	NA
OTU_1734	Bacteria	Actinobacteria	MB-A2-108	0319-7L14	NA	NA	NA
OTU_1735	Bacteria	Bacteroidetes	Sphingobacteriia	Sphingobacteriales	NA	NA	NA
OTU_1736	Bacteria	Proteobacteria	Deltaproteobacteria	Myxococcales	NA	NA	NA
OTU_1737	Bacteria	Proteobacteria	Alphaproteobacteria	Sphingomonadales	Sphingomonadaceae	Sphingomonas	wittichii
OTU_1738	Bacteria	NA	NA	NA	NA	NA	NA
OTU_1739	Bacteria	Proteobacteria	Deltaproteobacteria	Myxococcales	NA	NA	NA
OTU_1740	Bacteria	Actinobacteria	Actinobacteria	Actinomycetales	Nocardioidaceae	NA	NA
OTU_1741	Bacteria	Chloroflexi	TK17	mle1-48	NA	NA	NA
OTU_1742	Bacteria	Bacteroidetes	Saprospirae	Saprospirales	Chitinophagaceae	NA	NA
OTU_1743	Bacteria	Proteobacteria	Betaproteobacteria	NA	NA	NA	NA
OTU_1744	Bacteria	Acidobacteria	Solibacteres	Solibacterales	NA	NA	NA
OTU_1745	Bacteria	Firmicutes	Bacilli	Bacillales	Bacillaceae	Bacillus	NA
OTU_1746	Bacteria	Planctomycetes	Planctomycetia	Gemmatales	Isosphaeraceae	NA	NA
OTU_1747	Bacteria	Actinobacteria	Thermoleophilia	Gaiellales	NA	NA	NA
OTU_1748	Bacteria	Planctomycetes	Planctomycetia	Gemmatales	Gemmataceae	NA	NA
OTU_1749	Bacteria	Proteobacteria	Alphaproteobacteria	NA	NA	NA	NA
OTU_1750	Bacteria	Planctomycetes	Phycisphaerae	WD2101	NA	NA	NA
OTU_1751	Bacteria	Bacteroidetes	Flavobacteriia	Flavobacteriales	Flavobacteriaceae	Flavobacterium	NA
OTU_1752	Bacteria	Actinobacteria	Acidimicrobiia	Acidimicrobiales	NA	NA	NA
OTU_1753	Bacteria	Bacteroidetes	Saprospirae	Saprospirales	Chitinophagaceae	NA	NA
OTU_1754	Bacteria	WS3	PRR-12	Sediment-1	NA	NA	NA
OTU_1755	Bacteria	Planctomycetes	Planctomycetia	Pirellulales	Pirellulaceae	NA	NA
OTU_1756	Bacteria	Planctomycetes	Planctomycetia	Gemmatales	Gemmataceae	NA	NA
OTU_1757	Bacteria	Proteobacteria	Alphaproteobacteria	Rhizobiales	NA	NA	NA
OTU_1758	Bacteria	Armatimonadetes	0319-6E2	NA	NA	NA	NA
OTU_1759	Bacteria	Chlorobi	BSV26	PK329	NA	NA	NA
OTU_1760	Bacteria	Planctomycetes	Planctomycetia	Gemmatales	Gemmataceae	NA	NA
OTU_1761	Bacteria	WS2	SHA-109	NA	NA	NA	NA
OTU_1762	Bacteria	Proteobacteria	Alphaproteobacteria	Sphingomonadales	Sphingomonadaceae	NA	NA
OTU_1763	Bacteria	Chloroflexi	Anaerolineae	SBR1031	A4b	NA	NA
OTU_1764	Bacteria	Proteobacteria	Alphaproteobacteria	Caulobacterales	Caulobacteraceae	Asticcacaulis	biprosthecium
OTU_1765	Bacteria	Elusimicrobia	Elusimicrobia	FAC88	NA	NA	NA
OTU_1766	Bacteria	Verrucomicrobia	Pedosphaerae	Pedosphaerales	NA	NA	NA
OTU_1767	Bacteria	Planctomycetes	Planctomycetia	Gemmatales	Isosphaeraceae	NA	NA
OTU_1768	Bacteria	Proteobacteria	Deltaproteobacteria	Myxococcales	Cystobacterineae	NA	NA
OTU_1769	Bacteria	Verrucomicrobia	Pedosphaerae	Pedosphaerales	NA	NA	NA
OTU_1770	Bacteria	Planctomycetes	Planctomycetia	Pirellulales	Pirellulaceae	NA	NA
OTU_1771	Bacteria	Verrucomicrobia	Pedosphaerae	Pedosphaerales	NA	NA	NA
OTU_1772	Bacteria	Proteobacteria	Deltaproteobacteria	Myxococcales	Polyangiaceae	NA	NA
OTU_1773	Bacteria	Firmicutes	Clostridia	NA	NA	NA	NA
OTU_1774	Bacteria	Planctomycetes	Phycisphaerae	Pla1	NA	NA	NA
OTU_1775	Bacteria	Proteobacteria	Alphaproteobacteria	Rhodobacterales	Hyphomonadaceae	NA	NA
OTU_1776	Bacteria	Planctomycetes	Planctomycetia	Pirellulales	Pirellulaceae	NA	NA
OTU_1777	Bacteria	Acidobacteria	Acidobacteria-6	iii1-15	NA	NA	NA
OTU_1778	Bacteria	Planctomycetes	Phycisphaerae	Phycisphaerales	NA	NA	NA
OTU_1779	Bacteria	Planctomycetes	Planctomycetia	Pirellulales	Pirellulaceae	NA	NA
OTU_1780	Bacteria	Proteobacteria	Deltaproteobacteria	Myxococcales	NA	NA	NA
OTU_1781	Bacteria	Proteobacteria	Alphaproteobacteria	Rhodospirillales	Acetobacteraceae	NA	NA
OTU_1782	Bacteria	Planctomycetes	Phycisphaerae	WD2101	NA	NA	NA
OTU_1783	Bacteria	Proteobacteria	Betaproteobacteria	SC-I-84	NA	NA	NA
OTU_1784	Bacteria	Planctomycetes	Planctomycetia	Pirellulales	Pirellulaceae	NA	NA
OTU_1785	Bacteria	Planctomycetes	Planctomycetia	Pirellulales	Pirellulaceae	NA	NA
OTU_1786	Bacteria	Planctomycetes	Phycisphaerae	WD2101	NA	NA	NA
OTU_1787	Bacteria	Planctomycetes	Planctomycetia	Gemmatales	NA	NA	NA
OTU_1788	Bacteria	Proteobacteria	Alphaproteobacteria	Rhodospirillales	Rhodospirillaceae	NA	NA
OTU_1789	Bacteria	Proteobacteria	Deltaproteobacteria	Bdellovibrionales	Bacteriovoracaceae	NA	NA
OTU_1790	Bacteria	Nitrospirae	Nitrospira	Nitrospirales	0319-6A21	NA	NA
OTU_1791	Bacteria	Actinobacteria	Acidimicrobiia	Acidimicrobiales	NA	NA	NA
OTU_1792	Bacteria	Planctomycetes	Planctomycetia	Gemmatales	Gemmataceae	Gemmata	NA
OTU_1793	Bacteria	Chloroflexi	Anaerolineae	SBR1031	SJA-101	NA	NA
OTU_1794	Bacteria	Firmicutes	Clostridia	NA	NA	NA	NA
OTU_1795	Bacteria	Planctomycetes	Planctomycetia	Gemmatales	Gemmataceae	NA	NA
OTU_1796	Bacteria	Proteobacteria	Deltaproteobacteria	Syntrophobacterales	Syntrophobacteraceae	NA	NA
OTU_1797	Bacteria	Actinobacteria	Acidimicrobiia	Acidimicrobiales	Iamiaceae	NA	NA
OTU_1798	Bacteria	Chloroflexi	Chloroflexi	AKIW781	NA	NA	NA
OTU_1799	Bacteria	Actinobacteria	Acidimicrobiia	Acidimicrobiales	NA	NA	NA
OTU_1800	Bacteria	Planctomycetes	Phycisphaerae	WD2101	NA	NA	NA
OTU_1801	Bacteria	Verrucomicrobia	Verrucomicrobiae	Verrucomicrobiales	Verrucomicrobiaceae	Luteolibacter	NA
OTU_1802	Bacteria	Chloroflexi	S085	NA	NA	NA	NA
OTU_1803	Bacteria	Planctomycetes	Planctomycetia	Gemmatales	Gemmataceae	NA	NA
OTU_1804	Bacteria	Verrucomicrobia	Spartobacteria	Chthoniobacterales	Chthoniobacteraceae	NA	NA
OTU_1805	Bacteria	Proteobacteria	Deltaproteobacteria	Myxococcales	NA	NA	NA
OTU_1806	Bacteria	Bacteroidetes	Cytophagia	Cytophagales	Cytophagaceae	Sporocytophaga	NA
OTU_1807	Bacteria	Proteobacteria	Alphaproteobacteria	Rhodospirillales	NA	NA	NA
OTU_1808	Bacteria	Proteobacteria	Alphaproteobacteria	Rhizobiales	NA	NA	NA
OTU_1809	Bacteria	FBP	NA	NA	NA	NA	NA
OTU_1810	Bacteria	Chloroflexi	C0119	NA	NA	NA	NA
OTU_1811	Bacteria	Planctomycetes	Planctomycetia	Pirellulales	Pirellulaceae	NA	NA
OTU_1812	Bacteria	Bacteroidetes	Cytophagia	Cytophagales	Cytophagaceae	Hymenobacter	NA
OTU_1813	Bacteria	Proteobacteria	Deltaproteobacteria	Myxococcales	NA	NA	NA
OTU_1814	Bacteria	Proteobacteria	Alphaproteobacteria	Rhodospirillales	Rhodospirillaceae	NA	NA
OTU_1815	Bacteria	Proteobacteria	Gammaproteobacteria	Xanthomonadales	Sinobacteraceae	NA	NA
OTU_1816	Bacteria	Bacteroidetes	Saprospirae	Saprospirales	Saprospiraceae	NA	NA
OTU_1817	Bacteria	Proteobacteria	Alphaproteobacteria	Rhizobiales	Phyllobacteriaceae	NA	NA
OTU_1818	Bacteria	Actinobacteria	Thermoleophilia	Solirubrobacterales	NA	NA	NA
OTU_1819	Bacteria	Actinobacteria	Acidimicrobiia	Acidimicrobiales	NA	NA	NA
OTU_1820	Bacteria	Proteobacteria	Gammaproteobacteria	Legionellales	Coxiellaceae	Aquicella	NA
OTU_1821	Bacteria	Planctomycetes	Phycisphaerae	WD2101	NA	NA	NA
OTU_1822	Bacteria	Actinobacteria	Actinobacteria	Actinomycetales	Gordoniaceae	Gordonia	NA
OTU_1823	Bacteria	Chloroflexi	Thermomicrobia	JG30-KF-CM45	NA	NA	NA
OTU_1824	Bacteria	Bacteroidetes	Sphingobacteriia	Sphingobacteriales	NA	NA	NA
OTU_1825	Bacteria	Chloroflexi	Anaerolineae	SBR1031	A4b	NA	NA
OTU_1826	Bacteria	Chlorobi	OPB56	NA	NA	NA	NA
OTU_1827	Bacteria	Firmicutes	Bacilli	Bacillales	NA	NA	NA
OTU_1828	Bacteria	Actinobacteria	Actinobacteria	Actinomycetales	NA	NA	NA
OTU_1829	Bacteria	Chloroflexi	NA	NA	NA	NA	NA
OTU_1830	Bacteria	Proteobacteria	Deltaproteobacteria	NA	NA	NA	NA
OTU_1831	Bacteria	Proteobacteria	Deltaproteobacteria	Syntrophobacterales	Syntrophobacteraceae	NA	NA
OTU_1832	Bacteria	Firmicutes	Bacilli	Bacillales	Paenibacillaceae	Paenibacillus	NA
OTU_1833	Bacteria	Bacteroidetes	Cytophagia	Cytophagales	Cytophagaceae	Hymenobacter	NA
OTU_1834	Bacteria	Proteobacteria	Deltaproteobacteria	MIZ46	NA	NA	NA
OTU_1835	Bacteria	Chloroflexi	NA	NA	NA	NA	NA
OTU_1836	Bacteria	Acidobacteria	S035	NA	NA	NA	NA
OTU_1837	Bacteria	Proteobacteria	Betaproteobacteria	NA	NA	NA	NA
OTU_1838	Bacteria	Firmicutes	Clostridia	NA	NA	NA	NA
OTU_1839	Bacteria	Verrucomicrobia	Verrucomicrobiae	Verrucomicrobiales	Verrucomicrobiaceae	Luteolibacter	NA
OTU_1840	Bacteria	Proteobacteria	Deltaproteobacteria	Myxococcales	NA	NA	NA
OTU_1841	Bacteria	Proteobacteria	Deltaproteobacteria	NA	NA	NA	NA
OTU_1842	Bacteria	Chloroflexi	S085	NA	NA	NA	NA
OTU_1843	Bacteria	Proteobacteria	Alphaproteobacteria	Sphingomonadales	Erythrobacteraceae	NA	NA
OTU_1844	Bacteria	Acidobacteria	Acidobacteria-6	iii1-15	NA	NA	NA
OTU_1845	Bacteria	Chloroflexi	S085	NA	NA	NA	NA
OTU_1846	Bacteria	Proteobacteria	Deltaproteobacteria	Myxococcales	NA	NA	NA
OTU_1847	Bacteria	Actinobacteria	Actinobacteria	Actinomycetales	Streptomycetaceae	NA	NA
OTU_1848	Bacteria	Chloroflexi	Anaerolineae	SBR1031	A4b	NA	NA
OTU_1849	Bacteria	Armatimonadetes	0319-6E2	NA	NA	NA	NA
OTU_1850	Bacteria	Chlorobi	OPB56	NA	NA	NA	NA
OTU_1851	Bacteria	Planctomycetes	Planctomycetia	Gemmatales	Gemmataceae	Gemmata	NA
OTU_1852	Bacteria	Planctomycetes	Planctomycetia	Gemmatales	Isosphaeraceae	NA	NA
OTU_1853	Bacteria	Planctomycetes	Planctomycetia	Gemmatales	Isosphaeraceae	NA	NA
OTU_1854	Bacteria	Actinobacteria	NA	NA	NA	NA	NA
OTU_1855	Bacteria	Verrucomicrobia	Pedosphaerae	Pedosphaerales	NA	NA	NA
OTU_1856	Bacteria	Gemmatimonadetes	Gemmatimonadetes	NA	NA	NA	NA
OTU_1857	Bacteria	Planctomycetes	Planctomycetia	Pirellulales	Pirellulaceae	NA	NA
OTU_1858	Bacteria	Gemmatimonadetes	Gemm-3	NA	NA	NA	NA
OTU_1859	Bacteria	Proteobacteria	Deltaproteobacteria	Syntrophobacterales	Syntrophobacteraceae	NA	NA
OTU_1860	Bacteria	Proteobacteria	Gammaproteobacteria	Pseudomonadales	Pseudomonadaceae	NA	NA
OTU_1861	Bacteria	Proteobacteria	Deltaproteobacteria	Bdellovibrionales	Bdellovibrionaceae	Bdellovibrio	NA
OTU_1862	Bacteria	WS3	PRR-12	LD1-PA13	NA	NA	NA
OTU_1863	Bacteria	Proteobacteria	Betaproteobacteria	SC-I-84	NA	NA	NA
OTU_1864	Bacteria	Planctomycetes	Planctomycetia	Pirellulales	Pirellulaceae	NA	NA
OTU_1865	Bacteria	Proteobacteria	Betaproteobacteria	SC-I-84	NA	NA	NA
OTU_1866	Bacteria	Armatimonadetes	0319-6E2	NA	NA	NA	NA
OTU_1867	Bacteria	Chloroflexi	Anaerolineae	DRC31	NA	NA	NA
OTU_1868	Bacteria	Actinobacteria	Acidimicrobiia	Acidimicrobiales	NA	NA	NA
OTU_1869	Bacteria	Actinobacteria	Actinobacteria	Actinomycetales	Mycobacteriaceae	Mycobacterium	NA
OTU_1870	Bacteria	Proteobacteria	Deltaproteobacteria	MIZ46	NA	NA	NA
OTU_1871	Bacteria	Acidobacteria	Acidobacteria-6	iii1-15	NA	NA	NA
OTU_1872	Bacteria	NA	NA	NA	NA	NA	NA
OTU_1873	Bacteria	Proteobacteria	Deltaproteobacteria	Myxococcales	NA	NA	NA
OTU_1874	Bacteria	Bacteroidetes	Saprospirae	Saprospirales	Chitinophagaceae	NA	NA
OTU_1875	Bacteria	Actinobacteria	Actinobacteria	Actinomycetales	Pseudonocardiaceae	NA	NA
OTU_1876	Bacteria	Proteobacteria	Deltaproteobacteria	Myxococcales	Polyangiaceae	NA	NA
OTU_1877	Bacteria	Planctomycetes	Planctomycetia	Pirellulales	Pirellulaceae	Pirellula	NA
OTU_1878	Bacteria	Proteobacteria	Deltaproteobacteria	Myxococcales	NA	NA	NA
OTU_1879	Bacteria	Actinobacteria	Actinobacteria	Actinomycetales	Micromonosporaceae	Couchioplanes	NA
OTU_1880	Bacteria	Proteobacteria	Alphaproteobacteria	Rhizobiales	Hyphomicrobiaceae	NA	NA
OTU_1881	Bacteria	Planctomycetes	Planctomycetia	Gemmatales	Isosphaeraceae	NA	NA
OTU_1882	Bacteria	Firmicutes	Bacilli	Bacillales	Bacillaceae	NA	NA
OTU_1883	Bacteria	TM7	TM7-1	NA	NA	NA	NA
OTU_1884	Bacteria	Actinobacteria	Thermoleophilia	Gaiellales	Gaiellaceae	NA	NA
OTU_1885	Bacteria	Proteobacteria	Alphaproteobacteria	Rhizobiales	Hyphomicrobiaceae	NA	NA
OTU_1886	Bacteria	Planctomycetes	Planctomycetia	Gemmatales	Gemmataceae	NA	NA
OTU_1887	Bacteria	Actinobacteria	Actinobacteria	Actinomycetales	Micromonosporaceae	Catellatospora	NA
OTU_1888	Bacteria	Bacteroidetes	Sphingobacteriia	Sphingobacteriales	NA	NA	NA
OTU_1889	Bacteria	Bacteroidetes	Saprospirae	Saprospirales	Chitinophagaceae	NA	NA
OTU_1890	Bacteria	Gemmatimonadetes	Gemmatimonadetes	Ellin5290	NA	NA	NA
OTU_1891	Bacteria	Actinobacteria	Acidimicrobiia	Acidimicrobiales	koll13	NA	NA
OTU_1892	Bacteria	Planctomycetes	Planctomycetia	Gemmatales	Gemmataceae	NA	NA
OTU_1893	Bacteria	Firmicutes	Clostridia	OPB54	NA	NA	NA
OTU_1894	Bacteria	Planctomycetes	Phycisphaerae	WD2101	NA	NA	NA
OTU_1895	Bacteria	Proteobacteria	Gammaproteobacteria	Xanthomonadales	Sinobacteraceae	NA	NA
OTU_1896	Bacteria	Gemmatimonadetes	Gemmatimonadetes	NA	NA	NA	NA
OTU_1897	Bacteria	Actinobacteria	Thermoleophilia	Solirubrobacterales	NA	NA	NA
OTU_1898	Bacteria	Actinobacteria	Acidimicrobiia	Acidimicrobiales	NA	NA	NA
OTU_1899	Bacteria	Proteobacteria	Alphaproteobacteria	Rhizobiales	Hyphomicrobiaceae	Rhodoplanes	NA
OTU_1900	Bacteria	Firmicutes	Clostridia	OPB54	NA	NA	NA
OTU_1901	Bacteria	Bacteroidetes	Saprospirae	Saprospirales	Chitinophagaceae	NA	NA
OTU_1902	Bacteria	Bacteroidetes	Cytophagia	Cytophagales	Cytophagaceae	NA	NA
OTU_1903	Bacteria	Planctomycetes	Planctomycetia	Pirellulales	Pirellulaceae	NA	NA
OTU_1904	Bacteria	Proteobacteria	Deltaproteobacteria	Myxococcales	Haliangiaceae	NA	NA
OTU_1905	Bacteria	Planctomycetes	Phycisphaerae	Phycisphaerales	NA	NA	NA
OTU_1906	Bacteria	Actinobacteria	Acidimicrobiia	Acidimicrobiales	EB1017	NA	NA
OTU_1907	Bacteria	Verrucomicrobia	Pedosphaerae	Pedosphaerales	Ellin517	NA	NA
OTU_1908	Bacteria	Bacteroidetes	Saprospirae	Saprospirales	Chitinophagaceae	NA	NA
OTU_1909	Bacteria	Chloroflexi	Anaerolineae	SBR1031	A4b	NA	NA
OTU_1910	Bacteria	Proteobacteria	Gammaproteobacteria	Xanthomonadales	Sinobacteraceae	NA	NA
OTU_1912	Bacteria	Planctomycetes	Planctomycetia	Gemmatales	Gemmataceae	Gemmata	NA
OTU_1913	Bacteria	Gemmatimonadetes	Gemm-3	NA	NA	NA	NA
OTU_1914	Bacteria	Proteobacteria	Deltaproteobacteria	Myxococcales	NA	NA	NA
OTU_1915	Bacteria	Planctomycetes	Planctomycetia	Gemmatales	Gemmataceae	NA	NA
OTU_1916	Bacteria	Planctomycetes	OM190	agg27	NA	NA	NA
OTU_1917	Bacteria	Firmicutes	Clostridia	NA	NA	NA	NA
OTU_1918	Bacteria	Acidobacteria	Solibacteres	Solibacterales	NA	NA	NA
OTU_1919	Bacteria	Proteobacteria	Gammaproteobacteria	Xanthomonadales	Sinobacteraceae	NA	NA
OTU_1920	Bacteria	Actinobacteria	Actinobacteria	Actinomycetales	Nocardioidaceae	NA	NA
OTU_1921	Bacteria	Planctomycetes	Planctomycetia	Gemmatales	Gemmataceae	Gemmata	NA
OTU_1922	Bacteria	Verrucomicrobia	Verrucomicrobiae	Verrucomicrobiales	Verrucomicrobiaceae	NA	NA
OTU_1923	Bacteria	Verrucomicrobia	Spartobacteria	Chthoniobacterales	Chthoniobacteraceae	Chthoniobacter	NA
OTU_1924	Bacteria	Bacteroidetes	Flavobacteriia	Flavobacteriales	Flavobacteriaceae	NA	NA
OTU_1926	Bacteria	NA	NA	NA	NA	NA	NA
OTU_1927	Bacteria	WS3	PRR-12	NA	NA	NA	NA
OTU_1928	Bacteria	Chloroflexi	Ellin6529	NA	NA	NA	NA
OTU_1929	Bacteria	Planctomycetes	Planctomycetia	Gemmatales	Isosphaeraceae	NA	NA
OTU_1930	Bacteria	Actinobacteria	Thermoleophilia	Solirubrobacterales	NA	NA	NA
OTU_1931	Bacteria	Actinobacteria	Acidimicrobiia	Acidimicrobiales	C111	NA	NA
OTU_1932	Bacteria	Proteobacteria	Alphaproteobacteria	Rhizobiales	Hyphomicrobiaceae	NA	NA
OTU_1933	Bacteria	Planctomycetes	Planctomycetia	Gemmatales	Gemmataceae	NA	NA
OTU_1934	Bacteria	Firmicutes	Bacilli	Bacillales	Paenibacillaceae	Paenibacillus	NA
OTU_1935	Bacteria	Bacteroidetes	Saprospirae	Saprospirales	Chitinophagaceae	NA	NA
OTU_1936	Bacteria	Proteobacteria	Deltaproteobacteria	Myxococcales	NA	NA	NA
OTU_1937	Bacteria	Planctomycetes	Planctomycetia	Gemmatales	Gemmataceae	NA	NA
OTU_1938	Bacteria	Proteobacteria	Alphaproteobacteria	Rhodospirillales	Rhodospirillaceae	NA	NA
OTU_1939	Bacteria	Proteobacteria	Alphaproteobacteria	Rhodospirillales	Rhodospirillaceae	NA	NA
OTU_1940	Bacteria	Chloroflexi	Ellin6529	NA	NA	NA	NA
OTU_1941	Bacteria	Gemmatimonadetes	Gemm-3	NA	NA	NA	NA
OTU_1942	Bacteria	NA	NA	NA	NA	NA	NA
OTU_1943	Bacteria	Firmicutes	Bacilli	Bacillales	Bacillaceae	Bacillus	NA
OTU_1944	Bacteria	Planctomycetes	Planctomycetia	Pirellulales	Pirellulaceae	NA	NA
OTU_1945	Bacteria	Chloroflexi	Chloroflexi	Roseiflexales	Kouleothrixaceae	NA	NA
OTU_1946	Bacteria	WS3	PRR-12	Sediment-1	PRR-10	NA	NA
OTU_1947	Bacteria	Planctomycetes	Planctomycetia	Gemmatales	Gemmataceae	NA	NA
OTU_1948	Bacteria	Planctomycetes	Phycisphaerae	Phycisphaerales	NA	NA	NA
OTU_1949	Bacteria	Proteobacteria	Deltaproteobacteria	Myxococcales	OM27	NA	NA
OTU_1950	Bacteria	Firmicutes	Bacilli	Bacillales	NA	NA	NA
OTU_1951	Bacteria	Acidobacteria	Solibacteres	Solibacterales	Solibacteraceae	Candidatus_Solibacter	NA
OTU_1952	Bacteria	Planctomycetes	Phycisphaerae	Phycisphaerales	NA	NA	NA
OTU_1953	Bacteria	Planctomycetes	Planctomycetia	Gemmatales	Gemmataceae	NA	NA
OTU_1954	Bacteria	Actinobacteria	Acidimicrobiia	Acidimicrobiales	NA	NA	NA
OTU_1955	Bacteria	Planctomycetes	Planctomycetia	Pirellulales	Pirellulaceae	NA	NA
OTU_1956	Bacteria	Actinobacteria	Thermoleophilia	Solirubrobacterales	Conexibacteraceae	NA	NA
OTU_1957	Bacteria	Acidobacteria	Solibacteres	Solibacterales	NA	NA	NA
OTU_1958	Bacteria	Proteobacteria	Gammaproteobacteria	NA	NA	NA	NA
OTU_1959	Bacteria	Proteobacteria	Deltaproteobacteria	Myxococcales	NA	NA	NA
OTU_1960	Bacteria	Bacteroidetes	Sphingobacteriia	Sphingobacteriales	NA	NA	NA
OTU_1961	Bacteria	Planctomycetes	OM190	CL500-15	NA	NA	NA
OTU_1962	Bacteria	Proteobacteria	Alphaproteobacteria	Rhodospirillales	Rhodospirillaceae	NA	NA
OTU_1963	Bacteria	Verrucomicrobia	Pedosphaerae	Pedosphaerales	NA	NA	NA
OTU_1964	Bacteria	Proteobacteria	Deltaproteobacteria	Myxococcales	NA	NA	NA
OTU_1965	Bacteria	Chloroflexi	Ktedonobacteria	TK10	NA	NA	NA
OTU_1966	Bacteria	Planctomycetes	OM190	agg27	NA	NA	NA
OTU_1967	Bacteria	NA	NA	NA	NA	NA	NA
OTU_1968	Bacteria	Planctomycetes	Planctomycetia	Gemmatales	Gemmataceae	NA	NA
OTU_1969	Bacteria	Nitrospirae	Nitrospira	Nitrospirales	0319-6A21	NA	NA
OTU_1970	Bacteria	Proteobacteria	Gammaproteobacteria	Legionellales	Coxiellaceae	Aquicella	NA
OTU_1971	Bacteria	Planctomycetes	Planctomycetia	Pirellulales	Pirellulaceae	NA	NA
OTU_1972	Bacteria	Verrucomicrobia	Pedosphaerae	Pedosphaerales	NA	NA	NA
OTU_1973	Bacteria	Proteobacteria	Alphaproteobacteria	Sphingomonadales	Sphingomonadaceae	Novosphingobium	NA
OTU_1974	Bacteria	Planctomycetes	Planctomycetia	Gemmatales	Gemmataceae	NA	NA
OTU_1975	Bacteria	Firmicutes	Bacilli	Bacillales	Paenibacillaceae	Aneurinibacillus	NA
OTU_1976	Bacteria	Planctomycetes	Planctomycetia	Gemmatales	Gemmataceae	Gemmata	NA
OTU_1977	Bacteria	Actinobacteria	Acidimicrobiia	Acidimicrobiales	NA	NA	NA
OTU_1978	Bacteria	Actinobacteria	Acidimicrobiia	Acidimicrobiales	NA	NA	NA
OTU_1979	Bacteria	Planctomycetes	Planctomycetia	Gemmatales	Gemmataceae	NA	NA
OTU_1980	Bacteria	Planctomycetes	Phycisphaerae	Phycisphaerales	Phycisphaeraceae	NA	NA
OTU_1981	Bacteria	Chloroflexi	Anaerolineae	SJA-15	NA	NA	NA
OTU_1982	Bacteria	Proteobacteria	Gammaproteobacteria	Alteromonadales	125ds10	NA	NA
OTU_1983	Bacteria	Proteobacteria	Alphaproteobacteria	Rhodobacterales	Hyphomonadaceae	NA	NA
OTU_1984	Bacteria	Firmicutes	Clostridia	Clostridiales	Gracilibacteraceae	Lutispora	NA
OTU_1985	Bacteria	Proteobacteria	Alphaproteobacteria	Sphingomonadales	Sphingomonadaceae	Sphingomonas	NA
OTU_1986	Bacteria	Planctomycetes	OM190	CL500-15	NA	NA	NA
OTU_1987	Bacteria	Actinobacteria	Acidimicrobiia	Acidimicrobiales	NA	NA	NA
OTU_1988	Bacteria	Planctomycetes	OM190	CL500-15	NA	NA	NA
OTU_1989	Bacteria	Actinobacteria	Actinobacteria	Actinomycetales	NA	NA	NA
OTU_1990	Bacteria	Actinobacteria	Acidimicrobiia	Acidimicrobiales	Iamiaceae	Iamia	NA
OTU_1991	Bacteria	Planctomycetes	OM190	CL500-15	NA	NA	NA
OTU_1992	Bacteria	Firmicutes	Bacilli	Bacillales	Paenibacillaceae	NA	NA
OTU_1993	Bacteria	Firmicutes	Clostridia	Clostridiales	Ruminococcaceae	NA	NA
OTU_1994	Bacteria	Planctomycetes	Planctomycetia	Gemmatales	Gemmataceae	NA	NA
OTU_1995	Bacteria	Chloroflexi	Anaerolineae	Caldilineales	Caldilineaceae	NA	NA
OTU_1996	Bacteria	Planctomycetes	Planctomycetia	Pirellulales	Pirellulaceae	NA	NA
OTU_1997	Bacteria	NA	NA	NA	NA	NA	NA
OTU_1998	Bacteria	Planctomycetes	OM190	CL500-15	NA	NA	NA
OTU_1999	Bacteria	Bacteroidetes	Saprospirae	Saprospirales	Chitinophagaceae	Sediminibacterium	NA
OTU_2000	Bacteria	Proteobacteria	Deltaproteobacteria	Myxococcales	NA	NA	NA
OTU_2001	Bacteria	Planctomycetes	Planctomycetia	Gemmatales	Gemmataceae	NA	NA
OTU_2002	Bacteria	Acidobacteria	Solibacteres	Solibacterales	Solibacteraceae	Candidatus_Solibacter	NA
OTU_2003	Bacteria	Proteobacteria	Gammaproteobacteria	Pseudomonadales	Pseudomonadaceae	Pseudomonas	viridiflava
OTU_2004	Bacteria	Planctomycetes	Planctomycetia	Gemmatales	Isosphaeraceae	NA	NA
OTU_2005	Bacteria	Gemmatimonadetes	NA	NA	NA	NA	NA
OTU_2006	Bacteria	Nitrospirae	Nitrospira	Nitrospirales	0319-6A21	NA	NA
OTU_2007	Bacteria	Actinobacteria	Actinobacteria	Actinomycetales	Mycobacteriaceae	Mycobacterium	NA
OTU_2008	Bacteria	Actinobacteria	MB-A2-108	NA	NA	NA	NA
OTU_2009	Bacteria	Planctomycetes	Planctomycetia	Gemmatales	Gemmataceae	NA	NA
OTU_2010	Bacteria	Acidobacteria	Sva0725	Sva0725	NA	NA	NA
OTU_2011	Bacteria	Proteobacteria	Gammaproteobacteria	NA	NA	NA	NA
OTU_2012	Bacteria	Firmicutes	Clostridia	Clostridiales	Peptostreptococcaceae	Tepidibacter	NA
OTU_2013	Bacteria	Actinobacteria	Thermoleophilia	Gaiellales	NA	NA	NA
OTU_2014	Bacteria	Planctomycetes	Planctomycetia	Gemmatales	Gemmataceae	Gemmata	NA
OTU_2015	Bacteria	Acidobacteria	NA	NA	NA	NA	NA
OTU_2016	Bacteria	Verrucomicrobia	Pedosphaerae	Pedosphaerales	NA	NA	NA
OTU_2017	Bacteria	Gemmatimonadetes	Gemm-1	NA	NA	NA	NA
OTU_2018	Bacteria	Acidobacteria	Solibacteres	Solibacterales	Solibacteraceae	Candidatus_Solibacter	NA
OTU_2019	Bacteria	Gemmatimonadetes	Gemmatimonadetes	C114	NA	NA	NA
OTU_2020	Bacteria	Planctomycetes	Planctomycetia	Pirellulales	Pirellulaceae	NA	NA
OTU_2021	Bacteria	Proteobacteria	Betaproteobacteria	NA	NA	NA	NA
OTU_2022	Bacteria	Planctomycetes	Planctomycetia	Gemmatales	Gemmataceae	NA	NA
OTU_2023	Bacteria	Proteobacteria	Alphaproteobacteria	Rhodospirillales	Rhodospirillaceae	NA	NA
OTU_2024	Bacteria	Chloroflexi	Anaerolineae	A31	S47	NA	NA
OTU_2025	Bacteria	Proteobacteria	Deltaproteobacteria	Myxococcales	NA	NA	NA
OTU_2026	Bacteria	Proteobacteria	Deltaproteobacteria	Bdellovibrionales	Bacteriovoracaceae	NA	NA
[truncated: 6,400 more rows]

## Sheet: Bacterial Data
	Primer_Type	Sample_Number	Isolate	Added_Toxin	Produce	Isolate name
AF5	Bacterial	4	1	1	0	FL-C-24-1
AF6	Bacterial	3	1	1	0	FL-C-24-1
AF7	Bacterial	2	1	0	0	FL-C-24-1
AF8	Bacterial	1	1	0	0	FL-C-24-1
AF1	Bacterial	8	2	1	0	FL-B-7-1
AF2	Bacterial	7	2	1	0	FL-B-7-1
AF3	Bacterial	6	2	0	0	FL-B-7-1
AF4	Bacterial	5	2	0	0	FL-B-7-1
AF13	Bacterial	12	3	1	1	FL-B-11-1
AF14	Bacterial	11	3	1	1	FL-B-11-1
AF15	Bacterial	10	3	0	1	FL-B-11-1
AF16	Bacterial	9	3	0	1	FL-B-11-1
AF9	Bacterial	16	4	1	1	FL-A-15-3
AF10	Bacterial	15	4	1	1	FL-A-15-3
AF11	Bacterial	14	4	0	1	FL-A-15-3
AF12	Bacterial	13	4	0	1	FL-A-15-3
AF21	Bacterial	20	5	1	1	NC-E-6-3
AF22	Bacterial	19	5	1	1	NC-E-6-3
AF23	Bacterial	18	5	0	1	NC-E-6-3
AF24	Bacterial	17	5	0	1	NC-E-6-3
AF17	Bacterial	24	6	1	0	NC-A-3-5-1
AF18	Bacterial	23	6	1	0	NC-A-3-5-1
AF19	Bacterial	22	6	0	0	NC-A-3-5-1
AF20	Bacterial	21	6	0	0	NC-A-3-5-1
AF29	Bacterial	28	7	1	1	NC-D-2-8-2
AF30	Bacterial	27	7	1	1	NC-D-2-8-2
AF31	Bacterial	26	7	0	1	NC-D-2-8-2
AF32	Bacterial	25	7	0	1	NC-D-2-8-2
AF25	Bacterial	32	8	1	1	NC-E-7-1
AF26	Bacterial	31	8	1	1	NC-E-7-1
AF27	Bacterial	30	8	0	1	NC-E-7-1
AF28	Bacterial	29	8	0	1	NC-E-7-1
AF37	Bacterial	36	9	1	1	PA-C-1-1
AF38	Bacterial	35	9	1	1	PA-C-1-1
AF39	Bacterial	34	9	0	1	PA-C-1-1
AF40	Bacterial	33	9	0	1	PA-C-1-1
AF33	Bacterial	40	10	1	0	PA-B-13-3
AF34	Bacterial	39	10	1	0	PA-B-13-3
AF35	Bacterial	38	10	0	0	PA-B-13-3
AF36	Bacterial	37	10	0	0	PA-B-13-3
AF45	Bacterial	44	11	1	0	PA-B-16-3
AF46	Bacterial	43	11	1	0	PA-B-16-3
AF47	Bacterial	42	11	0	0	PA-B-16-3
AF48	Bacterial	41	11	0	0	PA-B-16-3
AF41	Bacterial	48	12	1	1	PA-A-20-1
AF42	Bacterial	47	12	1	1	PA-A-20-1
AF43	Bacterial	46	12	0	1	PA-A-20-1
AF44	Bacterial	45	12	0	1	PA-A-20-1

## Sheet: Fungal OTU
	AF42	AF26	AF13	AF20	AF37	AF21	AF38	AF3	AF5	AF14	AF30	AF47	AF34	AF35	AF17	AF2	AF22	AF39	AF23	AF10	AF33	AF41	AF16	AF4	AF40	AF27	AF19	AF32	AF28	AF45	AF29	AF36	AF24	AF43	AF1	AF8	AF31	AF11	AF44	AF15	AF6	AF25	AF7	AF46	AF48	AF18	AF12	AF9
OTU5	3	0	0	1	0	1	0	2	0	0	0	0	0	0	0	0	1	2	1	0	0	2	0	0	0	0	0	0	0	0	1	0	0	0	1	0	1	0	6	1	1	1	2	0	1	0	1	0
OTU8	1	0	0	0	0	0	0	0	0	0	0	0	0	0	0	0	0	0	0	0	0	0	0	0	0	0	0	0	0	0	0	0	0	0	0	0	0	0	2	0	0	0	0	0	0	0	0	0
OTU11	2	0	0	0	1	1	0	2	0	1	0	0	1	0	0	0	1	0	0	0	1	0	0	0	0	0	0	0	3	0	3	4	0	0	1	0	0	0	2	1	0	0	0	1	0	0	0	2
OTU14	0	0	1	0	0	0	0	1	0	0	0	0	0	0	0	0	0	0	0	0	0	1	0	0	0	1	0	1	0	1	0	0	0	0	2	0	0	0	1	0	0	0	0	0	0	0	0	0
OTU25	0	0	0	1	0	0	0	0	0	0	0	0	0	0	0	1	0	0	0	0	0	0	0	0	0	0	0	0	0	0	0	1	0	2	1	0	0	0	1	1	0	0	0	0	0	0	0	0
OTU29	0	0	0	0	1	0	0	0	0	0	0	0	0	0	0	0	0	0	0	0	0	1	1	0	0	0	0	0	0	0	0	0	0	1	0	0	0	0	0	1	1	0	0	0	0	0	0	0
OTU32	0	0	0	1	0	0	0	0	0	0	0	0	0	0	0	0	0	0	0	0	0	0	0	1	0	0	0	0	0	0	0	0	0	0	0	0	0	0	2	0	0	0	0	0	0	0	1	0
OTU34	3	0	3	3	2	3	0	3	1	0	2	1	1	2	5	3	1	1	1	1	0	3	0	1	1	0	0	1	2	6	2	0	0	5	0	0	0	1	18	2	1	1	0	0	0	1	4	2
OTU36	0	0	2	0	0	0	0	0	0	0	0	0	0	1	0	1	0	0	0	0	0	0	0	0	0	0	0	0	1	2	0	0	0	2	1	0	0	0	11	0	0	0	1	0	0	0	2	1
OTU40	0	0	0	2	0	0	0	0	0	0	0	0	0	0	0	0	0	0	0	0	0	0	0	0	1	0	1	0	0	0	1	0	0	0	0	0	1	0	0	0	1	0	0	0	0	0	0	0
OTU41	0	0	0	0	0	0	0	0	0	0	0	0	0	0	1	0	0	0	0	0	0	0	0	0	0	0	0	0	0	1	0	1	0	0	0	0	0	0	0	0	0	0	0	0	0	0	1	0
OTU43	0	0	0	0	0	0	0	0	0	0	0	0	0	0	0	0	0	0	0	0	0	0	0	0	0	0	0	0	0	0	2	1	0	0	0	0	0	0	1	1	0	0	0	0	0	0	0	0
OTU46	0	0	2	0	1	0	0	0	0	0	0	0	0	0	0	0	0	1	1	0	0	1	1	0	0	0	0	0	0	1	5	0	0	1	0	1	0	0	6	0	0	0	0	0	1	0	0	2
OTU48	0	0	0	0	0	1	0	2	0	0	0	0	0	0	0	0	1	0	0	0	0	0	0	0	0	0	0	1	0	0	0	0	0	0	0	0	0	0	2	0	0	0	0	0	0	1	0	0
OTU51	0	0	0	1	11	0	7	9	8	0	33	0	0	0	0	0	1	0	0	0	0	0	4	0	0	3	2	2	2	2	0	0	0	0	1	1	0	6	104	0	0	0	0	0	0	4	1	0
OTU67	0	0	0	0	0	0	0	0	0	0	0	0	0	0	0	0	0	0	0	0	0	2	0	0	0	0	0	0	0	0	0	0	0	0	0	0	0	0	0	0	0	1	0	0	0	0	0	0
OTU68	0	0	5	1	1	0	1	1	0	3	0	1	0	1	3	0	2	0	4	0	0	6	2	1	0	0	3	1	0	0	2	1	1	1	2	1	1	1	6	2	0	0	0	1	0	0	1	0
OTU71	1	0	1	0	0	0	0	0	0	0	0	0	0	0	0	0	0	0	0	0	1	0	0	0	0	0	0	0	0	2	0	0	0	0	0	0	0	0	1	1	0	0	0	0	0	0	1	0
OTU76	0	0	2	1	0	3	0	0	0	0	0	1	0	1	3	0	1	0	1	1	0	2	0	0	0	0	0	0	1	0	2	1	0	1	0	1	1	0	6	0	0	0	1	0	0	1	1	0
OTU77	1	0	2	1	1	2	0	0	0	1	0	0	1	0	0	1	0	0	0	0	1	1	0	0	0	0	1	0	0	0	1	2	2	1	0	0	0	0	1	1	2	0	0	1	0	1	0	1
OTU80	0	0	1	0	0	0	0	0	0	0	0	0	1	0	0	0	0	0	0	0	0	0	0	0	1	0	0	0	1	0	0	1	0	0	0	0	0	0	0	0	0	0	0	0	0	0	0	0
OTU81	20	5	77	18	12	2	6	3	4	4	11	6	5	2	11	8	6	0	15	4	0	16	13	7	2	16	1	0	10	7	68	39	3	3	5	10	0	37	433	7	5	1	10	8	0	2	71	13
OTU83	5	1	1	3	0	2	1	0	0	2	1	1	0	0	1	0	1	1	1	0	1	2	0	2	0	0	0	1	1	2	1	0	0	2	2	1	0	1	14	0	2	0	0	0	1	3	1	0
OTU85	0	0	2	3	0	0	0	2	0	2	0	0	1	0	0	0	2	0	1	2	1	2	0	0	0	0	0	1	2	3	5	2	0	2	0	0	0	0	13	0	0	0	0	0	0	1	0	0
OTU88	3	0	3	6	2	9	2	0	1	3	2	2	1	1	3	0	2	0	2	0	0	3	2	1	0	2	1	0	2	4	8	1	1	3	2	1	0	0	24	2	0	1	1	1	0	1	0	0
OTU89	0	1	0	0	0	1	0	0	0	0	0	0	0	0	0	0	0	0	0	0	0	0	0	0	0	8	0	0	0	0	0	0	0	0	0	0	0	0	0	0	0	0	0	0	0	0	0	0
OTU91	0	0	0	0	0	5	0	1	0	0	1	0	0	0	2	0	1	1	0	0	0	0	0	0	0	1	0	0	2	3	2	3	1	2	0	2	0	0	5	0	1	0	2	0	0	2	1	2
OTU92	0	0	1	1	1	0	0	0	0	3	1	0	0	0	0	0	0	0	0	0	0	0	0	1	0	0	0	0	0	0	0	0	0	0	0	0	0	0	1	0	2	0	0	0	0	0	0	0
OTU95	0	0	0	1	0	0	0	2	0	0	0	0	0	0	0	1	0	0	0	0	0	4	0	0	0	0	0	0	0	0	0	0	0	0	0	1	0	0	21	0	0	0	0	0	0	0	0	0
OTU96	0	0	3	1	1	0	2	0	0	0	1	0	0	0	0	0	0	0	0	0	0	1	0	0	0	1	0	0	0	0	1	0	0	1	0	0	1	0	2	0	0	0	0	0	0	0	1	0
OTU100	904	57	623	201	161	515	57	125	146	523	449	14	140	134	419	258	93	3	154	92	51	524	85	728	19	73	75	127	102	1470	2277	194	196	386	501	231	12	153	4131	169	197	161	70	51	37	55	121	18
OTU101	0	0	0	0	6	0	2	1	2	1	11	0	0	0	0	0	1	0	0	0	0	2	3	0	0	2	2	1	2	2	0	0	1	0	0	0	0	2	37	3	0	0	0	0	0	1	1	0
OTU104	20	3	11	3	1	2	4	7	0	15	16	1	1	4	2	1	1	0	6	2	2	8	3	10	0	2	2	4	0	18	28	5	4	10	14	6	2	4	99	4	1	6	3	0	0	3	0	1
OTU105	0	0	0	1	0	2	0	0	0	1	0	0	0	0	0	1	1	0	1	0	1	1	0	0	0	0	0	0	1	0	3	0	0	2	0	0	0	0	3	0	0	1	0	1	0	1	1	0
OTU108	34	2	28	2	1	2	2	2	1	23	21	0	4	2	6	7	0	0	2	8	1	23	2	22	1	2	2	3	0	22	40	3	3	12	16	6	0	4	114	6	0	3	5	3	0	3	0	3
OTU109	1	0	1	0	1	0	0	0	0	0	0	0	0	0	0	0	0	2	0	0	0	0	0	2	0	0	0	0	0	1	0	0	0	0	0	0	1	1	0	0	0	0	0	0	1	0	0	0
OTU110	0	0	0	0	0	0	0	0	0	0	0	0	1	0	0	0	0	0	0	0	0	0	0	0	0	0	0	0	0	1	0	0	0	0	0	0	0	0	0	0	0	0	0	0	0	0	0	0
OTU117	5	1	14	0	3	0	2	6	4	3	27	0	0	7	0	11	1	0	1	2	5	11	1	4	0	2	0	1	1	1	1	14	3	1	7	3	5	7	22	1	1	1	7	0	0	5	5	8
OTU123	0	0	0	0	0	0	0	0	0	1	0	0	0	0	0	0	0	0	0	0	0	0	0	0	0	0	0	0	0	0	0	0	0	0	0	0	0	0	1	0	0	0	0	0	0	0	0	0
OTU124	9	1	13	0	0	2	0	2	1	11	8	0	4	2	1	1	3	0	0	2	1	5	3	11	0	0	1	1	2	16	21	1	4	4	11	4	0	3	56	1	1	4	2	2	2	1	1	0
OTU126	3	2	6	6	3	4	2	3	2	3	2	1	2	5	0	3	9	0	0	9	1	4	4	2	0	2	2	0	1	10	6	6	8	1	3	3	2	2	12	0	0	1	3	1	0	3	1	3
OTU132	188	71	239	82	80	99	90	75	66	181	309	40	49	58	49	88	188	19	69	230	43	80	54	84	20	36	79	24	65	232	205	111	125	214	129	54	68	67	1258	74	38	30	115	70	22	86	32	65
OTU134	15	6	16	9	3	1	1	4	8	28	18	1	8	4	10	12	4	0	5	4	1	11	3	15	0	2	2	5	0	20	34	5	12	11	15	11	1	0	77	10	6	3	2	3	1	3	3	1
OTU135	0	0	0	0	0	0	0	0	0	0	0	0	1	0	0	0	0	0	0	0	0	0	0	0	0	0	0	0	0	1	0	0	0	0	0	1	0	0	4	1	0	0	0	0	0	1	0	0
OTU136	6	0	0	24	2	8	2	0	0	1	0	0	0	0	1	4	1	0	0	0	1	3	1	2	0	3	4	3	0	1	2	6	0	5	7	3	0	2	454	0	0	0	1	0	0	0	0	1
OTU138	48	6	38	2	1	8	1	6	1	51	41	2	7	5	8	7	6	0	9	11	1	38	6	37	1	7	3	4	2	37	87	7	12	29	37	14	0	2	218	14	6	4	7	1	3	2	2	3
OTU139	0	0	0	0	0	0	0	0	0	0	0	0	0	0	0	0	0	0	0	0	0	0	0	0	0	0	1	0	0	1	0	1	0	0	0	0	0	0	0	0	0	0	0	0	0	0	0	0
OTU141	0	0	0	0	0	0	0	0	0	0	0	0	0	0	0	0	0	0	0	0	0	0	0	0	0	0	0	22	0	0	0	0	0	0	0	0	0	0	0	0	0	0	0	0	0	0	0	0
OTU142	130	143	444	116	115	87	62	211	57	197	233	27	77	70	65	102	112	7	177	185	69	104	89	177	10	65	83	36	113	284	344	151	126	70	168	187	103	149	589	135	37	46	258	48	68	73	45	133
OTU147	4407	2818	10901	2439	2571	1457	1109	4689	1164	5632	7837	543	1080	1461	812	1294	2191	176	4429	4798	1514	3490	3133	2642	275	1685	1402	1050	2374	4429	5964	2801	3394	5783	3538	3838	3404	3393	23092	2992	697	976	5139	941	1475	1945	741	4154
OTU148	100	149	386	77	96	54	29	198	61	148	137	21	57	64	26	117	93	8	140	196	62	70	111	132	10	93	58	54	91	164	171	133	155	65	126	142	152	98	385	114	31	51	184	44	54	106	23	112
OTU149	0	0	0	0	0	0	0	0	0	0	0	0	0	0	0	0	0	0	0	0	0	0	0	3	0	0	0	0	0	0	4	0	0	0	0	0	0	0	1	0	0	0	0	0	0	0	0	0
OTU150	0	0	3	8	3	1	4	1	1	1	1	1	1	1	1	0	2	0	8	3	3	1	1	1	1	0	1	0	1	3	4	7	3	4	5	3	0	0	18	0	2	1	0	1	1	3	5	0
OTU151	0	0	0	0	0	1	0	0	0	0	0	0	0	0	0	0	1	0	0	0	2	0	0	0	0	0	0	0	0	1	0	0	0	0	0	1	0	0	2	0	0	0	1	0	0	0	0	0
OTU152	0	0	0	0	0	3	1	0	0	0	0	0	0	0	0	0	0	0	0	0	0	0	0	0	0	0	0	0	0	0	0	0	0	0	0	0	0	0	0	0	0	0	0	0	0	0	0	0
OTU154	0	0	0	0	0	0	0	0	0	0	0	0	0	0	0	0	0	0	0	0	0	0	0	0	0	0	0	0	0	0	0	0	0	0	0	0	0	0	438	0	0	0	0	0	0	0	0	0
OTU156	1	1	3	1	0	3	0	1	0	1	1	0	1	0	1	0	1	1	1	0	0	0	1	0	0	0	1	0	0	1	1	0	0	1	0	1	0	0	12	0	1	0	0	0	0	1	1	0
OTU158	2	0	0	1	0	1	0	0	0	0	1	0	0	0	0	0	0	0	0	0	0	0	0	0	1	0	0	0	0	0	0	0	0	0	0	0	0	0	1	0	0	0	0	0	0	0	0	1
OTU159	4	2	3	2	1	2	1	0	0	1	1	0	1	0	1	1	0	1	2	0	0	5	0	1	2	1	1	0	2	4	1	2	1	3	0	1	1	1	15	0	0	2	0	1	0	0	6	1
OTU160	0	0	0	0	1	0	0	0	0	0	0	0	0	0	0	0	0	0	0	0	0	0	0	0	0	0	0	0	0	0	1	0	0	0	0	0	0	0	0	0	0	0	0	0	0	0	0	0
OTU162	2	2	1	1	2	4	0	2	1	5	5	0	3	3	3	1	1	1	2	1	0	7	2	2	1	3	0	0	4	5	13	7	2	5	0	1	0	6	52	1	1	0	3	0	0	2	1	0
OTU163	0	0	0	0	2	0	0	0	0	0	0	0	0	0	1	0	0	0	0	0	0	0	2	0	1	0	0	0	1	1	0	1	0	1	0	0	0	0	7	1	2	0	0	0	0	0	1	0
OTU168	2	2	38	3	4	4	1	6	1	5	35	1	0	1	2	1	0	0	4	1	1	14	0	12	1	3	0	1	1	6	1	5	0	5	0	12	3	6	48	4	2	0	0	0	2	1	1	6
OTU169	1	0	0	1	1	3	0	0	0	0	1	1	3	0	1	0	1	0	0	0	0	2	0	1	1	0	0	0	1	2	0	0	0	1	0	0	0	0	4	0	0	0	1	0	1	0	0	0
OTU170	84	65	575	44	69	38	46	152	64	144	72	18	50	79	33	259	61	8	84	75	64	104	48	302	13	67	34	69	26	256	200	209	81	50	172	54	42	31	678	64	116	25	104	39	7	52	52	42
OTU171	23	21	79	7	6	2	5	22	10	41	36	1	4	8	5	27	12	0	15	28	7	16	10	24	1	12	1	7	3	19	33	24	21	10	33	9	15	8	110	11	6	7	25	6	1	12	2	11
OTU173	158	71	335	112	70	120	53	70	114	205	111	33	52	50	79	260	122	21	70	177	86	146	85	147	40	62	72	81	104	269	217	369	83	105	117	93	77	48	668	90	111	67	166	21	29	55	73	50
OTU175	13	12	48	7	3	8	5	10	12	32	12	1	6	11	5	16	12	0	8	19	10	6	7	14	3	5	6	5	8	29	16	29	16	10	16	12	10	2	95	7	7	2	20	4	3	10	7	5
OTU176	4	1	1	3	2	7	0	1	0	3	2	0	1	1	1	1	1	3	2	0	0	0	1	2	0	0	4	0	0	3	2	2	0	5	1	1	2	0	25	1	1	1	3	1	1	1	1	1
OTU177	0	0	16	0	0	0	0	0	1	0	0	0	3	0	0	0	0	0	0	0	0	0	0	3	0	0	20	7	0	0	0	0	0	0	1	0	0	0	4	0	0	0	0	0	6	0	0	0
OTU178	1	0	0	0	1	0	0	1	0	0	0	0	0	0	0	0	0	1	0	0	0	1	0	0	0	0	0	0	1	0	0	3	0	0	0	0	0	1	3	0	1	0	0	0	0	0	2	0
OTU179	0	0	1	2	0	1	1	0	1	1	0	0	0	0	0	0	0	0	0	1	0	1	0	0	0	0	0	1	0	1	1	1	0	1	1	0	1	0	3	0	0	0	0	0	0	0	2	1
OTU180	9	0	3	0	1	0	0	2	0	2	1	1	0	2	0	0	0	0	0	0	0	0	0	1	0	0	0	0	0	4	4	0	0	2	1	3	0	0	9	0	0	1	0	0	0	2	0	0
OTU181	2	0	0	1	0	0	0	0	0	0	0	0	0	0	0	0	0	0	0	0	0	0	0	0	0	0	0	0	0	0	0	1	0	0	0	0	0	0	0	0	0	0	0	0	0	0	0	0
OTU182	0	0	0	0	0	0	0	0	0	0	0	0	0	1	0	0	0	0	0	0	0	0	0	0	0	0	0	0	0	0	0	0	0	0	0	0	0	0	0	0	1	0	0	0	0	5	0	0
OTU184	0	0	0	0	0	0	1	0	0	0	0	0	0	0	0	0	0	0	0	0	1	1	0	0	0	0	0	0	0	0	0	0	0	0	0	0	0	0	0	0	0	0	0	0	0	0	0	0
OTU185	30	0	104	4	16	0	1	0	1	139	0	4	0	0	1	0	1	1	0	5	0	4	1	0	0	0	0	0	5	0	12	0	0	28	0	10	2	0	2	0	0	18	0	0	5	23	0	0
OTU191	4	0	3	16	5	0	3	6	3	3	0	0	1	1	2	2	5	1	3	0	3	5	2	8	0	1	3	1	3	9	14	8	1	4	4	0	3	0	14	0	3	0	3	0	1	2	6	1
OTU196	1	0	2	1	0	1	0	0	0	0	0	0	0	0	0	0	0	0	0	0	0	0	0	1	0	0	1	0	1	0	0	0	0	0	0	0	0	0	2	1	0	1	0	0	0	1	1	0
OTU198	0	0	0	0	0	0	0	0	0	0	9	0	0	0	0	0	0	0	0	0	0	0	0	0	0	0	0	0	0	0	2	0	0	0	0	0	0	0	0	0	0	0	0	0	0	0	0	0
OTU200	9	1	12	11	6	6	2	4	4	3	4	2	1	2	3	2	2	2	3	2	1	7	3	1	1	2	3	1	4	14	11	13	0	10	1	3	2	4	40	2	2	4	1	1	1	4	7	3
OTU201	0	0	0	4	0	1	0	2	0	0	0	0	0	0	0	0	0	1	0	1	0	0	1	0	0	0	0	0	0	1	0	1	0	2	0	0	0	0	6	0	0	0	0	0	0	0	1	0
OTU202	0	0	0	0	0	1	0	0	0	0	0	0	0	0	0	0	0	0	0	0	0	0	0	0	0	0	0	0	1	0	0	0	0	0	0	0	0	0	0	1	1	1	0	0	0	0	0	0
OTU203	6	0	9	21	5	12	6	0	0	3	1	4	0	5	1	3	2	2	3	5	4	6	3	4	1	0	4	0	6	14	13	3	2	6	4	6	1	1	34	0	4	2	3	3	2	8	8	2
OTU204	0	0	0	2	0	0	0	0	0	0	0	0	0	0	0	0	0	0	0	0	0	0	0	0	0	0	0	0	1	0	0	0	0	0	0	0	0	0	3	0	0	0	0	0	0	0	0	0
OTU212	0	0	1	1	0	2	0	1	1	0	0	1	0	0	0	0	0	0	0	0	0	0	0	1	0	0	1	0	0	5	0	0	1	0	0	0	0	0	11	0	0	0	0	0	1	1	1	0
OTU214	25	5	47	44	21	24	7	14	3	9	16	5	5	4	22	5	10	5	9	16	7	20	13	14	10	7	12	4	44	48	54	16	6	33	6	7	6	9	189	15	9	4	10	5	2	11	16	15
OTU215	0	0	0	0	0	0	0	0	0	0	0	0	0	0	0	0	0	0	0	0	0	1	0	0	0	0	0	0	0	1	0	0	0	1	0	0	0	0	0	0	0	0	0	0	0	0	0	0
OTU216	2	0	2	1	2	2	0	1	0	4	1	0	0	1	1	1	0	0	1	3	0	3	1	4	0	1	0	2	0	3	9	0	1	4	0	2	0	0	14	2	2	0	1	1	1	0	0	0
OTU217	5	0	2	3	2	3	2	0	0	0	1	1	0	0	0	0	1	1	1	0	1	4	0	3	1	0	2	4	4	7	2	2	3	2	3	0	1	0	83	2	0	0	0	0	0	3	1	0
OTU218	0	0	0	0	0	1	0	1	0	0	1	0	0	1	0	0	0	0	0	0	0	0	0	1	0	0	0	0	1	2	1	1	1	0	0	0	0	0	10	0	0	1	0	0	0	0	2	0
OTU224	0	0	4	0	0	0	1	1	0	0	0	0	0	0	1	0	0	0	0	0	0	0	1	1	0	0	0	0	0	0	0	0	0	0	0	0	0	0	2	0	0	0	0	0	0	0	0	0
OTU225	0	1	1	0	0	0	1	0	0	0	2	0	0	0	0	0	1	0	0	0	0	0	0	0	1	0	0	0	0	1	1	0	0	0	0	0	0	0	6	0	0	1	1	0	0	0	0	0
OTU227	1	0	1	0	2	0	0	0	0	0	1	0	0	0	0	0	0	0	0	1	0	1	0	0	0	3	0	0	0	0	0	0	0	0	0	0	1	0	1	0	0	1	0	0	0	1	0	0
OTU228	1	0	0	1	0	0	0	0	0	0	0	0	0	0	0	0	0	0	0	1	0	0	0	0	0	0	0	0	0	0	2	0	0	0	0	0	0	0	1	0	0	0	0	0	0	0	0	0
OTU229	0	0	0	0	0	0	0	0	0	0	0	0	0	0	0	0	0	0	1	0	0	0	0	0	0	0	0	1	0	1	0	0	0	0	0	0	0	0	0	0	0	0	1	0	0	0	0	0
OTU232	0	0	0	0	0	0	0	0	0	0	1	0	0	0	0	0	0	0	0	0	0	0	0	0	0	0	0	0	0	0	0	0	0	0	0	0	0	0	0	0	0	0	0	0	0	0	0	0
OTU234	0	0	0	0	0	0	0	0	0	1	0	0	1	0	0	7	0	0	0	0	0	0	0	0	0	0	0	0	0	0	0	0	0	0	0	0	1	0	0	0	0	0	0	0	0	0	0	0
OTU236	3	0	2	2	6	1	0	0	0	2	0	0	0	0	0	0	0	0	0	0	0	0	0	2	0	0	0	0	2	0	0	0	0	0	2	0	0	0	1	0	0	0	0	0	1	0	0	0
OTU238	0	0	1	2	1	1	0	0	0	0	1	0	0	0	1	0	1	0	0	0	2	0	0	0	0	0	0	1	0	0	1	1	0	0	0	0	0	0	1	0	0	0	0	0	0	0	1	0
OTU239	0	0	0	0	0	0	0	0	1	3	0	0	0	0	0	0	0	0	0	0	0	3	0	0	0	0	0	0	0	0	1	2	0	0	0	0	0	0	0	0	1	0	0	0	0	0	0	0
OTU241	1	0	1	0	0	0	0	0	0	0	0	0	0	1	0	0	0	0	0	0	0	0	0	0	0	0	0	0	0	0	0	0	1	0	0	1	0	0	3	0	0	0	0	0	0	0	0	0
OTU244	0	0	0	1	0	0	0	0	0	0	0	1	0	0	0	0	0	0	1	0	0	1	0	0	0	0	0	0	0	0	1	0	0	0	0	0	0	0	1	1	0	0	0	0	0	0	0	0
OTU249	0	0	0	0	1	2	0	0	0	0	0	0	0	0	0	0	0	0	0	0	0	0	0	0	0	0	0	0	0	0	0	1	0	0	0	0	0	0	1	0	0	0	0	0	0	1	0	1
OTU250	0	0	0	0	0	0	0	310	0	0	0	0	0	0	0	0	0	0	0	0	0	1	0	0	0	0	0	0	0	5748	0	0	0	0	0	407	0	0	0	0	0	0	1	0	0	0	0	0
[truncated: 256 more rows]

## Sheet: Fungal Tax
	Domain	Phylum	Class	Order	Family	Genus	Species
[truncated: 361 more rows]

[truncated: 2 more sheets: Fungal Data, Aflatoxin Degredation]
